# Supplementary material for: mRNA-Seq and MicroRNA-Seq Whole-Transcriptome Analyses of Rhesus Monkey Embryonic Stem Cell Neural Differentiation Revealed the Potential Regulators of Rosette Neural Stem Cells
Source: DNA Res. 2014 Jun 17;21(5):541–54. doi: 10.1093/dnares/dsu019 (PMC4195499; doi:10.1093/dnares/dsu019)
Supplement: Supplementary Data [file supp_dsu019_dsu019supp_table3.xls]

## Sheet: Supplementary Table S3
Supplementary Table S3. Dynamic transcriptome in rhesus monkey ESC neural differentiation.
Gene	ESC_FPKM	R-NSCP1_FPKM	R-NSCP6_FPKM	NPC_FPKM	Tissue_with_max_FPKM	Maximum_FPKM	Second_maximum_FPKM	Fold change (Max_FPKM/second FPKM)	Gene Description
A2M	0.259877	5.87189	4.81392	285.798	NPC	285.798	5.87189	48.6722	alpha-2-macroglobulin
AACS	10.1705	11.4898	17.9433	9.27861	R-NSCP6	17.9433	11.4898	1.56167	acetoacetyl-CoA synthetase
AADAT	12.6122	11.731	7.64063	3.77262	ESC	12.6122	11.731	1.07512	Uncharacterized protein [Source:UniProtKB/TrEMBL;Acc:F6QS11]
AAMP	39.0112	33.8571	51.8167	29.6782	R-NSCP6	51.8167	39.0112	1.32825	angio-associated, migratory cell protein
AARS	79.3528	47.5308	63.4023	50.2976	ESC	79.3528	63.4023	1.25158	alanyl-tRNA synthetase, cytoplasmic-like
AARS2	10.2022	9.05485	7.58836	5.23578	ESC	10.2022	9.05485	1.12671	alanyl-tRNA synthetase 2, mitochondrial (putative)
AASDH	3.43001	5.15066	3.27698	4.48791	R-NSCP1	5.15066	4.48791	1.14767	Uncharacterized protein [Source:UniProtKB/TrEMBL;Acc:F7GPX0]
AASDHPPT	23.8156	35.317	38.006	23.4996	R-NSCP6	38.006	35.317	1.07614	aminoadipate-semialdehyde dehydrogenase-phosphopantetheinyl transferase
AASS	24.165	23.8091	11.0403	17.3424	ESC	24.165	23.8091	1.01495	Uncharacterized protein AASS
AATF	16.5325	19.7313	33.1181	12.3663	R-NSCP6	33.1181	19.7313	1.67846	apoptosis antagonizing transcription factor
AATK	0.15267	1.65313	4.666	1.44088	R-NSCP6	4.666	1.65313	2.82252	apoptosis-associated tyrosine kinase
ABCA2	1.91013	14.2592	18.245	23.9154	NPC	23.9154	18.245	1.31079	ATP-binding cassette, sub-family A (ABC1), member 2
ABCA3	0.447683	5.08311	12.2105	13.4875	NPC	13.4875	12.2105	1.10458	ATP-binding cassette, sub-family A (ABC1), member 3
ABCA3	0.00689678	5.08311	12.2105	13.4875	NPC	13.4875	12.2105	1.10458	ATP-binding cassette, sub-family A (ABC1), member 3
ABCA7	1.79197	3.17368	5.86972	3.24617	R-NSCP6	5.86972	3.24617	1.8082	ATP-binding cassette, sub-family A (ABC1), member 7
ABCB10	4.59777	7.24667	5.84638	8.49946	NPC	8.49946	7.24667	1.17288	ATP-binding cassette, sub-family B (MDR/TAP), member 10
ABCB6	5.73901	6.0632	14.5576	20.1995	NPC	20.1995	14.5576	1.38756	ATP-binding cassette, sub-family B (MDR/TAP), member 6
ABCB7	27.1536	16.9716	8.8588	9.5824	ESC	27.1536	16.9716	1.59994	ATP-binding cassette, sub-family B (MDR/TAP), member 7
ABCB8	6.04618	4.04017	7.34504	7.89064	NPC	7.89064	7.34504	1.07428	ATP-binding cassette, sub-family B (MDR/TAP), member 8
ABCC10	7.03597	11.0835	13.3975	5.63611	R-NSCP6	13.3975	11.0835	1.20878	ATP-binding cassette, sub-family C (CFTR/MRP), member 10
ABCC4	5.53796	3.1555	1.18934	1.1851	ESC	5.53796	3.1555	1.75502	ATP-binding cassette, sub-family C (CFTR/MRP), member 4
ABCC5	7.01313	6.7962	5.24637	6.71313	ESC	7.01313	6.7962	1.03192	ATP-binding cassette, sub-family C (CFTR/MRP), member 5
ABCD1	1.45476	2.0276	2.88945	5.05615	NPC	5.05615	2.88945	1.74987	ATP-binding cassette, sub-family D (ALD), member 1
ABCD3	29.7791	17.972	13.2804	23.8057	ESC	29.7791	23.8057	1.25092	Uncharacterized protein [Source:UniProtKB/TrEMBL;Acc:F6QHX4]
ABCD4	9.40559	8.44352	16.3319	11.9718	R-NSCP6	16.3319	11.9718	1.3642	ATP-binding cassette, sub-family D (ALD), member 4
ABCE1	79.3178	38.7567	17.8721	20.1476	ESC	79.3178	38.7567	2.04656	ATP-binding cassette, sub-family E (OABP), member 1
ABCF1	64.8768	45.5393	68.3197	34.789	R-NSCP6	68.3197	64.8768	1.05307	ATP-binding cassette, sub-family F (GCN20), member 1
ABCF2	19.7443	17.3508	10.6166	17.3599	ESC	19.7443	17.3599	1.13735	Uncharacterized protein [Source:UniProtKB/TrEMBL;Acc:F7H1X2]
ABCF3	13.9829	13.6611	24.0262	16.6155	R-NSCP6	24.0262	16.6155	1.44601	ATP-binding cassette, sub-family F (GCN20), member 3
ABCG2	6.39416	0.865274	0.198221	6.44496	NPC	6.44496	6.39416	1.00794	ATP-binding cassette, sub-family G (WHITE), member 2
ABHD10	15.7026	7.79931	12.0826	7.66893	ESC	15.7026	12.0826	1.2996	abhydrolase domain containing 10
ABHD14A	3.20463	6.86218	15.1997	7.83955	R-NSCP6	15.1997	7.83955	1.93885	uncharacterized LOC698851
ABHD2	4.32416	10.1025	4.69195	13.6981	NPC	13.6981	10.1025	1.35591	abhydrolase domain containing 2
ABHD4	18.5281	14.5282	15.1224	27.1501	NPC	27.1501	18.5281	1.46535	abhydrolase domain containing 4
ABHD5	6.59323	4.18235	2.30138	5.2623	ESC	6.59323	5.2623	1.25292	abhydrolase domain containing 5
ABHD6	1.74425	3.78436	5.53461	3.19015	R-NSCP6	5.53461	3.78436	1.4625	abhydrolase domain containing 6
ABHD8	9.0887	9.19622	29.8951	7.20573	R-NSCP6	29.8951	9.19622	3.2508	abhydrolase domain containing 8
ABI1	14.8861	12.9854	13.9234	29.0945	NPC	29.0945	14.8861	1.95447	abl-interactor 1
ABI2	21.8742	37.5072	16.814	24.0859	R-NSCP1	37.5072	24.0859	1.55723	abl-interactor 2
ABL1	17.8284	23.551	15.6212	16.3547	R-NSCP1	23.551	17.8284	1.32098	c-abl oncogene 1, non-receptor tyrosine kinase
ABL2	3.35039	4.74233	0.984475	3.37129	R-NSCP1	4.74233	3.37129	1.40668	v-abl Abelson murine leukemia viral oncogene homolog 2
ABLIM1	7.6652	19.0126	2.64928	12.5652	R-NSCP1	19.0126	12.5652	1.51312	Uncharacterized protein [Source:UniProtKB/TrEMBL;Acc:F6YH20]
ABR	9.87699	29.5998	20.5336	28.5454	R-NSCP1	29.5998	28.5454	1.03694	active BCR-related
ABT1	32.0669	23.3519	25.254	10.1497	ESC	32.0669	25.254	1.26978	activator of basal transcription 1
ABTB1	1.74379	2.5618	4.23517	2.89786	R-NSCP6	4.23517	2.89786	1.46148	ankyrin repeat and BTB (POZ) domain containing 1
ABTB2	2.71539	2.74536	1.40508	5.32606	NPC	5.32606	2.74536	1.94002	ankyrin repeat and BTB (POZ) domain containing 2
ACAA1	2.44445	5.26186	18.3358	19.8801	NPC	19.8801	18.3358	1.08422	acetyl-CoA acyltransferase 1
ACAA2	52.8841	23.5783	25.6854	23.1982	ESC	52.8841	25.6854	2.05892	acetyl-CoA acyltransferase 2
ACACA	10.0331	17.739	12.4001	9.9396	R-NSCP1	17.739	12.4001	1.43055	acetyl-CoA carboxylase alpha
ACAD8	5.95368	5.16791	3.40059	6.86664	NPC	6.86664	5.95368	1.15334	acyl-CoA dehydrogenase family, member 8
ACAD9	30.3646	13.4316	16.4543	9.65502	ESC	30.3646	16.4543	1.84539	acyl-CoA dehydrogenase family, member 9
ACADM	23.5068	16.3905	10.5801	22.2692	ESC	23.5068	22.2692	1.05557	acyl-CoA dehydrogenase, C-4 to C-12 straight chain
ACADS	5.35611	4.33446	8.05558	7.34983	R-NSCP6	8.05558	7.34983	1.09602	acyl-CoA dehydrogenase, C-2 to C-3 short chain
ACADSB	19.7138	15.634	8.6221	26.4477	NPC	26.4477	19.7138	1.34158	acyl-CoA dehydrogenase, short/branched chain
ACAP2	12.7371	13.3089	2.76864	8.85056	R-NSCP1	13.3089	12.7371	1.04489	ArfGAP with coiled-coil, ankyrin repeat and PH domains 2
ACAP3	2.18603	11.5774	37.421	16.708	R-NSCP6	37.421	16.708	2.23971	ArfGAP with coiled-coil, ankyrin repeat and PH domains 3
ACAT1	24.1803	28.7092	38.4168	35.5193	R-NSCP6	38.4168	35.5193	1.08158	acetyl-CoA acetyltransferase 1
ACAT2	1.95434	4.34748	3.15786	3.25803	R-NSCP1	4.34748	3.25803	1.33439	acetyl-CoA acetyltransferase 2
ACBD3	25.6628	18.1879	14.818	23.9083	ESC	25.6628	23.9083	1.07338	acyl-CoA binding domain containing 3
ACCN2	0.124681	4.75741	5.3667	2.79888	R-NSCP6	5.3667	4.75741	1.12807	Uncharacterized protein [Source:UniProtKB/TrEMBL;Acc:F7H4L2]
ACD	6.44694	7.35234	13.5852	4.46925	R-NSCP6	13.5852	7.35234	1.84774	adrenocortical dysplasia homolog (mouse)
ACER3	6.74208	6.32574	3.32683	5.39859	ESC	6.74208	6.32574	1.06582	alkaline ceramidase 3
ACHE	0.409292	0.369514	1.47575	4.35281	NPC	4.35281	1.47575	2.94956	acetylcholinesterase
ACIN1	41.1492	52.3812	63.462	35.7229	R-NSCP6	63.462	52.3812	1.21154	apoptotic chromatin condensation inducer 1
ACLY	89.0494	75.1957	48.5116	47.9444	ESC	89.0494	75.1957	1.18424	ATP citrate lyase
ACN9	302.781	143.104	68.8404	120.342	ESC	302.781	143.104	2.11581	ACN9 homolog (S. cerevisiae)
ACO1	24.3646	28.0807	22.5327	19.0004	R-NSCP1	28.0807	24.3646	1.15252	aconitase 1, soluble
ACO2	44.1156	39.5563	53.2626	67.83	NPC	67.83	53.2626	1.2735	aconitase 2, mitochondrial
ACOT13	31.4051	32.2222	13.2453	50.0934	NPC	50.0934	32.2222	1.55462	acyl-CoA thioesterase 13
ACOT2	13.7225	10.0226	10.7692	4.59279	ESC	13.7225	10.7692	1.27424	acyl-CoA thioesterase 2
ACOT6	8.7348	1.83028	1.70161	0.89877	ESC	8.7348	1.83028	4.77238	acyl-CoA thioesterase 6
ACOT7	59.839	19.72	48.522	9.92801	ESC	59.839	48.522	1.23323	Uncharacterized protein [Source:UniProtKB/TrEMBL;Acc:F6ZC81]
ACOT8	7.48156	2.17025	4.33287	2.6754	ESC	7.48156	4.33287	1.7267	acyl-CoA thioesterase 8
ACOT9	7.43122	3.9822	10.8943	20.6076	NPC	20.6076	10.8943	1.89159	Uncharacterized protein [Source:UniProtKB/TrEMBL;Acc:F6ZBF7]
ACOX1	13.544	7.23251	7.0639	14.3189	NPC	14.3189	13.544	1.05721	acyl-CoA oxidase 1, palmitoyl
ACOX2	0.537116	2.81839	1.91588	6.95265	NPC	6.95265	2.81839	2.46689	Acyl-coenzyme A oxidase [Source:UniProtKB/TrEMBL;Acc:F7HJA0]
ACOX3	3.22577	2.96904	2.83291	1.87766	ESC	3.22577	2.96904	1.08647	acyl-CoA oxidase 3, pristanoyl
ACP2	19.1647	20.9061	41.3286	29.4423	R-NSCP6	41.3286	29.4423	1.40372	acid phosphatase 2, lysosomal
ACP6	14.2271	8.96511	9.97583	12.9303	ESC	14.2271	12.9303	1.10029	acid phosphatase 6, lysophosphatidic
ACPL2	7.36314	15.5668	25.2564	6.3389	R-NSCP6	25.2564	15.5668	1.62245	acid phosphatase-like 2
ACSF2	1.54347	6.72782	9.29683	11.3133	NPC	11.3133	9.29683	1.2169	acyl-CoA synthetase family member 2
ACSL3	31.1639	32.7344	19.6386	42.5708	NPC	42.5708	32.7344	1.30049	acyl-CoA synthetase long-chain family member 3
ACSL4	23.3727	7.98105	3.85396	6.72758	ESC	23.3727	7.98105	2.92852	acyl-CoA synthetase long-chain family member 4
ACSS1	0.71408	1.62652	8.93858	19.0392	NPC	19.0392	8.93858	2.13	acyl-CoA synthetase short-chain family member 1
ACSS2	0.547413	4.55481	7.52991	10.9165	NPC	10.9165	7.52991	1.44975	acyl-CoA synthetase short-chain family member 2
ACTA1	7.21342	0.303832	0.391595	0.0422736	ESC	7.21342	0.391595	18.4206	actin, alpha 1, skeletal muscle
ACTB	847.647	770.065	1024.41	907.511	R-NSCP6	1024.41	907.511	1.12881	actin, beta
ACTC1	31.5919	2.47921	1.99978	0.279351	ESC	31.5919	2.47921	12.7427	actin, alpha, cardiac muscle 1
ACTG1	1900.82	1343.72	2597.71	942.634	R-NSCP6	2597.71	1900.82	1.36663	actin, gamma 1
ACTG2	132.102	2.46008	1.037	0.0698075	ESC	132.102	2.46008	53.6983	actin, gamma 2, smooth muscle, enteric
ACTL6A	48.0314	37.5393	24.5973	16.7454	ESC	48.0314	37.5393	1.2795	actin-like 6A
ACTL6B	0.027846	2.25739	18.2659	0.260274	R-NSCP6	18.2659	2.25739	8.0916	actin-like 6B
ACTN3	8.30133	1.85234	0.265599	0.118983	ESC	8.30133	1.85234	4.48154	actinin, alpha 3
ACTN4	75.3621	59.656	33.224	94.6243	NPC	94.6243	75.3621	1.2556	actinin, alpha 4
ACTR10	36.3798	32.3682	48.0753	38.045	R-NSCP6	48.0753	38.045	1.26364	Uncharacterized protein [Source:UniProtKB/TrEMBL;Acc:F7E2U8]
ACTR1B	9.7467	15.7469	31.132	23.7776	R-NSCP6	31.132	23.7776	1.3093	ARP1 actin-related protein 1 homolog B, centractin beta (yeast)
ACTR2	297.399	179.052	69.5732	128.068	ESC	297.399	179.052	1.66096	ARP2 actin-related protein 2 homolog (yeast)
ACTR3	65.8161	44.6868	47.2899	41.2739	ESC	65.8161	47.2899	1.39176	ARP3 actin-related protein 3 homolog (yeast)
ACTR3B	10.2065	12.0163	7.81196	5.53564	R-NSCP1	12.0163	10.2065	1.17732	ARP3 actin-related protein 3 homolog B (yeast)
ACTR5	7.01772	3.49491	4.23335	1.8621	ESC	7.01772	4.23335	1.65772	ARP5 actin-related protein 5 homolog (yeast)
ACTR6	16.3004	15.271	16.6198	14.0274	R-NSCP6	16.6198	16.3004	1.01959	ARP6 actin-related protein 6 homolog (yeast)
ACTR8	11.4609	12.9615	12.0206	11.1009	R-NSCP1	12.9615	12.0206	1.07827	ARP8 actin-related protein 8 homolog (yeast)
ACVR1	8.83483	7.08433	5.72924	8.76251	ESC	8.83483	8.76251	1.00825	activin A receptor, type I
ACVR1B	11.1828	12.6241	10.9058	7.52871	R-NSCP1	12.6241	11.1828	1.12889	activin A receptor, type IB
ACVR2A	4.51007	8.58654	13.7704	8.58311	R-NSCP6	13.7704	8.58654	1.60372	activin A receptor, type IIA
ACVR2B	11.7353	14.2675	4.36604	2.58545	R-NSCP1	14.2675	11.7353	1.21578	activin A receptor, type IIB
ACYP1	6.54273	13.5207	29.65	21.5983	R-NSCP6	29.65	21.5983	1.37279	acylphosphatase 1, erythrocyte (common) type
ADA	4.15437	0.837257	2.17626	0.762673	ESC	4.15437	2.17626	1.90895	adenosine deaminase
ADAL	4.76499	6.4461	3.98455	4.11401	R-NSCP1	6.4461	4.76499	1.3528	adenosine deaminase-like
ADAM1	1.01577	2.33608	3.02547	1.47653	R-NSCP6	3.02547	2.33608	1.29511	a disintegrin and metalloproteinase domain 1 [Source:RefSeq peptide;Acc:NP_001182663]
ADAM10	67.226	35.701	22.9019	39.4528	ESC	67.226	39.4528	1.70396	ADAM metallopeptidase domain 10
ADAM12	0.0917611	0.673394	0.189014	3.75244	NPC	3.75244	0.673394	5.57243	ADAM metallopeptidase domain 12
ADAM15	4.20187	9.21739	19.5566	10.1279	R-NSCP6	19.5566	10.1279	1.93096	Uncharacterized protein [Source:UniProtKB/TrEMBL;Acc:F7ECL0]
ADAM17	11.5507	22.9717	17.1125	45.9615	NPC	45.9615	22.9717	2.00079	Uncharacterized protein [Source:UniProtKB/TrEMBL;Acc:F6RT77]
ADAM18	5.66943	2.90792	0.309708	0.226341	ESC	5.66943	2.90792	1.94965	Uncharacterized protein [Source:UniProtKB/TrEMBL;Acc:F6SGR8]
ADAM19	20.5971	2.96479	1.29791	3.31476	ESC	20.5971	3.31476	6.21375	ADAM metallopeptidase domain 19
ADAM22	2.38159	3.43164	1.82512	5.21882	NPC	5.21882	3.43164	1.52079	ADAM metallopeptidase domain 22
ADAM23	4.77492	7.4958	8.26754	6.33365	R-NSCP6	8.26754	7.4958	1.10296	Uncharacterized protein [Source:UniProtKB/TrEMBL;Acc:F6PUK7]
ADAM9	9.54701	19.3536	15.009	135.626	NPC	135.626	19.3536	7.00779	ADAM metallopeptidase domain 9
ADAMTS1	0.683091	5.54768	1.4442	1.9189	R-NSCP1	5.54768	1.9189	2.89107	ADAM metallopeptidase with thrombospondin type 1 motif, 1
ADAMTS10	3.16269	5.7288	18.0554	5.07517	R-NSCP6	18.0554	5.7288	3.15169	ADAM metallopeptidase with thrombospondin type 1 motif, 10
ADAMTS19	15.5589	5.02246	6.12035	0.0514987	ESC	15.5589	6.12035	2.54216	ADAM metallopeptidase with thrombospondin type 1 motif, 19
ADAMTS3	0.930645	4.03405	7.83584	9.58304	NPC	9.58304	7.83584	1.22298	ADAM metallopeptidase with thrombospondin type 1 motif, 3
ADAMTS6	0.34177	2.7305	2.14797	3.68279	NPC	3.68279	2.7305	1.34876	ADAM metallopeptidase with thrombospondin type 1 motif, 6
ADAMTS7	4.43976	8.87307	14.8341	2.34717	R-NSCP6	14.8341	8.87307	1.67181	Uncharacterized protein [Source:UniProtKB/TrEMBL;Acc:F6ULE4]
ADAMTS8	0.116648	2.69445	6.98866	0.0286289	R-NSCP6	6.98866	2.69445	2.59372	ADAM metallopeptidase with thrombospondin type 1 motif, 8
ADAMTS9	0.670113	9.16967	3.47437	0.988991	R-NSCP1	9.16967	3.47437	2.63923	ADAM metallopeptidase with thrombospondin type 1 motif, 9
ADAP1	0.74579	2.98081	8.40419	1.94682	R-NSCP6	8.40419	2.98081	2.81943	ArfGAP with dual PH domains 1
ADAR	33.6235	32.3636	25.7829	30.5457	ESC	33.6235	32.3636	1.03893	adenosine deaminase, RNA-specific
ADARB1	1.4827	3.17169	4.64212	2.57528	R-NSCP6	4.64212	3.17169	1.46361	adenosine deaminase, RNA-specific, B1
ADAT2	10.0917	8.14825	3.69759	4.74263	ESC	10.0917	8.14825	1.23851	adenosine deaminase, tRNA-specific 2
ADCK1	7.72893	7.31457	10.788	5.27038	R-NSCP6	10.788	7.72893	1.39579	aarF domain containing kinase 1
ADCK2	2.39449	4.04291	11.108	14.5853	NPC	14.5853	11.108	1.31304	aarF domain containing kinase 2
ADCK4	4.99478	5.89511	14.9914	13.8239	R-NSCP6	14.9914	13.8239	1.08446	aarF domain containing kinase 4
ADCK5	3.35671	4.73929	11.4846	5.56807	R-NSCP6	11.4846	5.56807	2.06258	aarF domain containing kinase 5
ADCY1	5.96874	3.22586	1.35437	8.52164	NPC	8.52164	5.96874	1.42771	adenylate cyclase 1 (brain)
ADCY2	0.694694	0.605087	2.31336	4.60989	NPC	4.60989	2.31336	1.99272	adenylate cyclase 2 (brain)
ADCY5	4.79843	9.30891	13.0163	1.85043	R-NSCP6	13.0163	9.30891	1.39826	adenylate cyclase 5
ADCY6	4.16287	11.6014	9.08997	14.2446	NPC	14.2446	11.6014	1.22783	adenylate cyclase 6
ADCY8	2.57496	4.36906	5.86365	3.58703	R-NSCP6	5.86365	4.36906	1.34209	adenylate cyclase 8 (brain)
ADCY8	0.0367757	4.36906	5.86365	3.58703	R-NSCP6	5.86365	4.36906	1.34209	adenylate cyclase 8 (brain)
ADCYAP1R1	0.231049	1.2935	0.498149	40.0871	NPC	40.0871	1.2935	30.9912	Uncharacterized protein [Source:UniProtKB/TrEMBL;Acc:F7GK38]
ADD1	34.5255	56.1237	55.7204	73.1565	NPC	73.1565	56.1237	1.30349	adducin 1 (alpha)
ADD2	17.2468	12.7274	18.8448	0.757798	R-NSCP6	18.8448	17.2468	1.09265	adducin 2 (beta)
ADD3	37.1064	27.1636	19.9943	54.4595	NPC	54.4595	37.1064	1.46766	adducin 3 (gamma)
ADFP	55.6601	12.8611	10.1442	5.80378	ESC	55.6601	12.8611	4.32779	Uncharacterized protein ADFP
ADH4	5.19064	0.0819853	0.0161774	0.0132151	ESC	5.19064	0.0819853	63.3118	alcohol dehydrogenase 4 (class II), pi polypeptide
ADH5	244.767	1.88016	1.73204	1.14356	ESC	244.767	1.88016	130.184	alcohol dehydrogenase 5 (class III), chi polypeptide
ADHFE1	0.240022	0.397331	0.427475	3.31258	NPC	3.31258	0.427475	7.74918	alcohol dehydrogenase, iron containing, 1
ADIPOR2	17.5361	21.1495	21.0161	18.0706	R-NSCP1	21.1495	21.0161	1.00635	adiponectin receptor 2
ADK	75.3472	28.9081	24.7905	27.2973	ESC	75.3472	28.9081	2.60644	adenosine kinase
ADNP	44.5195	56.6706	32.5934	30.2912	R-NSCP1	56.6706	44.5195	1.27294	activity-dependent neuroprotector homeobox
ADNP2	17.9585	15.8661	12.6136	7.44209	ESC	17.9585	15.8661	1.13188	ADNP homeobox 2
ADO	11.8799	8.80736	6.48155	11.3973	ESC	11.8799	11.3973	1.04234	2-aminoethanethiol (cysteamine) dioxygenase
ADORA1	0.606107	0.955139	3.86868	28.344	NPC	28.344	3.86868	7.32653	adenosine A1 receptor
ADORA2B	0.741985	0.253498	0.125	13.7752	NPC	13.7752	0.741985	18.5653	adenosine A2b receptor
ADPGK	11.7392	10.1907	7.60476	9.21402	ESC	11.7392	10.1907	1.15195	ADP-dependent glucokinase
ADPRH	7.4366	4.36714	2.27725	3.77275	ESC	7.4366	4.36714	1.70285	ADP-ribosylarginine hydrolase
ADPRHL2	14.0993	12.9051	27.2267	13.8745	R-NSCP6	27.2267	14.0993	1.93107	ADP-ribosylhydrolase like 2
ADRBK1	8.51362	10.3053	25.0128	9.15443	R-NSCP6	25.0128	10.3053	2.42718	adrenergic, beta, receptor kinase 1
ADRBK2	15.6803	5.3414	2.98576	1.15494	ESC	15.6803	5.3414	2.93562	adrenergic, beta, receptor kinase 2
ADRM1	82.541	43.5371	75.3381	39.0464	ESC	82.541	75.3381	1.09561	adhesion regulating molecule 1
ADSL	23.9755	7.63301	11.2104	4.78253	ESC	23.9755	11.2104	2.13868	Uncharacterized protein [Source:UniProtKB/TrEMBL;Acc:F7GGV1]
ADSS	65.5247	25.2717	12.5495	17.2059	ESC	65.5247	25.2717	2.59281	adenylosuccinate synthase
AFF1	6.48043	4.54738	1.44374	3.52079	ESC	6.48043	4.54738	1.42509	AF4/FMR2 family, member 1
AFF2	1.14243	5.31077	5.65308	3.98721	R-NSCP6	5.65308	5.31077	1.06446	AF4/FMR2 family, member 2
AFF4	12.9562	17.9198	3.60762	17.4422	R-NSCP1	17.9198	17.4422	1.02738	AF4/FMR2 family, member 4
AFG3L2	43.5231	27.4243	23.6814	22.5446	ESC	43.5231	27.4243	1.58703	AFG3 ATPase family gene 3-like 2 (S. cerevisiae)
AFTPH	5.73502	8.99114	11.4852	9.70481	R-NSCP6	11.4852	9.70481	1.18345	aftiphilin
AGA	19.1293	24.5589	18.765	24.6923	NPC	24.6923	24.5589	1.00543	Uncharacterized protein AGA
AGAP1	9.29041	16.1344	8.17252	17.0241	NPC	17.0241	16.1344	1.05514	ArfGAP with GTPase domain, ankyrin repeat and PH domain 1
AGAP2	0.28539	3.44468	16.8976	10.941	R-NSCP6	16.8976	10.941	1.54443	ArfGAP with GTPase domain, ankyrin repeat and PH domain 2
AGAP3	8.68181	17.7562	43.5529	23.2529	R-NSCP6	43.5529	23.2529	1.87301	ArfGAP with GTPase domain, ankyrin repeat and PH domain 3
AGBL5	6.11949	15.6481	20.1271	10.2801	R-NSCP6	20.1271	15.6481	1.28623	ATP/GTP binding protein-like 5
AGFG1	31.0497	11.1879	9.81207	8.78183	ESC	31.0497	11.1879	2.77529	Uncharacterized protein [Source:UniProtKB/TrEMBL;Acc:F6SVJ9]
AGGF1	19.3744	18.5293	18.2003	21.888	NPC	21.888	19.3744	1.12974	angiogenic factor with G patch and FHA domains 1
AGK	10.7338	10.5134	6.60007	14.8318	NPC	14.8318	10.7338	1.38178	acylglycerol kinase
AGL	4.90377	5.0708	3.64871	5.9531	NPC	5.9531	5.0708	1.174	amylo-alpha-1, 6-glucosidase, 4-alpha-glucanotransferase
AGPAT2	10.4454	6.06894	14.1499	6.9843	R-NSCP6	14.1499	10.4454	1.35465	1-acylglycerol-3-phosphate O-acyltransferase 2 (lysophosphatidic acid acyltransferase, beta)
AGPAT3	1.7325	5.2341	7.75358	28.2442	NPC	28.2442	7.75358	3.64273	1-acylglycerol-3-phosphate O-acyltransferase 3
AGPAT4	2.77782	8.81899	12.2018	4.94815	R-NSCP6	12.2018	8.81899	1.38358	Uncharacterized protein [Source:UniProtKB/TrEMBL;Acc:F6PNV1]
AGPAT5	29.0268	18.4659	27.94	23.6787	ESC	29.0268	27.94	1.0389	1-acylglycerol-3-phosphate O-acyltransferase 5 (lysophosphatidic acid acyltransferase, epsilon)
AGPS	44.1177	18.3759	4.72238	12.8364	ESC	44.1177	18.3759	2.40085	Uncharacterized protein [Source:UniProtKB/TrEMBL;Acc:F6TGL3]
AGRN	25.1951	41.2042	75.3273	70.2234	R-NSCP6	75.3273	70.2234	1.07268	Uncharacterized protein [Source:UniProtKB/TrEMBL;Acc:F7G642]
AGTPBP1	7.11099	6.11478	6.0387	3.20557	ESC	7.11099	6.11478	1.16292	Uncharacterized protein [Source:UniProtKB/TrEMBL;Acc:F6VRN6]
AHCTF1	18.7967	10.1601	6.10253	5.67944	ESC	18.7967	10.1601	1.85005	AT hook containing transcription factor 1
AHCY	110.142	55.8274	63.8675	28.9461	ESC	110.142	63.8675	1.72454	adenosylhomocysteinase
AHCY	35.6978	55.8274	63.8675	28.9461	R-NSCP6	63.8675	55.8274	1.14402	adenosylhomocysteinase
AHCYL1	35.3505	41.4571	41.0065	37.4238	R-NSCP1	41.4571	41.0065	1.01099	adenosylhomocysteinase-like 1
AHCYL2	5.0041	8.28068	8.72158	13.3049	NPC	13.3049	8.72158	1.52551	adenosylhomocysteinase-like 2
AHI1	4.29237	7.31133	7.03078	4.15662	R-NSCP1	7.31133	7.03078	1.0399	Abelson helper integration site 1
AHNAK	4.59479	19.7386	10.9979	49.802	NPC	49.802	19.7386	2.52308	Uncharacterized protein [Source:UniProtKB/TrEMBL;Acc:F6S2X3]
AHRR	0.0172107	0.155538	0.122788	10.3265	NPC	10.3265	0.155538	66.3921	Uncharacterized protein [Source:UniProtKB/TrEMBL;Acc:F6RS45]
AHSA1	69.4902	37.0889	62.8996	33.0038	ESC	69.4902	62.8996	1.10478	AHA1, activator of heat shock 90kDa protein ATPase homolog 1 (yeast)
AIFM1	42.1012	22.7372	18.9519	15.1142	ESC	42.1012	22.7372	1.85164	apoptosis-inducing factor, mitochondrion-associated, 1
AIFM2	3.4164	1.197	0.673545	1.63913	ESC	3.4164	1.63913	2.08428	apoptosis-inducing factor, mitochondrion-associated, 2
AIG1	16.1541	0.604185	0.244331	0.560904	ESC	16.1541	0.604185	26.737	androgen-induced 1
AIM1	1.13274	0.368124	0.0687391	21.7873	NPC	21.7873	1.13274	19.2342	absent in melanoma 1
AIM2	1.65874	4.60121	6.96848	6.24963	R-NSCP6	6.96848	6.24963	1.11502	absent in melanoma 2
AIMP1	85.362	43.0035	33.8702	29.6087	ESC	85.362	43.0035	1.985	Uncharacterized protein [Source:UniProtKB/TrEMBL;Acc:F6RYT0]
AK1	7.56537	15.787	45.9262	43.8863	R-NSCP6	45.9262	43.8863	1.04648	adenylate kinase 1
AK2	127.624	69.3183	57.9317	44.5296	ESC	127.624	69.3183	1.84113	adenylate kinase 2
AK3L1	30.4059	29.0949	9.74381	25.3539	ESC	30.4059	29.0949	1.04506	Uncharacterized protein AK3L1
AK5	0.395462	0.348724	1.19222	4.08038	NPC	4.08038	1.19222	3.42251	adenylate kinase 5
AK7	0.0804886	2.01485	3.04475	4.81618	NPC	4.81618	3.04475	1.5818	adenylate kinase 7
AKAP1	11.0928	8.10642	5.84405	5.97589	ESC	11.0928	8.10642	1.3684	A kinase (PRKA) anchor protein 1
AKAP10	6.50659	4.41901	3.61617	8.71952	NPC	8.71952	6.50659	1.34011	A kinase (PRKA) anchor protein 10
AKAP11	6.35654	9.12293	2.35564	7.52203	R-NSCP1	9.12293	7.52203	1.21283	A kinase (PRKA) anchor protein 11
AKAP12	11.484	12.2857	6.9878	10.7256	R-NSCP1	12.2857	11.484	1.06981	A kinase (PRKA) anchor protein 12
AKAP13	5.62007	10.9191	3.00893	10.3753	R-NSCP1	10.9191	10.3753	1.05241	A kinase (PRKA) anchor protein 13
AKAP2	12.661	6.69929	1.33715	0.661649	ESC	12.661	6.69929	1.8899	A kinase (PRKA) anchor protein 2
AKAP6	0.712352	2.19494	2.61387	4.40507	NPC	4.40507	2.61387	1.68527	A kinase (PRKA) anchor protein 6
AKAP7	2.23527	2.42166	2.29673	3.56149	NPC	3.56149	2.42166	1.47068	A kinase (PRKA) anchor protein 7
AKAP8	15.8083	14.4628	13.8098	9.74868	ESC	15.8083	14.4628	1.09303	A kinase (PRKA) anchor protein 8
AKAP8L	31.8466	42.7768	83.1807	30.4165	R-NSCP6	83.1807	42.7768	1.94453	A kinase (PRKA) anchor protein 8-like
AKAP9	6.13676	8.53155	4.07578	8.70466	NPC	8.70466	8.53155	1.02029	A kinase (PRKA) anchor protein (yotiao) 9
AKNA	6.43777	3.11824	4.19871	2.82258	ESC	6.43777	4.19871	1.53327	AT-hook transcription factor
AKR1B1	163.613	97.4281	117.616	140.769	ESC	163.613	140.769	1.16228	Uncharacterized protein [Source:UniProtKB/TrEMBL;Acc:F6R7B7]
AKR1B10	5.02253	0.529104	2.20874	16.4316	NPC	16.4316	5.02253	3.27158	aldo-keto reductase family 1, member B10 (aldose reductase)
AKR7A2	22.7411	36.5238	64.577	22.6401	R-NSCP6	64.577	36.5238	1.76808	aldo-keto reductase family 7, member A2 (aflatoxin aldehyde reductase)
AKT1	19.7173	49.425	83.3783	48.1558	R-NSCP6	83.3783	49.425	1.68697	v-akt murine thymoma viral oncogene homolog 1
AKT2	24.6011	27.8229	20.2447	21.6647	R-NSCP1	27.8229	24.6011	1.13096	v-akt murine thymoma viral oncogene homolog 2
AKT3	7.19739	22.4144	11.0114	25.1965	NPC	25.1965	22.4144	1.12412	v-akt murine thymoma viral oncogene homolog 3 (protein kinase B, gamma)
AKTIP	7.05599	11.2038	21.9657	15.0853	R-NSCP6	21.9657	15.0853	1.4561	AKT interacting protein
ALAD	3.70676	6.6653	5.11799	7.02528	NPC	7.02528	6.6653	1.05401	Delta-aminolevulinic acid dehydratase [Source:UniProtKB/TrEMBL;Acc:F7GY51]
ALAS1	15.6314	11.1256	11.5264	13.5333	ESC	15.6314	13.5333	1.15503	aminolevulinate, delta-, synthase 1
ALCAM	13.4093	5.33278	11.3341	93.6171	NPC	93.6171	13.4093	6.98151	activated leukocyte cell adhesion molecule
ALDH18A1	54.4013	46.6506	27.2252	29.2142	ESC	54.4013	46.6506	1.16614	aldehyde dehydrogenase 18 family, member A1
ALDH1A1	0.45318	3.97977	4.18805	0.0708927	R-NSCP6	4.18805	3.97977	1.05233	aldehyde dehydrogenase 1 family, member A1
ALDH1B1	0.610161	9.03921	7.54048	2.84594	R-NSCP1	9.03921	7.54048	1.19876	aldehyde dehydrogenase 1 family, member B1
ALDH2	56.9772	71.3266	117.717	103.277	R-NSCP6	117.717	103.277	1.13982	aldehyde dehydrogenase, mitochondrial-like
ALDH3A2	43.6332	23.4378	14.5001	23.6442	ESC	43.6332	23.6442	1.84541	aldehyde dehydrogenase 3 family, member A2
ALDH3B1	0.258724	0.45982	0.908843	9.68047	NPC	9.68047	0.908843	10.6514	aldehyde dehydrogenase 3 family, member B1
ALDH5A1	0.89666	3.36473	2.2685	4.62924	NPC	4.62924	3.36473	1.37581	aldehyde dehydrogenase 5 family, member A1
ALDH6A1	7.87052	16.4256	7.67977	16.1304	R-NSCP1	16.4256	16.1304	1.0183	aldehyde dehydrogenase 6 family, member A1
ALDH7A1	104.509	91.2394	87.2309	64.6457	ESC	104.509	91.2394	1.14544	aldehyde dehydrogenase 7 family, member A1
ALDOA	161.639	118.736	233.207	127.93	R-NSCP6	233.207	161.639	1.44276	aldolase A, fructose-bisphosphate
ALDOC	18.0581	15.8605	26.1577	8.53216	R-NSCP6	26.1577	18.0581	1.44853	aldolase C, fructose-bisphosphate
ALG10	6.0987	3.16442	1.17136	1.46799	ESC	6.0987	3.16442	1.92727	Alpha-1,2-glucosyltransferase ALG10-A; Uncharacterized protein [Source:UniProtKB/TrEMBL;Acc:F7DA70]
ALG2	15.2938	7.88487	12.823	9.56756	ESC	15.2938	12.823	1.19269	asparagine-linked glycosylation 2, alpha-1,3-mannosyltransferase homolog (S. cerevisiae)
ALG3	19.542	11.852	15.6657	8.47293	ESC	19.542	15.6657	1.24744	dolichyl-P-Man:Man(5)GlcNAc(2)-PP-dolichyl mannosyltransferase-like
ALG5	14.6292	12.2203	16.259	10.8988	R-NSCP6	16.259	14.6292	1.11141	asparagine-linked glycosylation 5, dolichyl-phosphate beta-glucosyltransferase homolog (S. cerevisiae)
ALG6	11.9292	6.02836	7.64845	2.97077	ESC	11.9292	7.64845	1.55969	asparagine-linked glycosylation 6, alpha-1,3-glucosyltransferase homolog (S. cerevisiae)
ALG8	15.6259	12.8958	14.5048	8.35344	ESC	15.6259	14.5048	1.07729	asparagine-linked glycosylation 8, alpha-1,3-glucosyltransferase homolog (S. cerevisiae)
ALG9	3.84861	7.25906	5.88115	7.46344	NPC	7.46344	7.25906	1.02816	asparagine-linked glycosylation 9, alpha-1,2-mannosyltransferase homolog (S. cerevisiae)
ALKBH1	2.55651	2.5714	3.28742	1.32934	R-NSCP6	3.28742	2.5714	1.27846	Uncharacterized protein [Source:UniProtKB/TrEMBL;Acc:F7H1U9]
ALKBH7	24.9596	17.5851	57.9536	16.4658	R-NSCP6	57.9536	24.9596	2.3219	alkB, alkylation repair homolog 7 (E. coli)
ALMS1	4.7677	4.24382	2.56962	1.95676	ESC	4.7677	4.24382	1.12345	Alstrom syndrome 1
ALOX15	0.0682869	11.2237	0.329466	0.0106296	R-NSCP1	11.2237	0.329466	34.0663	arachidonate 15-lipoxygenase
ALPL	45.1179	17.6214	15.4008	0.107635	ESC	45.1179	17.6214	2.5604	alkaline phosphatase, liver/bone/kidney
ALS2	10.3282	10.8159	5.62759	10.5524	R-NSCP1	10.8159	10.5524	1.02497	amyotrophic lateral sclerosis 2 (juvenile)
ALS2CR4	18.896	8.77996	5.98505	12.0663	ESC	18.896	12.0663	1.56601	transmembrane protein 237
AMACR	4.05042	4.5622	6.00629	5.16189	R-NSCP6	6.00629	5.16189	1.16358	alpha-methylacyl-CoA racemase
AMBN	0	3.23055	14.2672	0	R-NSCP6	14.2672	3.23055	4.41634	ameloblastin (enamel matrix protein)
AMBRA1	6.05166	7.19585	8.07034	6.80549	R-NSCP6	8.07034	7.19585	1.12153	Uncharacterized protein [Source:UniProtKB/TrEMBL;Acc:F7C079]
AMD1	73.5565	26.4984	21.702	20.2872	ESC	73.5565	26.4984	2.77588	adenosylmethionine decarboxylase 1
AMFR	12.4245	26.3939	31.2573	28.9308	R-NSCP6	31.2573	28.9308	1.08042	autocrine motility factor receptor, E3 ubiquitin protein ligase
AMIGO1	0.577962	2.04346	3.62419	3.67599	NPC	3.67599	3.62419	1.01429	adhesion molecule with Ig-like domain 1
AMIGO3	1.30635	1.65601	4.46388	1.99198	R-NSCP6	4.46388	1.99198	2.24093	adhesion molecule with Ig-like domain 3
AMMECR1	7.2056	2.69685	2.8135	2.66803	ESC	7.2056	2.8135	2.56108	Alport syndrome, mental retardation, midface hypoplasia and elliptocytosis chromosomal region gene 1
AMN1	2.50992	2.12847	2.16317	4.48428	NPC	4.48428	2.50992	1.78662	antagonist of mitotic exit network 1 homolog (S. cerevisiae)
AMOT	1.02761	6.54265	2.23126	5.60007	R-NSCP1	6.54265	5.60007	1.16832	angiomotin
AMOTL2	10.5186	19.1412	22.0184	18.7805	R-NSCP6	22.0184	19.1412	1.15031	angiomotin like 2
AMPD2	6.15314	13.8348	15.0658	13.5158	R-NSCP6	15.0658	13.8348	1.08898	adenosine monophosphate deaminase 2
AMPH	0.822338	20.7831	27.1856	1.87516	R-NSCP6	27.1856	20.7831	1.30806	amphiphysin
AMT	15.7082	13.8878	19.2079	6.54241	R-NSCP6	19.2079	15.7082	1.22279	aminomethyltransferase
AMY2A	0.382786	6.00783	14.2123	6.2303	R-NSCP6	14.2123	6.2303	2.28116	amylase, alpha 2A (pancreatic)
ANAPC1	38.5658	20.7531	12.7585	7.26813	ESC	38.5658	20.7531	1.85832	Uncharacterized protein [Source:UniProtKB/TrEMBL;Acc:F7H8R6]
ANAPC10	38.1964	18.6539	11.4047	18.9201	ESC	38.1964	18.9201	2.01883	anaphase promoting complex subunit 10
ANAPC2	11.6433	11.0352	22.6085	11.5393	R-NSCP6	22.6085	11.6433	1.94176	anaphase promoting complex subunit 2
ANAPC4	52.0925	16.416	15.5029	16.654	ESC	52.0925	16.654	3.12793	anaphase promoting complex subunit 4
ANAPC7	24.4192	22.4183	34.9024	15.0514	R-NSCP6	34.9024	24.4192	1.4293	anaphase promoting complex subunit 7
ANGEL1	3.95091	7.9535	1.75864	4.85497	R-NSCP1	7.9535	4.85497	1.63822	Uncharacterized protein [Source:UniProtKB/TrEMBL;Acc:F6YN39]
ANGPT1	0.0382503	1.054	1.37822	19.0739	NPC	19.0739	1.37822	13.8395	angiopoietin 1
ANGPTL2	6.63449	4.40365	1.63679	5.86002	ESC	6.63449	5.86002	1.13216	Angiopoietin-like protein 2; Angiopoietin-related protein 2; Uncharacterized protein [Source:UniProtKB/TrEMBL;Acc:F7GXP6]
ANK2	3.8157	7.819	9.93598	26.6629	NPC	26.6629	9.93598	2.68347	ankyrin 2, neuronal
ANK3	2.92401	3.44517	1.91225	2.47614	R-NSCP1	3.44517	2.92401	1.17823	ankyrin-3-like
ANKDD1A	13.6033	2.48515	2.592	0.286919	ESC	13.6033	2.592	5.24819	ankyrin repeat and death domain containing 1A
ANKFY1	9.4493	14.9551	4.33013	15.5811	NPC	15.5811	14.9551	1.04186	ankyrin repeat and FYVE domain containing 1
ANKH	1.92951	3.93918	5.46304	4.32291	R-NSCP6	5.46304	4.32291	1.26374	ankylosis, progressive homolog (mouse)
ANKHD1	21.9428	28.2856	12.3704	18.2114	R-NSCP1	28.2856	21.9428	1.28906	ankyrin repeat and KH domain containing 1
ANKIB1	14.5303	12.3739	7.51173	16.7847	NPC	16.7847	14.5303	1.15515	ankyrin repeat and IBR domain containing 1
ANKLE1	13.8324	5.46165	3.28702	0.49964	ESC	13.8324	5.46165	2.53264	ankyrin repeat and LEM domain containing 1
ANKLE2	25.6917	22.1904	32.6496	18.3928	R-NSCP6	32.6496	25.6917	1.27082	ankyrin repeat and LEM domain containing 2
ANKMY2	7.8515	24.2632	19.0439	16.2807	R-NSCP1	24.2632	19.0439	1.27407	ankyrin repeat and MYND domain containing 2
ANKRA2	5.77916	6.44369	8.06871	8.36132	NPC	8.36132	8.06871	1.03626	ankyrin repeat, family A (RFXANK-like), 2
ANKRD10	11.337	33.2692	43.8328	20.7289	R-NSCP6	43.8328	33.2692	1.31752	ankyrin repeat domain 10
ANKRD11	15.7791	20.4455	13.8878	17.0629	R-NSCP1	20.4455	17.0629	1.19824	ankyrin repeat domain-containing protein 11-like
ANKRD13A	9.15378	12.9979	4.76209	13.5414	NPC	13.5414	12.9979	1.04181	ankyrin repeat domain 13A
ANKRD13B	1.13626	7.59039	37.8137	6.34928	R-NSCP6	37.8137	7.59039	4.98179	ankyrin repeat domain 13B
ANKRD13C	9.53078	10.1989	11.0284	15.2581	NPC	15.2581	11.0284	1.38353	ankyrin repeat domain 13C
ANKRD13D	1.68599	3.76131	11.3584	6.25437	R-NSCP6	11.3584	6.25437	1.81607	ankyrin repeat domain 13 family, member D
ANKRD17	17.886	23.8777	10.0306	17.7274	R-NSCP1	23.8777	17.886	1.33499	ankyrin repeat domain 17
ANKRD28	0.633815	0.183479	6.23739	2.11267	R-NSCP6	6.23739	2.11267	2.95237	ankyrin repeat domain 28
ANKRD32	8.21146	8.57544	8.90383	3.9476	R-NSCP6	8.90383	8.57544	1.03829	ankyrin repeat domain 32
ANKRD40	25.0672	19.6151	6.33114	20.004	ESC	25.0672	20.004	1.25311	ankyrin repeat domain 40
ANKRD45	2.24837	4.56225	2.42223	2.14688	R-NSCP1	4.56225	2.42223	1.88349	ankyrin repeat domain 45
ANKRD46	26.1277	24.8785	15.2287	8.39435	ESC	26.1277	24.8785	1.05021	ankyrin repeat domain 46
ANKRD49	3.25001	4.46412	4.94045	4.15897	R-NSCP6	4.94045	4.46412	1.1067	ankyrin repeat domain 49
ANKRD50	7.44211	8.41911	4.98496	6.22358	R-NSCP1	8.41911	7.44211	1.13128	ankyrin repeat domain 50
ANKRD52	6.48104	10.6252	5.05863	10.3155	R-NSCP1	10.6252	10.3155	1.03002	Uncharacterized protein ANKRD52
ANKRD6	11.1883	21.2254	14.9101	18.0929	R-NSCP1	21.2254	18.0929	1.17313	ankyrin repeat domain 6
ANKRD9	2.31335	1.82645	6.0343	1.65934	R-NSCP6	6.0343	2.31335	2.60847	uncharacterized LOC693496
ANKS1A	11.0961	12.5267	11.8581	9.16087	R-NSCP1	12.5267	11.8581	1.05638	ankyrin repeat and sterile alpha motif domain containing 1A
ANKS1B	0.191955	1.26798	1.12495	3.51645	NPC	3.51645	1.26798	2.77327	ankyrin repeat and sterile alpha motif domain containing 1B
ANKS6	7.65564	5.51415	3.10543	2.92483	ESC	7.65564	5.51415	1.38836	ankyrin repeat and sterile alpha motif domain containing 6
ANKZF1	12.5067	16.1092	22.8337	17.5025	R-NSCP6	22.8337	17.5025	1.3046	ankyrin repeat and zinc finger domain containing 1
ANLN	39.7998	17.5299	16.0021	14.543	ESC	39.7998	17.5299	2.2704	anillin, actin binding protein
ANO4	0.246978	5.35063	3.03081	0.152873	R-NSCP1	5.35063	3.03081	1.76541	anoctamin 4
ANO6	13.2727	13.8068	7.2415	25.6953	NPC	25.6953	13.8068	1.86106	anoctamin 6
ANP32A	290.812	241.875	169.934	115.999	ESC	290.812	241.875	1.20232	acidic (leucine-rich) nuclear phosphoprotein 32 family, member A
ANP32B	73.7323	201.295	183.933	134.323	R-NSCP1	201.295	183.933	1.09439	acidic (leucine-rich) nuclear phosphoprotein 32 family, member B
ANP32E	165.688	143.855	124.48	106.813	ESC	165.688	143.855	1.15177	acidic (leucine-rich) nuclear phosphoprotein 32 family, member E
ANTXR1	13.4908	44.0817	11.3652	129.055	NPC	129.055	44.0817	2.92763	anthrax toxin receptor 1
ANTXR2	0.810637	9.50586	9.67417	9.28794	R-NSCP6	9.67417	9.50586	1.01771	anthrax toxin receptor 2
ANXA1	0.748526	3.03677	1.46262	274.427	NPC	274.427	3.03677	90.3681	annexin A1
ANXA10	9.89537	0.575862	0.0493022	0.179877	ESC	9.89537	0.575862	17.1836	annexin A10
ANXA11	27.5831	9.77537	18.99	24.2112	ESC	27.5831	24.2112	1.13927	annexin A11
ANXA2	339.375	122.078	103.512	764.782	NPC	764.782	339.375	2.2535	annexin A2
ANXA3	9.94165	12.8228	7.9595	4.60624	R-NSCP1	12.8228	9.94165	1.28981	annexin A3
ANXA4	12.6012	3.80243	4.93182	17.7879	NPC	17.7879	12.6012	1.4116	annexin A4
ANXA5	77.3486	88.9522	100.238	291.596	NPC	291.596	100.238	2.90904	annexin A5
ANXA6	28.762	33.4101	56.2299	59.1841	NPC	59.1841	56.2299	1.05254	Annexin [Source:UniProtKB/TrEMBL;Acc:F6TPS5]
ANXA7	26.4493	19.4721	22.3898	34.3434	NPC	34.3434	26.4493	1.29846	annexin A7
AP1B1	23.0788	17.8434	32.4886	16.6479	R-NSCP6	32.4886	23.0788	1.40772	adaptor-related protein complex 1, beta 1 subunit
AP1G1	22.3638	19.6862	16.7238	13.9848	ESC	22.3638	19.6862	1.13601	Uncharacterized protein [Source:UniProtKB/TrEMBL;Acc:F7FWK0]
AP1G2	6.87305	5.25638	10.2443	2.09461	R-NSCP6	10.2443	6.87305	1.4905	adaptor-related protein complex 1, gamma 2 subunit
AP1M1	4.41102	20.0106	41.3449	24.0005	R-NSCP6	41.3449	24.0005	1.72267	adaptor-related protein complex 1, mu 1 subunit
AP1M2	64.2885	2.77346	0	0	ESC	64.2885	2.77346	23.1799	adaptor-related protein complex 1, mu 2 subunit
AP2A1	24.2477	24.9089	32.8149	39.9481	NPC	39.9481	32.8149	1.21738	adaptor-related protein complex 2, alpha 1 subunit
AP2A2	23.8612	21.7817	29.711	17.9551	R-NSCP6	29.711	23.8612	1.24516	adaptor-related protein complex 2, alpha 2 subunit
AP2M1	184.098	190.096	240.221	193.193	R-NSCP6	240.221	193.193	1.24342	adaptor-related protein complex 2, mu 1 subunit
AP2S1	40.9589	36.9986	69.8278	35.2491	R-NSCP6	69.8278	40.9589	1.70483	adaptor-related protein complex 2, sigma 1 subunit
AP3B1	25.5581	20.689	15.4925	16.9947	ESC	25.5581	20.689	1.23535	Uncharacterized protein [Source:UniProtKB/TrEMBL;Acc:F7D6P4]
AP3B2	8.52388	3.55444	12.4579	0.986667	R-NSCP6	12.4579	8.52388	1.46153	adaptor-related protein complex 3, beta 2 subunit
AP3D1	28.3423	25.2746	38.4371	19.9564	R-NSCP6	38.4371	28.3423	1.35617	adaptor-related protein complex 3, delta 1 subunit
AP3M1	28.4742	35.8114	17.7784	26.9323	R-NSCP1	35.8114	28.4742	1.25768	adaptor-related protein complex 3, mu 1 subunit
AP3M2	4.71302	12.1442	11.1883	12.2732	NPC	12.2732	12.1442	1.01062	Uncharacterized protein [Source:UniProtKB/TrEMBL;Acc:F7BHX4]
AP3S1	31.6615	41.9977	47.1499	28.3349	R-NSCP6	47.1499	41.9977	1.12268	adaptor-related protein complex 3, sigma 1 subunit
AP4B1	4.87821	5.45819	10.1671	4.17334	R-NSCP6	10.1671	5.45819	1.86272	adaptor-related protein complex 4, beta 1 subunit
AP4E1	4.30892	3.88482	0.973275	3.14952	ESC	4.30892	3.88482	1.10917	Uncharacterized protein [Source:UniProtKB/TrEMBL;Acc:F6UD43]
AP4M1	4.33519	7.06598	13.964	14.3893	NPC	14.3893	13.964	1.03046	adaptor-related protein complex 4, mu 1 subunit
APAF1	11.3396	10.2388	5.78258	7.53587	ESC	11.3396	10.2388	1.10751	apoptotic peptidase activating factor 1
APBA3	3.44468	2.59518	6.4515	3.04672	R-NSCP6	6.4515	3.44468	1.87289	amyloid beta (A4) precursor protein-binding, family A, member 3
APBB1	16.8488	28.5035	66.0458	33.8356	R-NSCP6	66.0458	33.8356	1.95196	amyloid beta (A4) precursor protein-binding, family B, member 1 (Fe65)
APBB2	17.3758	15.3114	5.92223	26.1908	NPC	26.1908	17.3758	1.50731	amyloid beta (A4) precursor protein-binding, family B, member 2
APBB3	3.1905	3.69144	7.30394	5.23577	R-NSCP6	7.30394	5.23577	1.39501	amyloid beta (A4) precursor protein-binding, family B, member 3
APC	4.34795	8.54939	7.04587	14.9446	NPC	14.9446	8.54939	1.74803	adenomatous polyposis coli
APC2	0.051249	5.63459	24.6225	9.36264	R-NSCP6	24.6225	9.36264	2.62987	Uncharacterized protein [Source:UniProtKB/TrEMBL;Acc:F6VEQ3]
APCDD1	2.92188	17.7795	11.3097	23.1565	NPC	23.1565	17.7795	1.30243	adenomatosis polyposis coli down-regulated 1
APEH	21.8616	22.1567	34.0596	24.4618	R-NSCP6	34.0596	24.4618	1.39236	N-acylaminoacyl-peptide hydrolase
APEX1	179.962	136.908	167.284	101.411	ESC	179.962	167.284	1.07579	APEX nuclease (multifunctional DNA repair enzyme) 1
APEX2	12.9843	7.51894	9.93964	5.62698	ESC	12.9843	9.93964	1.30631	APEX nuclease (apurinic/apyrimidinic endonuclease) 2
APH1A	33.4733	34.7294	49.3018	64.2894	NPC	64.2894	49.3018	1.304	anterior pharynx defective 1 homolog A (C. elegans)
APH1B	4.84423	3.79982	3.42456	11.4029	NPC	11.4029	4.84423	2.35391	anterior pharynx defective 1 homolog B (C. elegans)
API5	98.0027	52.409	36.2008	29.7651	ESC	98.0027	52.409	1.86996	apoptosis inhibitor 5
APLF	1.95581	3.21251	4.33979	4.07584	R-NSCP6	4.33979	4.07584	1.06476	Uncharacterized protein [Source:UniProtKB/TrEMBL;Acc:F6T7P4]
APLP1	0.809729	41.8719	174.559	74.9386	R-NSCP6	174.559	74.9386	2.32936	amyloid beta (A4) precursor-like protein 1
APLP2	167.547	135.32	153.925	153.895	ESC	167.547	153.925	1.0885	amyloid beta (A4) precursor-like protein 2
APOBEC3C	2.18485	1.2349	1.35377	21.9117	NPC	21.9117	2.18485	10.0289	apolipoprotein B mRNA editing enzyme, catalytic polypeptide-like 3C
APOE	353.57	70.2414	30.0046	24.6741	ESC	353.57	70.2414	5.03364	apolipoprotein E
APOM	3.30397	3.42842	7.41042	2.91361	R-NSCP6	7.41042	3.42842	2.16147	apolipoprotein M
APOOL	16.7508	19.0443	15.355	13.3121	R-NSCP1	19.0443	16.7508	1.13692	apolipoprotein O-like
APPBP2	6.26108	12.4961	7.91982	10.535	R-NSCP1	12.4961	10.535	1.18615	amyloid beta precursor protein (cytoplasmic tail) binding protein 2
APRT	43.8331	25.5682	62.6582	31.8555	R-NSCP6	62.6582	43.8331	1.42947	adenine phosphoribosyltransferase
APTX	20.91	14.4967	16.9259	10.8954	ESC	20.91	16.9259	1.23538	aprataxin
AQP4	1.48381e-07	0.0690759	0.0227746	43.6507	NPC	43.6507	0.0690759	631.924	aquaporin 4
AQR	37.6686	18.7127	10.7635	13.2139	ESC	37.6686	18.7127	2.013	aquarius homolog (mouse)
ARAF	9.86432	10.6378	21.492	12.2169	R-NSCP6	21.492	12.2169	1.7592	v-raf murine sarcoma 3611 viral oncogene homolog
ARAP1	8.27527	4.31189	5.76179	6.09786	ESC	8.27527	6.09786	1.35708	ArfGAP with RhoGAP domain, ankyrin repeat and PH domain 1
ARAP2	0.233831	0.254536	0.214521	3.17932	NPC	3.17932	0.254536	12.4906	ArfGAP with RhoGAP domain, ankyrin repeat and PH domain 2
ARAP3	2.60064	6.09021	7.45882	6.42957	R-NSCP6	7.45882	6.42957	1.16008	ArfGAP with RhoGAP domain, ankyrin repeat and PH domain 3
ARCN1	71.0259	51.8977	28.5297	53.6005	ESC	71.0259	53.6005	1.3251	archain 1
ARF4	197.875	112.914	94.3232	93.7995	ESC	197.875	112.914	1.75244	ADP-ribosylation factor 4
ARF4	6.67274	112.914	94.3232	93.7995	R-NSCP1	112.914	94.3232	1.1971	ADP-ribosylation factor 4
ARFGAP1	18.1568	21.5485	34.1263	20.6531	R-NSCP6	34.1263	21.5485	1.5837	ADP-ribosylation factor GTPase activating protein 1
ARFGAP2	24.2267	34.2213	50.4823	36.8166	R-NSCP6	50.4823	36.8166	1.37118	ADP-ribosylation factor GTPase activating protein 2
ARFGEF1	17.2686	8.77803	6.55671	6.92309	ESC	17.2686	8.77803	1.96725	ADP-ribosylation factor guanine nucleotide-exchange factor 1 (brefeldin A-inhibited)
ARFGEF2	7.24592	5.24218	1.56441	3.78832	ESC	7.24592	5.24218	1.38223	Uncharacterized protein [Source:UniProtKB/TrEMBL;Acc:F7AUW7]
ARFIP1	15.086	10.7895	12.9452	19.0627	NPC	19.0627	15.086	1.2636	ADP-ribosylation factor interacting protein 1
ARFIP2	23.7417	19.7543	30.8067	19.8854	R-NSCP6	30.8067	23.7417	1.29758	ADP-ribosylation factor interacting protein 2
ARFRP1	16.7027	17.7477	23.3341	16.156	R-NSCP6	23.3341	17.7477	1.31477	ADP-ribosylation factor related protein 1
ARG2	12.1183	8.64836	8.03868	0.935574	ESC	12.1183	8.64836	1.40123	arginase, type II
ARHGAP1	15.9081	12.783	7.36458	34.9452	NPC	34.9452	15.9081	2.19669	Rho GTPase activating protein 1
ARHGAP10	0.731532	2.25194	3.3527	4.12654	NPC	4.12654	3.3527	1.23081	Rho GTPase activating protein 10
ARHGAP11A	48.9175	26.2946	20.4003	15.9269	ESC	48.9175	26.2946	1.86036	Rho GTPase activating protein 11A
ARHGAP12	21.3398	13.0088	12.222	23.4188	NPC	23.4188	21.3398	1.09742	Rho GTPase activating protein 12
ARHGAP17	12.6953	16.9177	13.2749	12.8722	R-NSCP1	16.9177	13.2749	1.27441	Rho GTPase activating protein 17
ARHGAP18	3.44959	4.63114	3.05456	10.1548	NPC	10.1548	4.63114	2.19272	Rho GTPase activating protein 18
ARHGAP19	22.2611	15.6485	5.13503	34.116	NPC	34.116	22.2611	1.53254	Rho GTPase activating protein 19
ARHGAP21	10.3801	24.2681	20.8245	38.616	NPC	38.616	24.2681	1.59122	Rho GTPase activating protein 21
ARHGAP23	2.3685	2.20709	4.61575	5.15039	NPC	5.15039	4.61575	1.11583	Uncharacterized protein [Source:UniProtKB/TrEMBL;Acc:F7GJ03]
ARHGAP24	2.71547	3.66263	0.975656	4.70098	NPC	4.70098	3.66263	1.2835	Rho GTPase activating protein 24
ARHGAP26	9.38371	3.54505	1.4406	2.24615	ESC	9.38371	3.54505	2.64699	Rho GTPase activating protein 26
ARHGAP27	3.01909	0.370267	0.128766	0.0697967	ESC	3.01909	0.370267	8.15382	Rho GTPase activating protein 27
ARHGAP28	7.0198	4.94036	0.673419	0.155019	ESC	7.0198	4.94036	1.42091	Uncharacterized protein [Source:UniProtKB/TrEMBL;Acc:F7AEK2]
ARHGAP29	9.91469	5.23973	1.65477	16.7806	NPC	16.7806	9.91469	1.6925	Rho GTPase activating protein 29
ARHGAP31	0.167669	0.529849	0.427117	4.42182	NPC	4.42182	0.529849	8.34543	Uncharacterized protein [Source:UniProtKB/TrEMBL;Acc:F7H049]
ARHGAP32	3.897	9.35044	2.77022	10.9392	NPC	10.9392	9.35044	1.16991	Rho GTPase activating protein 32
ARHGAP33	1.00473	10.0382	25.3008	7.38027	R-NSCP6	25.3008	10.0382	2.52045	Rho GTPase activating protein 33
ARHGAP36	8.7865	0.393468	0.623537	0.138418	ESC	8.7865	0.623537	14.0914	Rho GTPase activating protein 36
ARHGAP39	2.82814	7.52256	6.89374	4.4604	R-NSCP1	7.52256	6.89374	1.09122	Rho GTPase activating protein 39
ARHGAP4	8.23154	2.00958	1.32364	0.246257	ESC	8.23154	2.00958	4.09615	Uncharacterized protein [Source:UniProtKB/TrEMBL;Acc:F6YUI4]
ARHGAP5	2.98738e-95	0.0971943	7.47373	0.028959	R-NSCP6	7.47373	0.0971943	76.8947	Rho GTPase activating protein 5
ARHGDIA	76.2673	56.9937	105.873	109.128	NPC	109.128	105.873	1.03074	Uncharacterized protein [Source:UniProtKB/TrEMBL;Acc:F6RIV8]
ARHGEF10L	4.87075	6.48371	6.77608	5.77415	R-NSCP6	6.77608	6.48371	1.04509	Rho guanine nucleotide exchange factor (GEF) 10-like
ARHGEF11	8.76098	11.2089	8.61371	7.65823	R-NSCP1	11.2089	8.76098	1.27941	Rho guanine nucleotide exchange factor (GEF) 11
ARHGEF12	6.21051	17.5376	9.21387	26.4666	NPC	26.4666	17.5376	1.50913	Rho guanine nucleotide exchange factor (GEF) 12
ARHGEF16	4.93452	1.55727	1.73085	0.207444	ESC	4.93452	1.73085	2.85092	Rho guanine nucleotide exchange factor (GEF) 16
ARHGEF17	4.58376	9.74278	6.70076	8.95693	R-NSCP1	9.74278	8.95693	1.08774	Rho guanine nucleotide exchange factor (GEF) 17
ARHGEF18	7.06777	8.82954	10.1179	9.08556	R-NSCP6	10.1179	9.08556	1.11362	Uncharacterized protein [Source:UniProtKB/TrEMBL;Acc:F6VIZ5]
ARHGEF2	12.6393	13.7076	17.2042	20.9503	NPC	20.9503	17.2042	1.21774	Rho/Rac guanine nucleotide exchange factor (GEF) 2
ARHGEF3	1.30922	1.93689	1.61131	7.14882	NPC	7.14882	1.93689	3.69088	Rho guanine nucleotide exchange factor (GEF) 3
ARHGEF6	0.715934	1.50051	0.527749	38.3732	NPC	38.3732	1.50051	25.5734	Rac/Cdc42 guanine nucleotide exchange factor (GEF) 6
ARHGEF7	5.48818	17.3075	8.55483	14.861	R-NSCP1	17.3075	14.861	1.16463	Uncharacterized protein [Source:UniProtKB/TrEMBL;Acc:F6Q7V7]
ARID1B	10.9581	14.4603	12.5554	8.45783	R-NSCP1	14.4603	12.5554	1.15172	Uncharacterized protein [Source:UniProtKB/TrEMBL;Acc:F7B3Y0]
ARID2	11.2349	12.1836	8.37363	5.50595	R-NSCP1	12.1836	11.2349	1.08444	AT rich interactive domain 2 (ARID, RFX-like)
ARID3A	12.7413	4.70146	2.40569	0.768127	ESC	12.7413	4.70146	2.71007	AT rich interactive domain 3A (BRIGHT-like)
ARID3B	27.2312	12.1554	3.68505	1.04527	ESC	27.2312	12.1554	2.24026	AT rich interactive domain 3B (BRIGHT-like)
ARID4A	4.81263	8.72082	5.49208	5.15888	R-NSCP1	8.72082	5.49208	1.58789	AT rich interactive domain 4A (RBP1-like)
ARID4B	11.7745	15.874	15.3858	11.1905	R-NSCP1	15.874	15.3858	1.03173	AT rich interactive domain 4B (RBP1-like)
ARID5B	0.154713	8.95561	8.33238	12.2144	NPC	12.2144	8.95561	1.36388	AT rich interactive domain 5B (MRF1-like)
ARL1	236.779	147.635	53.072	99.3673	ESC	236.779	147.635	1.60381	ADP-ribosylation factor-like protein 1-like
ARL10	2.94993	8.53188	3.78701	7.29388	R-NSCP1	8.53188	7.29388	1.16973	ADP-ribosylation factor-like 10
ARL13B	8.2751	10.7794	4.76351	12.4563	NPC	12.4563	10.7794	1.15557	ADP-ribosylation factor-like 13B
ARL15	11.1239	7.6619	5.0875	3.21324	ESC	11.1239	7.6619	1.45185	ADP-ribosylation factor-like 15
ARL2BP	19.9068	48.2321	75.3275	48.5198	R-NSCP6	75.3275	48.5198	1.55251	ADP-ribosylation factor-like 2 binding protein
ARL4A	52.0656	29.4513	18.5123	37.5875	ESC	52.0656	37.5875	1.38518	ADP-ribosylation factor-like 4A
ARL4C	17.2371	53.5875	13.1342	26.0283	R-NSCP1	53.5875	26.0283	2.05882	ADP-ribosylation factor-like 4C
ARL6	4.84498	8.65713	4.97083	5.88313	R-NSCP1	8.65713	5.88313	1.47152	ADP-ribosylation factor-like 6
ARL6IP1	461.78	518.412	254.686	324.071	R-NSCP1	518.412	461.78	1.12264	Uncharacterized protein [Source:UniProtKB/TrEMBL;Acc:F6X0N0]
ARL6IP6	17.3436	21.4739	15.6991	26.6199	NPC	26.6199	21.4739	1.23964	ADP-ribosylation-like factor 6 interacting protein 6
ARL9	2.18471	2.49135	4.31529	2.84445	R-NSCP6	4.31529	2.84445	1.51709	ADP-ribosylation factor-like protein 9-like
ARMC1	24.6983	15.5709	16.7031	17.2013	ESC	24.6983	17.2013	1.43584	armadillo repeat containing 1
ARMC2	0.409344	3.6444	5.70673	3.40605	R-NSCP6	5.70673	3.6444	1.56589	armadillo repeat containing 2
ARMC3	0.11327	3.22585	2.18882	4.51334	NPC	4.51334	3.22585	1.39912	armadillo repeat containing 3
ARMC5	1.93616	1.73036	10.06	2.25043	R-NSCP6	10.06	2.25043	4.47026	armadillo repeat containing 5
ARMC7	2.27864	2.41546	5.90046	2.04287	R-NSCP6	5.90046	2.41546	2.44279	armadillo repeat containing 7
ARMC8	13.6024	9.61234	8.69736	7.26919	ESC	13.6024	9.61234	1.4151	armadillo repeat containing 8
ARMC9	12.8302	16.503	11.8951	12.7298	R-NSCP1	16.503	12.8302	1.28626	armadillo repeat containing 9
ARMCX1	16.5523	27.1142	25.2845	29.7752	NPC	29.7752	27.1142	1.09814	armadillo repeat containing, X-linked 1
ARMCX3	12.6002	30.5446	30.6079	37.7423	NPC	37.7423	30.6079	1.23309	armadillo repeat containing, X-linked 3
ARNT	9.24679	14.8918	7.27809	10.7527	R-NSCP1	14.8918	10.7527	1.38494	Uncharacterized protein [Source:UniProtKB/TrEMBL;Acc:F7A349]
ARNT2	0.90008	9.33864	3.0469	9.91004	NPC	9.91004	9.33864	1.06119	Uncharacterized protein [Source:UniProtKB/TrEMBL;Acc:F7A332]
ARNTL	2.98518	5.41285	2.88068	6.30934	NPC	6.30934	5.41285	1.16562	aryl hydrocarbon receptor nuclear translocator-like
ARNTL2	6.29825	1.61061	1.06471	3.27752	ESC	6.29825	3.27752	1.92165	aryl hydrocarbon receptor nuclear translocator-like 2
ARPC1B	49.976	16.0815	11.515	50.3049	NPC	50.3049	49.976	1.00658	actin related protein 2/3 complex, subunit 1B, 41kDa
ARPC2	171.287	101.004	112.068	125.849	ESC	171.287	125.849	1.36105	actin related protein 2/3 complex, subunit 2, 34kDa
ARPC3	201.426	98.4897	144.874	163.501	ESC	201.426	163.501	1.23196	actin related protein 2/3 complex, subunit 3, 21kDa
ARPC3	0.302118	98.4897	144.874	163.501	NPC	163.501	144.874	1.12857	actin related protein 2/3 complex, subunit 3, 21kDa
ARPC3	0	98.4897	144.874	163.501	NPC	163.501	144.874	1.12857	actin related protein 2/3 complex, subunit 3, 21kDa
ARRB1	26.5316	6.19357	7.33866	4.25156	ESC	26.5316	7.33866	3.61532	Uncharacterized protein [Source:UniProtKB/TrEMBL;Acc:F6UMI8]
ARRB2	12.7751	12.3629	19.5708	8.39405	R-NSCP6	19.5708	12.7751	1.53195	arrestin, beta 2
ARRDC3	8.88908	13.4866	18.4463	13.1789	R-NSCP6	18.4463	13.4866	1.36775	arrestin domain containing 3
ARRDC4	0.513878	7.16319	2.26108	6.11398	R-NSCP1	7.16319	6.11398	1.17161	arrestin domain containing 4
ARSA	2.81448	4.6017	6.75825	8.72646	NPC	8.72646	6.75825	1.29123	arylsulfatase A
ARSB	4.03366	13.1011	5.34227	7.04731	R-NSCP1	13.1011	7.04731	1.85902	arylsulfatase B
ARSE	0.43523	0.491515	0.0358983	5.26818	NPC	5.26818	0.491515	10.7182	arylsulfatase E (chondrodysplasia punctata 1)
ARSK	1.7225	2.74941	1.86959	4.29721	NPC	4.29721	2.74941	1.56296	arylsulfatase family, member K
ARVCF	5.42563	14.1969	32.9023	32.4304	R-NSCP6	32.9023	32.4304	1.01455	armadillo repeat gene deleted in velocardiofacial syndrome
ARX	0.174218	16.0495	40.486	2.9123	R-NSCP6	40.486	16.0495	2.52257	aristaless related homeobox
AS3MT	4.95428	8.04697	7.05566	11.2727	NPC	11.2727	8.04697	1.40086	arsenic (+3 oxidation state) methyltransferase
ASAH1	27.6225	27.3739	22.0568	93.4715	NPC	93.4715	27.6225	3.38389	N-acylsphingosine amidohydrolase (acid ceramidase) 1
ASAP1	4.98447	10.4155	3.3178	9.43163	R-NSCP1	10.4155	9.43163	1.10432	ArfGAP with SH3 domain, ankyrin repeat and PH domain 1
ASAP2	7.87109	16.9392	7.0701	11.6904	R-NSCP1	16.9392	11.6904	1.44898	Uncharacterized protein [Source:UniProtKB/TrEMBL;Acc:F7FJ57]
ASB1	7.50972	11.3662	11.4756	10.19	R-NSCP6	11.4756	11.3662	1.00963	ankyrin repeat and SOCS box containing 1
ASB13	1.80146	8.25886	6.44258	2.57751	R-NSCP1	8.25886	6.44258	1.28192	ankyrin repeat and SOCS box containing 13
ASB2	0.907618	2.34348	6.13112	2.7307	R-NSCP6	6.13112	2.7307	2.24526	ankyrin repeat and SOCS box containing 2
ASB3	14.3084	12.4269	11.3998	9.8215	ESC	14.3084	12.4269	1.15141	ankyrin repeat and SOCS box containing 3
ASB6	10.0396	7.21846	7.98389	7.62969	ESC	10.0396	7.98389	1.25748	ankyrin repeat and SOCS box containing 6
ASB7	4.7196	5.08783	2.12078	3.98042	R-NSCP1	5.08783	4.7196	1.07802	ankyrin repeat and SOCS box containing 7
ASB8	2.4069	5.66632	6.73827	6.99976	NPC	6.99976	6.73827	1.03881	ankyrin repeat and SOCS box containing 8
ASCC2	11.8572	11.4606	20.1543	11.9935	R-NSCP6	20.1543	11.9935	1.68044	activating signal cointegrator 1 complex subunit 2
ASCC3	9.76909	10.297	6.0438	9.99032	R-NSCP1	10.297	9.99032	1.0307	Uncharacterized protein [Source:UniProtKB/TrEMBL;Acc:F6X7Y1]
ASCL1(MASH1)	0.014157	7.47886	14.9091	31.1812	NPC	31.1812	14.9091	2.09142	Uncharacterized protein ASCL1(MASH1)
ASGR1	0.237358	3.53512	10.0494	2.51976	R-NSCP6	10.0494	3.53512	2.84273	Uncharacterized protein [Source:UniProtKB/TrEMBL;Acc:H9H2W9]
ASH2L	49.8287	35.3751	28.421	20.4498	ESC	49.8287	35.3751	1.40858	ash2 (absent, small, or homeotic)-like (Drosophila)
ASL	12.2753	8.37372	15.8877	10.4156	R-NSCP6	15.8877	12.2753	1.29428	Uncharacterized protein ASL
ASNS	97.5619	13.638	31.7053	3.91251	ESC	97.5619	31.7053	3.07715	asparagine synthetase (glutamine-hydrolyzing)
ASPH	19.0321	17.5825	7.05198	48.2319	NPC	48.2319	19.0321	2.53424	aspartate beta-hydroxylase
ASPHD2	2.3683	3.1206	2.52461	3.00576	R-NSCP1	3.1206	3.00576	1.03821	aspartate beta-hydroxylase domain containing 2
ASPM	8.10524	11.5619	4.6383	3.75287	R-NSCP1	11.5619	8.10524	1.42647	asp (abnormal spindle) homolog, microcephaly associated (Drosophila)
ASS1	21.7428	0.916884	0.25471	0.0375973	ESC	21.7428	0.916884	23.7138	argininosuccinate synthase 1
ASTN1	1.04146	17.8935	13.4624	5.07277	R-NSCP1	17.8935	13.4624	1.32915	astrotactin 1
ASXL1	5.32958	23.0138	18.3927	14.1293	R-NSCP1	23.0138	18.3927	1.25125	additional sex combs like 1 (Drosophila)
ASXL2	8.34335	3.7211	0.751685	4.36534	ESC	8.34335	4.36534	1.91127	additional sex combs like 2 (Drosophila)
ATAD1	34.5474	41.6019	27.9903	36.1025	R-NSCP1	41.6019	36.1025	1.15233	ATPase family, AAA domain containing 1
ATAD2B	5.62063	7.78171	5.05835	2.65795	R-NSCP1	7.78171	5.62063	1.38449	ATPase family, AAA domain containing 2B
ATE1	14.5016	9.53755	4.08247	6.76283	ESC	14.5016	9.53755	1.52047	arginyltransferase 1
ATF1	21.5628	17.3242	11.4181	6.9054	ESC	21.5628	17.3242	1.24466	activating transcription factor 1
ATF3	7.53962	10.9392	4.42708	1.34101	R-NSCP1	10.9392	7.53962	1.4509	activating transcription factor 3
ATF4	297.363	175.568	420.045	137.185	R-NSCP6	420.045	297.363	1.41257	activating transcription factor 4 (tax-responsive enhancer element B67)
ATF6	10.6806	11.1856	5.33797	20.0182	NPC	20.0182	11.1856	1.78964	activating transcription factor 6
ATF6B	6.26232	19.8721	36.6874	33.4063	R-NSCP6	36.6874	33.4063	1.09822	activating transcription factor 6 beta
ATF7	9.04806	14.1181	2.75244	16.1844	NPC	16.1844	14.1181	1.14636	activating transcription factor 7
ATF7IP	23.3488	19.982	12.4696	13.5325	ESC	23.3488	19.982	1.16849	activating transcription factor 7 interacting protein
ATF7IP2	12.7132	4.14601	3.4372	0.622287	ESC	12.7132	4.14601	3.06637	Uncharacterized protein [Source:UniProtKB/TrEMBL;Acc:F6WW40]
ATG16L1	14.7517	9.27355	11.4455	8.94575	ESC	14.7517	11.4455	1.28886	autophagy related 16-like 1 (S. cerevisiae)
ATG16L2	0.8042	1.81793	3.42357	8.78075	NPC	8.78075	3.42357	2.56479	autophagy related 16-like 2 (S. cerevisiae)
ATG2A	4.08194	4.52344	7.24666	7.29313	NPC	7.29313	7.24666	1.00641	autophagy related 2A
ATG2B	2.18549	4.54172	2.13258	4.19801	R-NSCP1	4.54172	4.19801	1.08187	autophagy related 2B
ATG4C	33.1699	14.4879	12.5874	7.74538	ESC	33.1699	14.4879	2.28949	autophagy related 4C, cysteine peptidase
ATG4D	5.64242	5.734	15.7078	4.87689	R-NSCP6	15.7078	5.734	2.73941	autophagy related 4D, cysteine peptidase
ATG5	16.7767	8.99039	9.67102	10.4502	ESC	16.7767	10.4502	1.6054	autophagy related 5
ATG7	2.74552	4.47212	6.76274	4.35468	R-NSCP6	6.76274	4.47212	1.5122	autophagy related 7
ATG9A	5.54195	9.27102	12.9253	12.7282	R-NSCP6	12.9253	12.7282	1.01549	autophagy related 9A
ATHL1	5.3527	8.71653	20.1185	21.3578	NPC	21.3578	20.1185	1.0616	ATH1, acid trehalase-like 1 (yeast)
ATM	3.9543	6.4202	1.23589	2.55486	R-NSCP1	6.4202	3.9543	1.6236	ataxia telangiectasia mutated
ATMIN	17.6439	18.0241	18.5533	9.31635	R-NSCP6	18.5533	18.0241	1.02936	ATM interactor
ATN1	22.3163	53.5964	61.4597	46.5687	R-NSCP6	61.4597	53.5964	1.14671	Uncharacterized protein [Source:UniProtKB/TrEMBL;Acc:F7G4Z0]
ATP10A	0.195706	0.515229	0.600225	4.87951	NPC	4.87951	0.600225	8.12947	ATPase, class V, type 10A
ATP10D	5.79902	9.14464	3.61107	4.49125	R-NSCP1	9.14464	5.79902	1.57693	ATPase, class V, type 10D
ATP11A	9.87636	12.81	2.19237	3.78536	R-NSCP1	12.81	9.87636	1.29704	ATPase, class VI, type 11A
ATP11B	8.62384	10.3456	3.53436	6.88274	R-NSCP1	10.3456	8.62384	1.19965	ATPase, class VI, type 11B
ATP11C	10.1281	16.6467	4.71293	1.28627	R-NSCP1	16.6467	10.1281	1.64362	ATPase, class VI, type 11C
ATP13A1	13.4026	11.5014	17.9552	12.4489	R-NSCP6	17.9552	13.4026	1.33968	Uncharacterized protein ATP13A1
ATP13A2	8.4253	11.3457	31.124	11.195	R-NSCP6	31.124	11.3457	2.74324	ATPase type 13A2
ATP13A3	23.0806	13.782	3.73224	7.80788	ESC	23.0806	13.782	1.67469	Uncharacterized protein [Source:UniProtKB/TrEMBL;Acc:F7FSF5]
ATP1A1	94.7621	76.3751	54.1519	88.021	ESC	94.7621	88.021	1.07659	ATPase, Na+/K+ transporting, alpha 1 polypeptide
ATP1A2	3.69382	7.61982	0.329476	1.14052	R-NSCP1	7.61982	3.69382	2.06286	ATPase, Na+/K+ transporting, alpha 2 polypeptide
ATP1A3	1.37582	7.81639	35.2821	0.824043	R-NSCP6	35.2821	7.81639	4.51386	ATPase, Na+/K+ transporting, alpha 3 polypeptide
ATP1B1	22.0655	20.8384	28.5819	87.6824	NPC	87.6824	28.5819	3.06776	ATPase, Na+/K+ transporting, beta 1 polypeptide
ATP2B1	18.597	40.9115	16.3131	6.24263	R-NSCP1	40.9115	18.597	2.1999	ATPase, Ca++ transporting, plasma membrane 1
ATP2B2	0.0225025	3.43115	2.8417	2.4275	R-NSCP1	3.43115	2.8417	1.20743	Uncharacterized protein [Source:UniProtKB/TrEMBL;Acc:F7G359]
ATP2B4	7.81483	15.7462	11.4002	27.7794	NPC	27.7794	15.7462	1.7642	ATPase, Ca++ transporting, plasma membrane 4
ATP2B4	0.0336727	15.7462	11.4002	27.7794	NPC	27.7794	15.7462	1.7642	ATPase, Ca++ transporting, plasma membrane 4
ATP2C1	23.2999	17.5766	17.3217	21.35	ESC	23.2999	21.35	1.09133	ATPase, Ca++ transporting, type 2C, member 1
ATP5A1	621.267	356.556	507.429	312.397	ESC	621.267	507.429	1.22434	ATP synthase, H+ transporting, mitochondrial F1 complex, alpha subunit 1, cardiac muscle
ATP5B	453.546	253.54	315.262	161.13	ESC	453.546	315.262	1.43863	ATP synthase, H+ transporting, mitochondrial F1 complex, beta polypeptide
ATP5B	126.781	253.54	315.262	161.13	R-NSCP6	315.262	253.54	1.24344	ATP synthase, H+ transporting, mitochondrial F1 complex, beta polypeptide
ATP5D	51.3925	32.1958	156.916	46.5365	R-NSCP6	156.916	51.3925	3.05329	ATP synthase, H+ transporting, mitochondrial F1 complex, delta subunit
ATP5E	2042.79	1685.26	1287.04	1757.49	ESC	2042.79	1757.49	1.16233	ATP synthase, H+ transporting, mitochondrial F1 complex, epsilon subunit
ATP5F1	151.716	84.054	93.4045	79.7594	ESC	151.716	93.4045	1.62429	ATP synthase, H+ transporting, mitochondrial Fo complex, subunit B1
ATP5F1	5.64915	84.054	93.4045	79.7594	R-NSCP6	93.4045	84.054	1.11124	ATP synthase, H+ transporting, mitochondrial Fo complex, subunit B1
ATP5G1	324.42	0	0	0	ESC	324.42	0	Inf	ATP synthase, H+ transporting, mitochondrial Fo complex, subunit C1 (subunit 9)
ATP5G1	23.7003	0	0	0	ESC	23.7003	0	Inf	ATP synthase, H+ transporting, mitochondrial Fo complex, subunit C1 (subunit 9)
ATP5G2	279.001	242.768	275.076	178.663	ESC	279.001	275.076	1.01427	ATP synthase, H+ transporting, mitochondrial Fo complex, subunit C2 (subunit 9)
ATP5G3	159.384	0.0397051	0	0.0371936	ESC	159.384	0.0397051	4014.19	ATP synthase, H+ transporting, mitochondrial Fo complex, subunit C3 (subunit 9)
ATP5G3	9.69325	0.0397051	0	0.0371936	ESC	9.69325	0.0397051	244.131	ATP synthase, H+ transporting, mitochondrial Fo complex, subunit C3 (subunit 9)
ATP5J	252.489	147.836	103.276	177.046	ESC	252.489	177.046	1.42612	ATP synthase, H+ transporting, mitochondrial Fo complex, subunit F6
ATP5L	57.5288	41.7034	52.9329	43.986	ESC	57.5288	52.9329	1.08683	ATP synthase, H+ transporting, mitochondrial Fo complex, subunit G
ATP5O	305.203	0	0	0	ESC	305.203	0	Inf	ATP synthase, H+ transporting, mitochondrial F1 complex, O subunit
ATP5SL	49.7342	30.7606	46.5873	35.1425	ESC	49.7342	46.5873	1.06755	ATP5S-like
ATP6AP2	39.9835	36.3117	40.3095	57.966	NPC	57.966	40.3095	1.43802	ATPase, H+ transporting, lysosomal accessory protein 2
ATP6V0A1	10.367	15.5056	14.7879	24.1908	NPC	24.1908	15.5056	1.56013	Uncharacterized protein [Source:UniProtKB/TrEMBL;Acc:F7FMK9]
ATP6V0A2	8.0444	0	0	0	ESC	8.0444	0	Inf	ATPase, H+ transporting, lysosomal V0 subunit a2
ATP6V0B	34.6765	18.6765	39.2348	38.7998	R-NSCP6	39.2348	38.7998	1.01121	ATPase, H+ transporting, lysosomal 21kDa, V0 subunit b
ATP6V0E1	226.53	0	0	0	ESC	226.53	0	Inf	ATPase, H+ transporting, lysosomal 9kDa, V0 subunit e1
ATP6V1A	23.8037	21.2954	8.81956	14.2082	ESC	23.8037	21.2954	1.11779	ATPase, H+ transporting, lysosomal 70kDa, V1 subunit A
ATP6V1B2	45.0135	31.9287	35.214	38.5511	ESC	45.0135	38.5511	1.16763	ATPase, H+ transporting, lysosomal 56/58kDa, V1 subunit B2
ATP6V1C1	33.8035	16.6363	14.4202	23.0871	ESC	33.8035	23.0871	1.46417	ATPase, H+ transporting, lysosomal 42kDa, V1 subunit C1
ATP6V1D	32.2242	38.8465	60.5864	86.7323	NPC	86.7323	60.5864	1.43155	ATPase, H+ transporting, lysosomal 34kDa, V1 subunit D
ATP6V1F	63.9823	91.7331	120.206	87.297	R-NSCP6	120.206	91.7331	1.31039	Uncharacterized protein ATP6V1F
ATP6V1G2	4.73075	11.4839	11.296	4.78802	R-NSCP1	11.4839	11.296	1.01663	ATPase, H+ transporting, lysosomal 13kDa, V1 subunit G2
ATP6V1H	26.6157	11.2739	30.7744	20.4297	R-NSCP6	30.7744	26.6157	1.15625	Uncharacterized protein [Source:UniProtKB/TrEMBL;Acc:F6SP98]
ATP7B	4.7059	4.06575	2.7879	2.12951	ESC	4.7059	4.06575	1.15745	ATPase, Cu++ transporting, beta polypeptide
ATP8A1	5.85889	6.02327	5.47905	1.39938	R-NSCP1	6.02327	5.85889	1.02806	ATPase, aminophospholipid transporter (APLT), class I, type 8A, member 1
ATP8B2	16.0895	12.237	6.64134	9.18254	ESC	16.0895	12.237	1.31482	ATPase, aminophospholipid transporter, class I, type 8B, member 2
ATP8B2	0.0189301	12.237	6.64134	9.18254	R-NSCP1	12.237	9.18254	1.33264	ATPase, aminophospholipid transporter, class I, type 8B, member 2
ATP9A	6.0052	9.89933	13.5373	16.7777	NPC	16.7777	13.5373	1.23937	ATPase, class II, type 9A
ATP9B	6.02023	9.77637	7.30244	13.5763	NPC	13.5763	9.77637	1.38869	ATPase, class II, type 9B
ATPAF2	8.31891	8.09828	17.2107	7.08611	R-NSCP6	17.2107	8.31891	2.06886	ATP synthase mitochondrial F1 complex assembly factor 2
ATPBD4	56.0124	10.5119	8.50778	15.3379	ESC	56.0124	15.3379	3.65189	ATP binding domain 4
ATPIF1	626.058	323.331	569.936	276.982	ESC	626.058	569.936	1.09847	ATPase inhibitory factor 1
ATR	10.9017	6.38309	3.9268	3.59552	ESC	10.9017	6.38309	1.7079	ataxia telangiectasia and Rad3 related
ATRIP	8.67478	6.71112	11.0259	3.81804	R-NSCP6	11.0259	8.67478	1.27103	ATR interacting protein
ATRN	7.74156	10.384	4.79689	11.7444	NPC	11.7444	10.384	1.13101	attractin
ATRX	14.1656	18.8716	12.2742	10.8761	R-NSCP1	18.8716	14.1656	1.33221	alpha thalassemia/mental retardation syndrome X-linked
ATXN1	1.01214	1.66561	1.47904	9.49543	NPC	9.49543	1.66561	5.70087	Uncharacterized protein [Source:UniProtKB/TrEMBL;Acc:F7H1M4]
ATXN10	64.4509	63.6879	138.461	40.3245	R-NSCP6	138.461	64.4509	2.14832	ataxin 10
ATXN2L	43.7215	48.936	42.1771	35.5455	R-NSCP1	48.936	43.7215	1.11927	ataxin 2-like
ATXN7L1	5.01052	2.94198	1.63635	2.41238	ESC	5.01052	2.94198	1.70311	ataxin-7-like protein 1-like
ATXN7L2	1.62794	1.57233	3.59979	1.48729	R-NSCP6	3.59979	1.62794	2.21125	Uncharacterized protein [Source:UniProtKB/TrEMBL;Acc:F6VLC1]
AUH	13.6608	10.3525	7.45485	6.6932	ESC	13.6608	10.3525	1.31957	AU RNA binding protein/enoyl-CoA hydratase
AURKA	48.5494	21.5839	18.6679	7.53081	ESC	48.5494	21.5839	2.24933	aurora kinase A
AURKB	63.3755	47.5222	83.6356	13.5608	R-NSCP6	83.6356	63.3755	1.31968	aurora kinase B
AUTS2	27.822	15.2784	18.6287	21.1538	ESC	27.822	21.1538	1.31522	autism susceptibility candidate 2
AVEN	22.1374	12.5021	10.635	4.42364	ESC	22.1374	12.5021	1.77069	apoptosis, caspase activation inhibitor
AVL9	9.06372	8.30431	3.27431	6.91011	ESC	9.06372	8.30431	1.09145	AVL9 homolog (S. cerevisiase)
AVPI1	2.54993	1.25022	3.23762	1.43779	R-NSCP6	3.23762	2.54993	1.26969	Uncharacterized protein AVPI1
AXIN1	7.13929	7.71826	10.1007	6.80366	R-NSCP6	10.1007	7.71826	1.30868	Uncharacterized protein [Source:UniProtKB/TrEMBL;Acc:F6Y8U0]
AXIN2	5.20985	44.175	14.9455	11.8267	R-NSCP1	44.175	14.9455	2.95574	Uncharacterized protein [Source:UniProtKB/TrEMBL;Acc:F6U4S0]
AXL	34.2197	49.2596	50.7831	48.618	R-NSCP6	50.7831	49.2596	1.03093	Uncharacterized protein [Source:UniProtKB/TrEMBL;Acc:F7E4X5]
AZI1	6.60157	16.4461	50.271	8.87661	R-NSCP6	50.271	16.4461	3.05671	5-azacytidine induced 1
AZI2	19.6126	24.3803	22.5198	20.8669	R-NSCP1	24.3803	22.5198	1.08262	5-azacytidine induced 2
AZIN1	101.715	66.2761	45.8209	59.8592	ESC	101.715	66.2761	1.53472	antizyme inhibitor 1
B2M	374.292	149.459	86.2905	361.036	ESC	374.292	361.036	1.03672	beta-2-microglobulin
B3GALT2	0.00953504	5.16536	4.51651	0.723294	R-NSCP1	5.16536	4.51651	1.14366	UDP-Gal:betaGlcNAc beta 1,3-galactosyltransferase, polypeptide 2
B3GALT4	1.50824	1.86128	2.13022	3.0154	NPC	3.0154	2.13022	1.41553	UDP-Gal:betaGlcNAc beta 1,3-galactosyltransferase, polypeptide 4
B3GAT1	1.80684	4.40097	11.9143	1.07053	R-NSCP6	11.9143	4.40097	2.7072	beta-1,3-glucuronyltransferase 1 (glucuronosyltransferase P)
B3GAT2	1.23773	5.3621	20.8455	0.4921	R-NSCP6	20.8455	5.3621	3.88756	galactosylgalactosylxylosylprotein 3-beta-glucuronosyltransferase 2-like
B3GNT2	7.93307	20.9801	27.7919	42.1434	NPC	42.1434	27.7919	1.51639	UDP-GlcNAc:betaGal beta-1,3-N-acetylglucosaminyltransferase 2
B3GNT5	4.439	10.1149	4.92592	12.1244	NPC	12.1244	10.1149	1.19867	UDP-GlcNAc:betaGal beta-1,3-N-acetylglucosaminyltransferase 5
B3GNT7	27.2226	4.22241	1.88328	2.86698	ESC	27.2226	4.22241	6.44717	Uncharacterized protein B3GNT7
B3GNT7	2.83191	4.22241	1.88328	2.86698	R-NSCP1	4.22241	2.86698	1.47277	Uncharacterized protein B3GNT7
B4GALNT1	1.09634	3.46679	5.17605	10.3295	NPC	10.3295	5.17605	1.99563	beta-1,4-N-acetyl-galactosaminyl transferase 1
B4GALNT4	12.8915	31.6124	85.7111	23.2349	R-NSCP6	85.7111	31.6124	2.71131	Uncharacterized protein [Source:UniProtKB/TrEMBL;Acc:F7E742]
B4GALT1	9.57139	10.8875	4.06264	6.59425	R-NSCP1	10.8875	9.57139	1.1375	UDP-Gal:betaGlcNAc beta 1,4- galactosyltransferase, polypeptide 1
B4GALT2	10.5384	18.8948	48.0836	15.0831	R-NSCP6	48.0836	18.8948	2.54481	Uncharacterized protein [Source:UniProtKB/TrEMBL;Acc:F6UDH4]
B4GALT4	40.443	22.8099	21.2693	18.8331	ESC	40.443	22.8099	1.77305	UDP-Gal:betaGlcNAc beta 1,4- galactosyltransferase, polypeptide 4
B4GALT5	37.7523	26.1936	6.23278	30.6878	ESC	37.7523	30.6878	1.23021	UDP-Gal:betaGlcNAc beta 1,4- galactosyltransferase, polypeptide 5
B4GALT6	6.96904	31.9334	10.0008	0.715427	R-NSCP1	31.9334	10.0008	3.19308	UDP-Gal:betaGlcNAc beta 1,4- galactosyltransferase, polypeptide 6
B4GALT7	4.67372	8.17018	22.3813	10.6969	R-NSCP6	22.3813	10.6969	2.09232	xylosylprotein beta 1,4-galactosyltransferase, polypeptide 7
B9D1	11.5675	8.19388	18.3343	11.4275	R-NSCP6	18.3343	11.5675	1.58498	B9 protein domain 1
B9D2	4.54214	7.84939	25.8776	7.3816	R-NSCP6	25.8776	7.84939	3.29677	B9 protein domain 2
BAALC	0.999536	4.98133	1.83149	4.78972	R-NSCP1	4.98133	4.78972	1.04	brain and acute leukemia, cytoplasmic
BACE1	2.62727	10.5238	5.2659	21.9306	NPC	21.9306	10.5238	2.08391	beta-site APP-cleaving enzyme 1
BACE2	6.61129	8.49565	6.83448	8.59023	NPC	8.59023	8.49565	1.01113	beta-site APP-cleaving enzyme 2
BACH1	10.0304	14.598	9.56556	11.8967	R-NSCP1	14.598	11.8967	1.22706	BTB and CNC homology 1, basic leucine zipper transcription factor 1
BACH2	1.20242	8.45457	7.81826	2.95838	R-NSCP1	8.45457	7.81826	1.08139	BTB and CNC homology 1, basic leucine zipper transcription factor 2
BAD	6.51596	20.8264	74.7619	29.8033	R-NSCP6	74.7619	29.8033	2.50851	BCL2-associated agonist of cell death
BAG1	28.2093	30.2474	46.9893	15.3918	R-NSCP6	46.9893	30.2474	1.5535	BCL2-associated athanogene
BAG2	19.175	0.884879	1.14374	1.98962	ESC	19.175	1.98962	9.63752	BCL2-associated athanogene 2
BAG3	3.80678	3.38828	2.11911	7.80613	NPC	7.80613	3.80678	2.05059	BCL2-associated athanogene 3
BAG4	16.2604	8.45654	6.48299	4.4695	ESC	16.2604	8.45654	1.92282	BCL2-associated athanogene 4
BAG5	12.7644	13.5232	6.77188	14.4758	NPC	14.4758	13.5232	1.07044	BCL2-associated athanogene 5
BAHD1	10.118	6.27313	6.70001	7.77298	ESC	10.118	7.77298	1.30169	bromo adjacent homology domain containing 1
BAI1	0.419455	1.98022	14.3309	10.9017	R-NSCP6	14.3309	10.9017	1.31456	brain-specific angiogenesis inhibitor 1-like
BAI2	0.514403	16.0745	33.0735	17.5426	R-NSCP6	33.0735	17.5426	1.88532	Uncharacterized protein [Source:UniProtKB/TrEMBL;Acc:F7FA93]
BAI3	0.458261	2.57996	2.98457	15.4184	NPC	15.4184	2.98457	5.16604	Uncharacterized protein BAI3
BAIAP2	5.57828	11.1615	22.3063	44.1091	NPC	44.1091	22.3063	1.97743	Uncharacterized protein [Source:UniProtKB/TrEMBL;Acc:F6RXL4]
BAIAP2L1	20.0327	10.2721	4.5524	0.259374	ESC	20.0327	10.2721	1.9502	BAI1-associated protein 2-like 1
BAMBI	19.4579	30.6723	44.0603	3.10784	R-NSCP6	44.0603	30.6723	1.43649	BMP and activin membrane-bound inhibitor homolog (Xenopus laevis)
BANP	7.55957	7.10462	13.351	7.74679	R-NSCP6	13.351	7.74679	1.72342	BTG3 associated nuclear protein
BAP1	17.7245	25.4315	38.7962	21.2829	R-NSCP6	38.7962	25.4315	1.52552	BRCA1 associated protein-1 (ubiquitin carboxy-terminal hydrolase)
BARD1	11.8917	7.71833	5.2542	2.9537	ESC	11.8917	7.71833	1.54071	BRCA1 associated RING domain 1
BARHL2	0.0265561	7.65755	6.59871	0.0191256	R-NSCP1	7.65755	6.59871	1.16046	BarH-like homeobox 2
BAT1	267.214	206.154	291.296	108.961	R-NSCP6	291.296	267.214	1.09012	V-type proton ATPase subunit G 2 [Source:UniProtKB/Swiss-Prot;Acc:Q5TM18]
BAT2	41.8473	51.443	53.3956	44.7105	R-NSCP6	53.3956	51.443	1.03796	Uncharacterized protein BAT2
BAT2L2	42.3663	37.6904	16.6325	21.0867	ESC	42.3663	37.6904	1.12406	Uncharacterized protein [Source:UniProtKB/TrEMBL;Acc:F7GIJ3]
BAZ1A	10.2052	14.827	16.0968	7.73635	R-NSCP6	16.0968	14.827	1.08564	bromodomain adjacent to zinc finger domain, 1A
BAZ1B	31.4462	46.6446	39.7605	38.8664	R-NSCP1	46.6446	39.7605	1.17314	bromodomain adjacent to zinc finger domain, 1B
BAZ2A	22.5647	20.9132	9.34618	11.8162	ESC	22.5647	20.9132	1.07897	bromodomain adjacent to zinc finger domain, 2A
BAZ2B	4.90256	10.1225	4.17645	5.7215	R-NSCP1	10.1225	5.7215	1.7692	Uncharacterized protein [Source:UniProtKB/TrEMBL;Acc:F7GUP3]
BBOX1	0	0.0227125	0.0447489	15.6505	NPC	15.6505	0.0447489	349.74	Uncharacterized protein [Source:UniProtKB/TrEMBL;Acc:F6YUX3]
BBS10	2.85066	6.75678	5.52316	7.13562	NPC	7.13562	6.75678	1.05607	Bardet-Biedl syndrome 10
BBS12	1.80103	4.27874	0.761556	3.78592	R-NSCP1	4.27874	3.78592	1.13017	Bardet-Biedl syndrome 12
BBS2	5.56223	18.9034	16.2144	25.3349	NPC	25.3349	18.9034	1.34023	Bardet-Biedl syndrome 2
BBS4	8.20928	13.7717	12.4936	12.8556	R-NSCP1	13.7717	12.8556	1.07126	Bardet-Biedl syndrome 4
BBS7	12.5949	11.9469	7.884	7.49432	ESC	12.5949	11.9469	1.05424	Bardet-Biedl syndrome 7
BBS9	5.68944	5.52141	6.6109	10.1036	NPC	10.1036	6.6109	1.52832	Bardet-Biedl syndrome 9
BCAM	12.1124	16.0659	30.9481	22.3661	R-NSCP6	30.9481	22.3661	1.38371	basal cell adhesion molecule (Lutheran blood group)
BCAN	0.198846	0.0270166	0.044503	81.4047	NPC	81.4047	0.198846	409.386	brevican
BCAP29	14.8038	5.54185	5.02631	17.8866	NPC	17.8866	14.8038	1.20824	B-cell receptor-associated protein 29
BCAP31	76.7387	58.4077	82.87	97.6613	NPC	97.6613	82.87	1.17849	B-cell receptor-associated protein 31
BCAS3	2.30031	4.25665	5.9041	5.82861	R-NSCP6	5.9041	5.82861	1.01295	Uncharacterized protein [Source:UniProtKB/TrEMBL;Acc:F6YIX7]
BCAS4	6.85787	6.1527	7.72796	5.83308	R-NSCP6	7.72796	6.85787	1.12687	breast carcinoma amplified sequence 4
BCAT1	107.522	18.6769	2.19464	0.955168	ESC	107.522	18.6769	5.75695	branched chain amino-acid transaminase 1, cytosolic
BCHE	1.86585	7.38329	0.82012	11.5173	NPC	11.5173	7.38329	1.55991	cholinesterase-like
BCKDHA	6.48013	8.99551	16.8765	14.984	R-NSCP6	16.8765	14.984	1.1263	branched chain keto acid dehydrogenase E1, alpha polypeptide
BCKDK	36.0342	18.7266	26.4424	18.741	ESC	36.0342	26.4424	1.36274	branched chain ketoacid dehydrogenase kinase
BCL11B	2.29368	1.25847	6.06959	0.533835	R-NSCP6	6.06959	2.29368	2.64622	B-cell CLL/lymphoma 11B (zinc finger protein)
BCL2L11	5.07703	6.76239	2.39438	3.6545	R-NSCP1	6.76239	5.07703	1.33196	BCL2-like 11 (apoptosis facilitator)
BCL2L13	15.5913	20.4021	16.0953	19.5715	R-NSCP1	20.4021	19.5715	1.04244	Uncharacterized protein [Source:UniProtKB/TrEMBL;Acc:F7E612]
BCL3	0.22002	0.036121	0.142492	3.31258	NPC	3.31258	0.22002	15.0558	B-cell CLL/lymphoma 3
BCL6	1.03761	3.68023	3.59484	17.0642	NPC	17.0642	3.68023	4.63672	B-cell CLL/lymphoma 6
BCL7A	3.34213	18.2647	15.5271	7.30382	R-NSCP1	18.2647	15.5271	1.17631	B-cell CLL/lymphoma 7A
BCL9	10.9058	23.8972	18.3773	12.8515	R-NSCP1	23.8972	18.3773	1.30037	B-cell CLL/lymphoma 9
BCOR	12.7392	9.53853	14.0961	6.25266	R-NSCP6	14.0961	12.7392	1.10651	BCL6 corepressor
BCORL1	0.894969	5.42178	3.51468	3.41754	R-NSCP1	5.42178	3.51468	1.54261	BCL6 corepressor-like 1
BCR	9.33218	13.2213	17.9507	11.7504	R-NSCP6	17.9507	13.2213	1.35771	breakpoint cluster region
BCS1L	35.8675	15.8757	20.5005	11.6195	ESC	35.8675	20.5005	1.74959	BCS1-like (S. cerevisiae)
BDP1	6.16287	8.13827	3.7838	4.39993	R-NSCP1	8.13827	6.16287	1.32053	B double prime 1, subunit of RNA polymerase III transcription initiation factor IIIB
BECN1	27.7669	22.4132	27.0445	32.366	NPC	32.366	27.7669	1.16563	beclin 1, autophagy related
BEND3	5.63197	3.22291	1.527	1.00931	ESC	5.63197	3.22291	1.74748	BEN domain containing 3
BEND5	4.39327	9.22147	11.7115	5.94688	R-NSCP6	11.7115	9.22147	1.27003	BEN domain containing 5
BET1	35.7097	22.8515	23.4313	39.3171	NPC	39.3171	35.7097	1.10102	blocked early in transport 1 homolog (S. cerevisiae)
BET1L	23.1624	20.1766	10.116	29.2516	NPC	29.2516	23.1624	1.26289	blocked early in transport 1 homolog (S. cerevisiae)-like
BEX2	69.6646	79.6348	92.7412	24.2281	R-NSCP6	92.7412	79.6348	1.16458	brain expressed X-linked 2
BFAR	27.1563	22.1607	20.5005	27.0333	ESC	27.1563	27.0333	1.00455	bifunctional apoptosis regulator
BGLAP	63.324	21.1673	214.838	10.0041	R-NSCP6	214.838	63.324	3.39268	bone gamma-carboxyglutamate (gla) protein
BHLHE22	0.0644237	0.750434	10.0968	0.230554	R-NSCP6	10.0968	0.750434	13.4546	basic helix-loop-helix family, member e22
BHLHE40	0.727418	3.87949	1.78946	9.97867	NPC	9.97867	3.87949	2.57216	basic helix-loop-helix family, member e40
BICD2	5.36357	8.74696	8.11014	9.81566	NPC	9.81566	8.74696	1.12218	bicaudal D homolog 2 (Drosophila)
BIN1	3.04754	13.588	24.3291	10.9656	R-NSCP6	24.3291	13.588	1.79048	bridging integrator 1
BIN3	12.0372	11.0703	13.5295	9.81115	R-NSCP6	13.5295	12.0372	1.12397	bridging integrator 3
BIRC2	13.0104	14.0946	22.4685	24.345	NPC	24.345	22.4685	1.08352	baculoviral IAP repeat containing 2
BIRC6	10.2023	0	0	0	ESC	10.2023	0	Inf	baculoviral IAP repeat containing 6
BIVM	3.9785	7.79746	9.5892	3.43953	R-NSCP6	9.5892	7.79746	1.22979	basic, immunoglobulin-like variable motif containing
BLM	13.7648	9.51584	10.656	6.90129	ESC	13.7648	10.656	1.29174	Bloom syndrome, RecQ helicase-like
BLMH	62.7927	41.6226	50.8764	29.5966	ESC	62.7927	50.8764	1.23422	Uncharacterized protein [Source:UniProtKB/TrEMBL;Acc:F6SIE9]
BLOC1S1	85.7015	99.843	336.56	193.144	R-NSCP6	336.56	193.144	1.74253	biogenesis of lysosomal organelles complex-1, subunit 1
BLVRA	36.969	36.3697	61.7108	80.1569	NPC	80.1569	61.7108	1.29891	biliverdin reductase A
BLVRB	45.4551	16.0963	27.7733	29.5567	ESC	45.4551	29.5567	1.53789	biliverdin reductase B (flavin reductase (NADPH))
BLZF1	3.09283	5.43794	5.32129	4.70866	R-NSCP1	5.43794	5.32129	1.02192	basic leucine zipper nuclear factor 1
BMP1	3.35829	8.17327	11.2865	26.4761	NPC	26.4761	11.2865	2.34582	bone morphogenetic protein 1
BMP2	0.765269	3.63304	5.02787	0.200912	R-NSCP6	5.02787	3.63304	1.38393	bone morphogenetic protein 2
BMP2K	4.71023	6.55139	2.88704	4.95941	R-NSCP1	6.55139	4.95941	1.321	BMP-2-inducible protein kinase-like
BMP4	6.08181	10.1119	0.335145	0.311738	R-NSCP1	10.1119	6.08181	1.66265	bone morphogenetic protein 4
BMP6	0.411254	3.95865	1.9018	2.08424	R-NSCP1	3.95865	2.08424	1.89933	bone morphogenetic protein 6
BMP7	2.02058	20.8837	69.8274	43.1551	R-NSCP6	69.8274	43.1551	1.61806	bone morphogenetic protein 7
BMPR1A	23.156	33.1323	20.4247	20.3991	R-NSCP1	33.1323	23.156	1.43083	bone morphogenetic protein receptor, type IA
BMPR1B	0.570509	4.03093	2.61048	8.69701	NPC	8.69701	4.03093	2.15757	bone morphogenetic protein receptor, type IB
BMPR2	3.89426	6.7302	6.60058	7.71539	NPC	7.71539	6.7302	1.14638	bone morphogenetic protein receptor, type II (serine/threonine kinase)
BMS1	41.3401	24.9153	27.6139	15.1774	ESC	41.3401	27.6139	1.49708	Uncharacterized protein [Source:UniProtKB/TrEMBL;Acc:F6QLH8]
BNC2	8.13493	0.710395	0.0737605	0.207765	ESC	8.13493	0.710395	11.4513	basonuclin 2
BNIP1	17.1735	11.8274	18.507	11.8618	R-NSCP6	18.507	17.1735	1.07765	BCL2/adenovirus E1B 19kDa interacting protein 1
BNIP2	9.25817	8.46292	6.1239	9.13463	ESC	9.25817	9.13463	1.01352	BCL2/adenovirus E1B 19kDa interacting protein 2
BNIP3L	55.5527	124.329	58.2903	70.7455	R-NSCP1	124.329	70.7455	1.75741	BCL2/adenovirus E1B 19kDa interacting protein 3-like
BOC	1.08823	30.346	18.3522	8.28572	R-NSCP1	30.346	18.3522	1.65353	Boc homolog (mouse)
BOD1L	28.181	8.14575	4.33149	5.18472	ESC	28.181	8.14575	3.4596	biorientation of chromosomes in cell division 1-like
BOK	32.6678	13.6124	23.3259	9.38705	ESC	32.6678	23.3259	1.40049	BCL2-related ovarian killer
BOLA1	10.017	9.55681	11.8139	10.3227	R-NSCP6	11.8139	10.3227	1.14446	bolA homolog 1 (E. coli)
BOLA3	78.7031	21.5078	11.8091	20.8118	ESC	78.7031	21.5078	3.65928	bolA homolog 3 (E. coli)
BPGM	9.39157	12.4944	14.0917	27.0547	NPC	27.0547	14.0917	1.9199	2,3-bisphosphoglycerate mutase
BPHL	8.38863	10.3116	10.4305	14.054	NPC	14.054	10.4305	1.34739	biphenyl hydrolase-like (serine hydrolase)
BRAP	9.72574	8.47995	9.21639	8.11839	ESC	9.72574	9.21639	1.05527	BRCA1 associated protein
BRCA1	14.4762	20.4899	7.84673	7.37442	R-NSCP1	20.4899	14.4762	1.41542	breast cancer 1, early onset
BRCA2	6.98894	3.09133	0.937311	0.692448	ESC	6.98894	3.09133	2.26082	Uncharacterized protein [Source:UniProtKB/TrEMBL;Acc:F7ER68]
BRCC3	9.03181	11.2642	5.13271	7.79917	R-NSCP1	11.2642	9.03181	1.24717	BRCA1/BRCA2-containing complex, subunit 3
BRD1	8.6039	14.3506	18.4423	9.43681	R-NSCP6	18.4423	14.3506	1.28512	bromodomain containing 1
BRD2	58.032	71.1369	109.803	66.1366	R-NSCP6	109.803	71.1369	1.54354	bromodomain containing 2
BRD7	127.415	107.172	67.3224	78.675	ESC	127.415	107.172	1.18888	bromodomain containing 7
BRD8	21.6882	31.0193	22.0267	19.6241	R-NSCP1	31.0193	22.0267	1.40826	Uncharacterized protein [Source:UniProtKB/TrEMBL;Acc:F7CSG2]
BRD9	20.2235	26.589	39.5029	20.8993	R-NSCP6	39.5029	26.589	1.48569	bromodomain containing 9
BRE	30.0197	22.4253	26.7373	22.3155	ESC	30.0197	26.7373	1.12276	brain and reproductive organ-expressed (TNFRSF1A modulator)
BRI3	22.6964	20.0632	45.5163	41.7214	R-NSCP6	45.5163	41.7214	1.09096	brain protein I3
BRIX1	35.8928	13.9477	10.8182	7.68623	ESC	35.8928	13.9477	2.57338	BRX1, biogenesis of ribosomes, homolog (S. cerevisiae)
BRMS1L	9.25139	8.98024	8.07914	7.98947	ESC	9.25139	8.98024	1.03019	breast cancer metastasis-suppressor 1-like
BRP44	19.2198	16.6692	30.9004	18.7861	R-NSCP6	30.9004	19.2198	1.60774	mitochondrial pyruvate carrier 2
BRP44	21.772	16.6692	30.9004	18.7861	R-NSCP6	30.9004	21.772	1.41927	mitochondrial pyruvate carrier 2
BRPF1	5.86926	8.72666	8.87319	4.69694	R-NSCP6	8.87319	8.72666	1.01679	bromodomain and PHD finger containing, 1
BRPF3	7.42619	17.2787	9.92075	7.83379	R-NSCP1	17.2787	9.92075	1.74167	Uncharacterized protein [Source:UniProtKB/TrEMBL;Acc:F6Q4P4]
BRSK1	8.62829	17.931	36.6838	20.9765	R-NSCP6	36.6838	20.9765	1.7488	BR serine/threonine-protein kinase 1-like
BRSK2	1.69709	9.02723	26.3284	5.28126	R-NSCP6	26.3284	9.02723	2.91655	Uncharacterized protein [Source:UniProtKB/TrEMBL;Acc:F6UJQ5]
BRWD1	6.38124	6.65835	3.56533	5.55799	R-NSCP1	6.65835	6.38124	1.04343	bromodomain and WD repeat domain containing 1
BRWD3	7.61387	10.7098	3.39534	4.86217	R-NSCP1	10.7098	7.61387	1.40662	Uncharacterized protein [Source:UniProtKB/TrEMBL;Acc:F6UJI0]
BSCL2	35.278	42.7694	127.071	26.6908	R-NSCP6	127.071	42.7694	2.97107	Berardinelli-Seip congenital lipodystrophy 2 (seipin)
BSDC1	20.1232	23.8557	36.3613	32.351	R-NSCP6	36.3613	32.351	1.12396	BSD domain containing 1
BSG	83.3258	73.7499	125.279	72.4683	R-NSCP6	125.279	83.3258	1.50348	basigin (Ok blood group)
BST2	33.9668	1.86202	2.03039	22.0684	ESC	33.9668	22.0684	1.53916	bone marrow stromal cell antigen 2
BTAF1	14.6938	20.4911	9.51995	14.1657	R-NSCP1	20.4911	14.6938	1.39454	Uncharacterized protein [Source:UniProtKB/TrEMBL;Acc:F6W3D5]
BTBD1	25.2404	19.0482	21.6076	27.0032	NPC	27.0032	25.2404	1.06984	BTB (POZ) domain containing 1
BTBD10	10.0691	11.3499	10.3227	16.4762	NPC	16.4762	11.3499	1.45166	BTB (POZ) domain containing 10
BTBD17	3.08484	18.7737	57.3301	17.2725	R-NSCP6	57.3301	18.7737	3.05375	Uncharacterized protein BTBD17
BTBD3	17.4272	24.2767	10.5393	10.0302	R-NSCP1	24.2767	17.4272	1.39304	BTB (POZ) domain containing 3
BTBD7	7.83785	12.1762	2.97852	7.8361	R-NSCP1	12.1762	7.83785	1.55351	BTB (POZ) domain containing 7
BTBD9	3.29348	6.18228	2.19744	5.24735	R-NSCP1	6.18228	5.24735	1.17817	BTB (POZ) domain containing 9
BTD	8.53298	4.62467	4.44514	4.46179	ESC	8.53298	4.62467	1.8451	biotinidase
BTF3	419.186	204.972	342.658	187.72	ESC	419.186	342.658	1.22334	basic transcription factor 3
BTG2	3.92571	4.81034	16.5521	22.5246	NPC	22.5246	16.5521	1.36083	BTG family, member 2
BTG3	30.7205	47.9836	74.5271	57.7309	R-NSCP6	74.5271	57.7309	1.29094	BTG family, member 3
BTN2A2	10.4933	15.8829	11.969	10.8285	R-NSCP1	15.8829	11.969	1.327	butyrophilin, subfamily 2, member A2
BTRC	12.5479	11.8387	5.29767	9.91895	ESC	12.5479	11.8387	1.05991	beta-transducin repeat containing E3 ubiquitin protein ligase
BUB1B	39.3428	29.2839	23.8606	15.6692	ESC	39.3428	29.2839	1.3435	Uncharacterized protein [Source:UniProtKB/TrEMBL;Acc:F6VT69]
BUB3	111.342	72.1431	77.7429	42.5995	ESC	111.342	77.7429	1.43218	budding uninhibited by benzimidazoles 3 homolog (yeast)
BYSL	19.5552	8.39213	7.18225	3.48083	ESC	19.5552	8.39213	2.33018	bystin-like
BZRAP1	0.332457	4.79786	3.51646	3.14691	R-NSCP1	4.79786	3.51646	1.3644	benzodiazapine receptor (peripheral) associated protein 1
BZW1	188.074	93.122	87.4265	86.3034	ESC	188.074	93.122	2.01965	Uncharacterized protein [Source:UniProtKB/TrEMBL;Acc:F6ZFX8]
C10H20orf111	14.7721	11.8776	17.0912	10.0939	R-NSCP6	17.0912	14.7721	1.15699	Uncharacterized protein C10H20orf111
C10H20orf117	5.10042	12.5763	5.29754	9.65813	R-NSCP1	12.5763	9.65813	1.30215	Uncharacterized protein [Source:UniProtKB/TrEMBL;Acc:F7G801]
C10H20orf142	4.79537	8.31182	4.0727	11.033	NPC	11.033	8.31182	1.32739	Uncharacterized protein C10H20orf142
C10H20orf43	44.8586	55.7745	64.5208	56.7694	R-NSCP6	64.5208	56.7694	1.13654	chromosome 20 open reading frame 43
C10H20orf7	7.01096	6.52282	9.88923	4.23519	R-NSCP6	9.88923	7.01096	1.41054	Uncharacterized protein [Source:UniProtKB/TrEMBL;Acc:F7EJI0]
C10H20orf74	2.55158	4.92385	2.22526	2.96316	R-NSCP1	4.92385	2.96316	1.66169	Uncharacterized protein C10H20orf74
C10H22orf28	70.3343	63.6027	55.2319	37.1686	ESC	70.3343	63.6027	1.10584	chromosome 22 open reading frame 28
C11H12orf10	13.5283	14.9902	32.655	15.2527	R-NSCP6	32.655	15.2527	2.14093	chromosome 12 open reading frame 10
C11H12orf35	9.59491	6.18436	3.54407	2.14893	ESC	9.59491	6.18436	1.55148	chromosome 12 open reading frame 35 ortholog
C11H12orf44	30.543	24.5964	31.5869	19.1893	R-NSCP6	31.5869	30.543	1.03418	chromosome 12 open reading frame 44
C11H3orf19	10.9572	11.9584	10.9915	9.58706	R-NSCP1	11.9584	10.9915	1.08797	chromosome 3 open reading frame 19
C11H3orf37	42.4491	36.6196	37.2556	22.3761	ESC	42.4491	37.2556	1.1394	chromosome 3 open reading frame 37
C12H2orf24	11.2518	20.2013	33.7825	28.4809	R-NSCP6	33.7825	28.4809	1.18615	Uncharacterized protein C12H2orf24
C12H2orf47	17.3625	8.43526	7.85741	5.56949	ESC	17.3625	8.43526	2.05832	chromosome 2 open reading frame 47
C13H2orf18	4.17595	4.90045	4.53379	10.1963	NPC	10.1963	4.90045	2.08069	chromosome 2 open reading frame 18
C13H2orf28	66.5344	38.2529	48.264	88.7294	NPC	88.7294	66.5344	1.33359	Uncharacterized protein C13H2orf28
C13H2orf7	3.42533	5.62909	10.4875	7.6695	R-NSCP6	10.4875	7.6695	1.36743	Protease-associated domain-containing protein 1; Uncharacterized protein [Source:UniProtKB/TrEMBL;Acc:F7FKA6]
C13H2orf79	21.3796	12.5607	42.0667	9.00187	R-NSCP6	42.0667	21.3796	1.96761	Uncharacterized protein C13H2orf79
C14H11orf17	20.4202	20.1499	29.0551	25.7857	R-NSCP6	29.0551	25.7857	1.12679	Uncharacterized protein C14H11orf17
C14H11orf30	5.85046	8.12952	4.79651	3.70728	R-NSCP1	8.12952	5.85046	1.38955	chromosome 11 open reading frame 30 ortholog
C14H11orf54	2.62558	4.10555	2.6981	5.06255	NPC	5.06255	4.10555	1.2331	chromosome 11 open reading frame 54 ortholog
C14H11orf73	96.9441	46.4946	46.8224	33.6729	ESC	96.9441	46.8224	2.07046	chromosome 11 open reading frame 73 ortholog
C14H11orf79	84.4981	69.4589	68.8839	52.442	ESC	84.4981	69.4589	1.21652	Uncharacterized protein C14H11orf79
C15H9orf100	14.6637	7.07347	8.47571	2.31475	ESC	14.6637	8.47571	1.73009	vav-like protein C9orf100 [Source:RefSeq peptide;Acc:NP_001191847]
C15H9orf117	0.0444876	1.86659	3.44252	2.4004	R-NSCP6	3.44252	2.4004	1.43414	chromosome 9 open reading frame 117 ortholog
C15H9orf127	2.34834	7.45562	18.0752	9.96279	R-NSCP6	18.0752	9.96279	1.81427	Uncharacterized protein C15H9orf127
C15H9orf140	3.06149	4.70503	5.5315	2.32657	R-NSCP6	5.5315	4.70503	1.17566	Uncharacterized protein [Source:UniProtKB/TrEMBL;Acc:F7DYC8]
C15H9orf23	24.7226	27.0897	43.129	24.8427	R-NSCP6	43.129	27.0897	1.59208	Uncharacterized protein C15H9orf23
C15H9orf25	4.43803	10.4555	10.9496	39.565	NPC	39.565	10.9496	3.61337	Uncharacterized protein C15H9orf25
C15H9orf41	20.3269	7.42367	2.95989	3.98836	ESC	20.3269	7.42367	2.73812	chromosome 9 open reading frame 41 ortholog
C15H9orf46	31.3312	22.9929	30.2893	28.3984	ESC	31.3312	30.2893	1.0344	Uncharacterized protein C15H9orf46
C15H9orf72	10.6644	17.1278	8.38993	7.76138	R-NSCP1	17.1278	10.6644	1.60607	chromosome 9 open reading frame 72 ortholog
C15H9orf82	11.6365	9.37411	11.7901	9.20267	R-NSCP6	11.7901	11.6365	1.0132	Uncharacterized protein C15H9orf82
C15H9orf95	21.4455	0.882274	1.3735	2.70745	ESC	21.4455	2.70745	7.92092	Uncharacterized protein C15H9orf95
C16H17orf37	21.6974	19.4033	43.481	42.6229	R-NSCP6	43.481	42.6229	1.02013	migration and invasion enhancer 1 [Source:RefSeq peptide;Acc:NP_001253733]
C16H17orf39	3.57599	3.60717	3.02537	4.26548	NPC	4.26548	3.60717	1.1825	Uncharacterized protein C16H17orf39
C16H17orf80	21.0753	18.0079	10.4878	15.389	ESC	21.0753	18.0079	1.17034	uncharacterized protein C17orf80-like
C16orf70	3.72535	2.49893	2.61534	2.99774	ESC	3.72535	2.99774	1.24272	Uncharacterized protein [Source:UniProtKB/TrEMBL;Acc:F7EFR6]
C17H13orf15	0.440679	21.2459	9.74348	29.3475	NPC	29.3475	21.2459	1.38133	Uncharacterized protein C17H13orf15
C18H18orf19	23.9414	8.98088	4.67913	4.53643	ESC	23.9414	8.98088	2.66582	uncharacterized protein LOC701669 [Source:RefSeq peptide;Acc:NP_001253650]
C18H18orf22	75.588	36.4587	69.8204	28.3996	ESC	75.588	69.8204	1.08261	putative ribosome-binding factor A, mitochondrial-like
C18H18orf24	20.352	15.9465	11.1551	5.81518	ESC	20.352	15.9465	1.27627	Uncharacterized protein C18H18orf24
C18H18orf25	5.7313	6.45937	3.95452	4.81514	R-NSCP1	6.45937	5.7313	1.12703	uncharacterized LOC695993
C18H18orf55	35.301	34.878	19.1366	28.47	ESC	35.301	34.878	1.01213	Uncharacterized protein C18H18orf55
C18H18orf8	7.36517	7.43004	8.38274	8.72434	NPC	8.72434	8.38274	1.04075	Uncharacterized protein C18H18orf8
C18orf10	34.9687	42.6398	36.4099	38.7402	R-NSCP1	42.6398	38.7402	1.10066	tubulin polyglutamylase complex subunit 2
C19H19orf10	335.522	240.262	240.809	156.533	ESC	335.522	240.809	1.39331	Uncharacterized protein C19H19orf10
C19H19orf2	41.8331	40.045	48.2036	26.286	R-NSCP6	48.2036	41.8331	1.15228	Uncharacterized protein [Source:UniProtKB/TrEMBL;Acc:F7HEX4]
C19H19orf47	4.97329	4.46462	7.56453	4.00289	R-NSCP6	7.56453	4.97329	1.52103	chromosome 19 open reading frame 47 ortholog
C19H19orf54	3.1965	3.98063	4.68502	2.449	R-NSCP6	4.68502	3.98063	1.17695	Uncharacterized protein C19H19orf54
C1GALT1	14.0582	10.1262	3.49501	11.0609	ESC	14.0582	11.0609	1.27098	core 1 synthase, glycoprotein-N-acetylgalactosamine 3-beta-galactosyltransferase, 1
C1GALT1C1	9.72026	10.0432	8.84192	11.7966	NPC	11.7966	10.0432	1.17459	C1GALT1-specific chaperone 1
C1H1orf103	11.2598	5.43098	3.97643	5.33689	ESC	11.2598	5.43098	2.07325	Uncharacterized protein C1H1orf103
C1H1orf156	20.4343	15.0572	14.6221	14.7965	ESC	20.4343	15.0572	1.35711	histidine protein methyltransferase 1 homolog [Source:RefSeq peptide;Acc:NP_001253191]
C1H1orf35	37.9113	38.8365	77.6361	27.1608	R-NSCP6	77.6361	38.8365	1.99905	chromosome 1 open reading frame 35 ortholog
C1H1orf50	10.9275	16.5333	23.2238	15.1375	R-NSCP6	23.2238	16.5333	1.40467	chromosome 1 open reading frame 50 ortholog
C1H1orf58	13.6309	13.0596	7.16671	19.4343	NPC	19.4343	13.6309	1.42575	BRO1 domain-containing protein BROX; Uncharacterized protein [Source:UniProtKB/TrEMBL;Acc:F6V547]
C1H1orf9	10.3454	17.6413	16.0627	13.2891	R-NSCP1	17.6413	16.0627	1.09828	Uncharacterized protein C1H1orf9
C1H9orf150	1.61538	1.69485	1.13519	3.46841	NPC	3.46841	1.69485	2.04644	leucine rich adaptor protein 1 [Source:RefSeq peptide;Acc:NP_001253355]
C1QTNF6	0	3.18463	4.79846	16.9152	NPC	16.9152	4.79846	3.52513	C1q and tumor necrosis factor related protein 6
C1R	0.377977	5.41911	11.3381	5.44747	R-NSCP6	11.3381	5.44747	2.08135	Uncharacterized protein [Source:UniProtKB/TrEMBL;Acc:F7DNJ5]
C20H16orf42	10.5616	6.20562	19.4918	5.98326	R-NSCP6	19.4918	10.5616	1.84553	Uncharacterized protein C20H16orf42
C20H16orf48	1.9368	13.1413	37.4174	11.7935	R-NSCP6	37.4174	13.1413	2.84731	chromosome 16 open reading frame 48
C20H16orf5	29.1517	28.8749	49.5213	31.3296	R-NSCP6	49.5213	31.3296	1.58066	chromosome 16 open reading frame 5
C20H16orf74	0	0	0	17.2079	NPC	17.2079	0	Inf	chromosome 16 open reading frame 74 ortholog
C20H16orf80	24.4687	30.4659	38.8791	28.7185	R-NSCP6	38.8791	30.4659	1.27615	chromosome 16 open reading frame 80
C20orf11	27.9394	29.106	22.1623	14.3773	R-NSCP1	29.106	27.9394	1.04175	Uncharacterized protein C20orf11
C2CD2	1.09969	3.80158	0.955752	2.11526	R-NSCP1	3.80158	2.11526	1.79722	C2 calcium-dependent domain containing 2
C2CD2L	0.766025	2.65218	4.95761	2.97017	R-NSCP6	4.95761	2.97017	1.66913	C2CD2-like
C2CD3	4.62192	9.66536	5.79057	6.76613	R-NSCP1	9.66536	6.76613	1.42849	C2 calcium-dependent domain containing 3
C2H3orf31	20.7836	7.78463	7.44778	4.43361	ESC	20.7836	7.78463	2.66983	Uncharacterized protein C2H3orf31
C2H3orf32	0	4.4743	0.0250276	0.162279	R-NSCP1	4.4743	0.162279	27.5717	Uncharacterized protein C2H3orf32
C2H3orf60	6.7175	12.8301	14.7253	15.9475	NPC	15.9475	14.7253	1.083	Uncharacterized protein C2H3orf60
C3H21orf59	28.2846	22.4094	26.392	49.2642	NPC	49.2642	28.2846	1.74173	chromosome 21 open reading frame 59
C3H21orf66	26.9193	36.1324	28.875	34.6966	R-NSCP1	36.1324	34.6966	1.04138	Uncharacterized protein C3H21orf66
C3H7orf11	14.8827	15.2716	13.6275	14.7889	R-NSCP1	15.2716	14.8827	1.02613	TTD non-photosensitive 1 protein; Uncharacterized protein [Source:UniProtKB/TrEMBL;Acc:F7FZX5]
C3H7orf16	0.288913	4.00496	11.9309	1.62901	R-NSCP6	11.9309	4.00496	2.97903	Uncharacterized protein C3H7orf16
C3H7orf23	7.08178	5.49681	3.19016	7.72606	NPC	7.72606	7.08178	1.09098	chromosome 7 open reading frame 23
C3H7orf26	6.64306	9.83823	12.0332	9.9116	R-NSCP6	12.0332	9.9116	1.21405	Uncharacterized protein C3H7orf26
C3H7orf30	106.736	38.4412	28.3833	31.9954	ESC	106.736	38.4412	2.7766	Uncharacterized protein C3H7orf30
C3H7orf60	2.60833	12.3981	8.57074	9.13558	R-NSCP1	12.3981	9.13558	1.35712	chromosome 7 open reading frame 60 ortholog
C4H6orf108	14.3116	4.90303	7.58637	1.18453	ESC	14.3116	7.58637	1.88649	chromosome 6 open reading frame 108
C4H6orf134	10.1646	30.5444	22.9589	27.2948	R-NSCP1	30.5444	27.2948	1.11906	Uncharacterized protein C4H6orf134
C4H6orf136	11.7555	12.1578	17.1298	12.8351	R-NSCP6	17.1298	12.8351	1.33461	uncharacterized protein C6orf136 homolog
C4H6orf165	0.167091	4.7574	6.57316	5.4366	R-NSCP6	6.57316	5.4366	1.20906	chromosome 6 open reading frame 165 ortholog
C4H6orf167	8.69668	9.59952	3.38306	3.93756	R-NSCP1	9.59952	8.69668	1.10381	Uncharacterized protein C4H6orf167
C4H6orf168	5.7496	12.6543	15.5159	5.98311	R-NSCP6	15.5159	12.6543	1.22614	uncharacterized protein C6orf168 [Source:RefSeq peptide;Acc:NP_001253041]
C4H6orf182	11.8956	9.66043	8.75554	17.4104	NPC	17.4104	11.8956	1.4636	Uncharacterized protein C4H6orf182
C4H6orf203	63.7917	43.6289	24.4807	23.2817	ESC	63.7917	43.6289	1.46214	chromosome 6 open reading frame 203 ortholog
C4H6orf211	20.1887	12.0157	10.3971	10.9722	ESC	20.1887	12.0157	1.68019	UPF0364 protein C6orf211 homolog
C4H6orf52	50.0852	16.4216	22.2776	21.4684	ESC	50.0852	22.2776	2.24823	chromosome 6 open reading frame 52
C4H6orf62	72.7419	45.4081	68.7989	151.295	NPC	151.295	72.7419	2.07989	chromosome 6 open reading frame 62
C4H6orf66	31.6685	11.8657	10.1981	8.88245	ESC	31.6685	11.8657	2.66891	Uncharacterized protein C4H6orf66
C5H4orf14	21.0229	11.5881	13.9431	9.3488	ESC	21.0229	13.9431	1.50776	Uncharacterized protein C5H4orf14
C5H4orf16	19.7737	19.7922	19.7987	6.09144	R-NSCP6	19.7987	19.7922	1.00033	Uncharacterized protein C5H4orf16
C5H4orf27	70.629	59.0191	58.5732	38.6251	ESC	70.629	59.0191	1.19671	chromosome 4 open reading frame 27 ortholog
C5H4orf29	6.3052	4.73004	4.49123	3.11569	ESC	6.3052	4.73004	1.33301	chromosome 4 open reading frame 29 ortholog
C5H4orf33	3.24586	4.39728	5.09243	12.6869	NPC	12.6869	5.09243	2.49133	chromosome 4 open reading frame 33 ortholog
C5H4orf41	11.8655	14.3775	8.4706	11.6142	R-NSCP1	14.3775	11.8655	1.21171	Uncharacterized protein [Source:UniProtKB/TrEMBL;Acc:F7GY05]
C5H4orf43	39.5266	8.61497	6.16278	5.24415	ESC	39.5266	8.61497	4.58813	chromosome 4 open reading frame 43 homolog
C5H4orf49	0.0611964	1.48703	1.51741	5.19544	NPC	5.19544	1.51741	3.42389	Uncharacterized protein C5H4orf49
C6H5orf22	4.99205	6.06745	2.59136	6.34029	NPC	6.34029	6.06745	1.04497	chromosome 5 open reading frame 22
C6H5orf33	17.2727	14.2047	11.8522	33.4956	NPC	33.4956	17.2727	1.93922	Uncharacterized protein [Source:UniProtKB/TrEMBL;Acc:F7H4L4]
C6H5orf41	0.928959	2.76395	1.62668	3.29434	NPC	3.29434	2.76395	1.1919	Uncharacterized protein [Source:UniProtKB/TrEMBL;Acc:F6WWH3]
C6H5orf44	8.64553	9.71072	7.90822	10.6799	NPC	10.6799	9.71072	1.09981	chromosome 5 open reading frame 44 ortholog
C7H14orf1	36.347	32.7619	32.7036	34.2114	ESC	36.347	34.2114	1.06242	chromosome 14 open reading frame 1
C7H14orf100	40.1171	36.1534	29.1344	37.402	ESC	40.1171	37.402	1.07259	Uncharacterized protein C7H14orf100
C7H14orf101	5.3092	10.3788	5.11715	7.92459	R-NSCP1	10.3788	7.92459	1.3097	chromosome 14 open reading frame 101 ortholog
C7H14orf102	6.1762	5.60425	6.38257	5.113	R-NSCP6	6.38257	6.1762	1.03341	chromosome 14 open reading frame 102
C7H14orf115	34.5867	0.0106207	0	0	ESC	34.5867	0.0106207	3256.54	Uncharacterized protein C7H14orf115
C7H14orf135	3.36655	6.96258	5.09383	10.75	NPC	10.75	6.96258	1.54397	Uncharacterized protein [Source:UniProtKB/TrEMBL;Acc:F6QBW8]
C7H14orf138	11.4122	12.6712	5.77075	5.29602	R-NSCP1	12.6712	11.4122	1.11032	methyltransferase-like protein 21D [Source:RefSeq peptide;Acc:NP_001253367]
C7H14orf143	42.582	16.4666	8.54936	20.9737	ESC	42.582	20.9737	2.03026	Uncharacterized protein [Source:UniProtKB/TrEMBL;Acc:F7GMY7]
C7H14orf145	4.31726	5.57365	3.99738	2.34727	R-NSCP1	5.57365	4.31726	1.29102	Uncharacterized protein [Source:UniProtKB/TrEMBL;Acc:F6TKI6]
C7H14orf153	18.8291	21.4613	17.0396	37.4991	NPC	37.4991	21.4613	1.74729	Uncharacterized protein C7H14orf153
C7H14orf169	14.213	10.1036	9.34209	6.4239	ESC	14.213	10.1036	1.40673	chromosome 14 open reading frame 169 ortholog
C7H14orf2	1562.39	1223.16	637.43	799.433	ESC	1562.39	1223.16	1.27734	chromosome 14 open reading frame 2 ortholog
C7H15orf23	61.2807	51.3203	36.0598	17.6868	ESC	61.2807	51.3203	1.19408	chromosome 15 open reading frame 23 ortholog
C7H15orf42	6.22724	6.34549	6.44616	2.03386	R-NSCP6	6.44616	6.34549	1.01586	Uncharacterized protein [Source:UniProtKB/TrEMBL;Acc:F7D343]
C7H15orf57	4.95341	5.02167	5.44456	3.6619	R-NSCP6	5.44456	5.02167	1.08421	chromosome 15 open reading frame 57
C8H8orf38	10.943	7.19884	5.96632	6.6063	ESC	10.943	7.19884	1.52011	Uncharacterized protein C8H8orf38
C8H8orf4	0.282869	1.31565	0.464603	9.24066	NPC	9.24066	1.31565	7.02365	chromosome 8 open reading frame 4
C8H8orf82	5.71529	9.21803	17.0958	7.82534	R-NSCP6	17.0958	9.21803	1.8546	chromosome 8 open reading frame 82
C9H10orf119	43.4999	31.8026	16.4416	16.1014	ESC	43.4999	31.8026	1.36781	Uncharacterized protein C9H10orf119
C9H10orf4	31.7967	23.932	19.04	16.6064	ESC	31.7967	23.932	1.32863	fragile site, folic acid type, rare, fra(10)(q23.3) or fra(10)(q24.2) candidate 1 [Source:RefSeq peptide;Acc:NP_001253649]
C9H10orf46	12.0364	12.8426	4.19018	15.65	NPC	15.65	12.8426	1.2186	Uncharacterized protein C9H10orf46
C9H10orf47	4.37834	2.74019	3.08877	1.06678	ESC	4.37834	3.08877	1.4175	chromosome 10 open reading frame 47
C9H10orf57	39.5663	56.7068	40.422	51.2092	R-NSCP1	56.7068	51.2092	1.10736	chromosome 10 open reading frame 57 ortholog
C9H10orf97	9.90832	8.33301	7.56703	9.70257	ESC	9.90832	9.70257	1.02121	Uncharacterized protein C9H10orf97
CA12	0.925778	4.86886	2.23228	2.97495	R-NSCP1	4.86886	2.97495	1.63662	carbonic anhydrase XII
CA14	10.6405	11.8853	3.82633	5.73362	R-NSCP1	11.8853	10.6405	1.11699	carbonic anhydrase XIV
CA2	5.53332	33.2769	6.43633	1.05086	R-NSCP1	33.2769	6.43633	5.17017	carbonic anhydrase II
CA3	0.601312	3.53047	0.69652	0.102239	R-NSCP1	3.53047	0.69652	5.06873	carbonic anhydrase III, muscle specific
CA4	4.78487	12.3083	16.5559	0.654972	R-NSCP6	16.5559	12.3083	1.3451	carbonic anhydrase IV
CA5B	13.7789	2.03116	1.64781	2.3746	ESC	13.7789	2.3746	5.80262	carbonic anhydrase VB, mitochondrial
CA9	8.95489	1.91986	1.00511	0.15532	ESC	8.95489	1.91986	4.66435	carbonic anhydrase IX
CAB39	29.6641	29.4339	30.693	24.234	R-NSCP6	30.693	29.6641	1.03469	calcium binding protein 39
CAB39L	6.97576	6.22268	5.15371	8.02649	NPC	8.02649	6.97576	1.15063	calcium binding protein 39-like
CABC1	7.49908	2.90111	4.38637	3.66736	ESC	7.49908	4.38637	1.70963	Uncharacterized protein CABC1
CABLES2	2.61321	9.7168	8.52486	5.5582	R-NSCP1	9.7168	8.52486	1.13982	Cdk5 and Abl enzyme substrate 2
CACHD1	17.1134	41.003	45.6005	20.2022	R-NSCP6	45.6005	41.003	1.11213	cache domain containing 1
CACNA1A	4.85319	10.0652	2.93403	3.56239	R-NSCP1	10.0652	4.85319	2.07393	Uncharacterized protein [Source:UniProtKB/TrEMBL;Acc:F7ETU0]
CACNA1G	1.78833	6.70788	2.0993	0.185418	R-NSCP1	6.70788	2.0993	3.19529	calcium channel, voltage-dependent, T type, alpha 1G subunit
CACNA2D1	2.32178	1.98466	3.15226	9.57916	NPC	9.57916	3.15226	3.03882	Uncharacterized protein [Source:UniProtKB/TrEMBL;Acc:F7A5C9]
CACNB1	2.23553	3.90645	7.60722	4.21846	R-NSCP6	7.60722	4.21846	1.80332	calcium channel, voltage-dependent, beta 1 subunit
CACNB3	4.09307	12.2974	27.3171	22.6549	R-NSCP6	27.3171	22.6549	1.20579	calcium channel, voltage-dependent, beta 3 subunit
CAD	31.5286	15.6383	14.237	10.9872	ESC	31.5286	15.6383	2.01611	Uncharacterized protein CAD
CADM2	0.737223	6.61156	2.36444	6.58437	R-NSCP1	6.61156	6.58437	1.00413	cell adhesion molecule 2
CADM3	3.11635	9.35027	22.0326	46.5569	NPC	46.5569	22.0326	2.11309	cell adhesion molecule 3
CADPS2	3.68639	6.23686	2.88787	1.1961	R-NSCP1	6.23686	3.68639	1.69186	Ca++-dependent secretion activator 2
CALB1	0.850385	28.975	20.6145	1.3176	R-NSCP1	28.975	20.6145	1.40556	calbindin 1, 28kDa
CALCOCO1	6.96224	18.4696	20.6836	29.4151	NPC	29.4151	20.6836	1.42215	calcium binding and coiled-coil domain 1
CALCOCO2	7.68185	16.5823	15.6669	23.5588	NPC	23.5588	16.5823	1.42072	calcium binding and coiled-coil domain 2
CALCRL	0.911321	1.01826	0.0386096	4.81218	NPC	4.81218	1.01826	4.72589	calcitonin gene-related peptide type 1 receptor-like
CALD1	130.472	27.2854	28.9777	62.0322	ESC	130.472	62.0322	2.10329	caldesmon 1
CALR	690.239	396.236	547.285	485.988	ESC	690.239	547.285	1.26121	calreticulin
CALU	87.9658	82.2203	41.1479	128.996	NPC	128.996	87.9658	1.46643	calumenin
CALY	0.0569335	1.77883	11.6377	1.73569	R-NSCP6	11.6377	1.77883	6.54233	calcyon neuron-specific vesicular protein
CAMK1	2.17431	2.62054	7.06864	14.8361	NPC	14.8361	7.06864	2.09886	calcium/calmodulin-dependent protein kinase I
CAMK2D	3.05726	6.16121	17.6769	24.0076	NPC	24.0076	17.6769	1.35813	calcium/calmodulin-dependent protein kinase II delta
CAMK2G	9.17698	9.80421	11.7213	10.6836	R-NSCP6	11.7213	10.6836	1.09713	calcium/calmodulin-dependent protein kinase II gamma
CAMKK1	0.865432	1.88921	3.15751	1.22204	R-NSCP6	3.15751	1.88921	1.67134	calcium/calmodulin-dependent protein kinase kinase 1, alpha
CAMKK2	2.81564	4.29816	5.10264	4.93333	R-NSCP6	5.10264	4.93333	1.03432	calcium/calmodulin-dependent protein kinase kinase 2, beta
CAMKV	16.6278	13.0932	13.9502	1.61779	ESC	16.6278	13.9502	1.19194	CaM kinase-like vesicle-associated
CAMLG	34.5614	34.333	37.335	32.0868	R-NSCP6	37.335	34.5614	1.08025	calcium modulating ligand
CAMSAP1	9.54728	19.5623	15.7998	8.66212	R-NSCP1	19.5623	15.7998	1.23814	calmodulin regulated spectrin-associated protein 1
CAMSAP1L1	5.66215	12.0701	9.28812	15.9282	NPC	15.9282	12.0701	1.31964	calmodulin regulated spectrin-associated protein 1-like 1
CAMTA1	1.60547	3.02333	3.89165	1.29624	R-NSCP6	3.89165	3.02333	1.28721	calmodulin binding transcription activator 1
CAND1	56.5121	52.9175	36.7623	24.9214	ESC	56.5121	52.9175	1.06793	cullin-associated and neddylation-dissociated 1
CAND2	1.70924	3.76602	6.84585	3.07764	R-NSCP6	6.84585	3.76602	1.81779	cullin-associated and neddylation-dissociated 2 (putative)
CANT1	9.31856	15.6285	11.0797	14.454	R-NSCP1	15.6285	14.454	1.08126	calcium activated nucleotidase 1
CANX	95.2643	123.302	129.158	195.958	NPC	195.958	129.158	1.5172	calnexin
CAP1	115.619	59.7201	56.7495	76.3725	ESC	115.619	76.3725	1.51388	CAP, adenylate cyclase-associated protein 1 (yeast)
CAPG	16.9737	3.99163	6.54916	31.3832	NPC	31.3832	16.9737	1.84893	capping protein (actin filament), gelsolin-like
CAPN1	44.5559	12.354	43.9684	38.5207	ESC	44.5559	43.9684	1.01336	calpain 1, (mu/I) large subunit
CAPN10	7.0782	11.1371	21.3425	12.5078	R-NSCP6	21.3425	12.5078	1.70634	calpain 10
CAPN2	10.4004	19.4976	18.4086	49.7721	NPC	49.7721	19.4976	2.55273	calpain 2, (m/II) large subunit
CAPN7	4.45245	9.46598	4.93599	7.27471	R-NSCP1	9.46598	7.27471	1.30122	calpain 7
CAPRIN1	107.066	90.9101	82.3779	64.2457	ESC	107.066	90.9101	1.17771	cell cycle associated protein 1
CAPRIN2	31.118	18.3917	14.0108	12.4034	ESC	31.118	18.3917	1.69196	caprin family member 2
CAPS2	8.57055	3.88412	1.93508	0.465419	ESC	8.57055	3.88412	2.20656	calcyphosin-2-like
CAPSL	3.24722	3.72521	2.84637	0.604814	R-NSCP1	3.72521	3.24722	1.1472	calcyphosine-like
CAPZA1	91.8994	82.872	105.787	83.4282	R-NSCP6	105.787	91.8994	1.15112	capping protein (actin filament) muscle Z-line, alpha 1
CAPZA2	53.8364	56.7177	58.1771	110.834	NPC	110.834	58.1771	1.90511	capping protein (actin filament) muscle Z-line, alpha 2
CARD10	2.64328	0.232426	0.313135	3.27389	NPC	3.27389	2.64328	1.23857	Uncharacterized protein [Source:UniProtKB/TrEMBL;Acc:F6VUQ6]
CARHSP1	127.776	73.6371	130.747	49.6711	R-NSCP6	130.747	127.776	1.02325	calcium regulated heat stable protein 1, 24kDa
CARKD	6.72725	8.52157	10.5344	13.2507	NPC	13.2507	10.5344	1.25785	ATP-dependent (S)-NAD(P)H-hydrate dehydratase [Source:UniProtKB/Swiss-Prot;Acc:F7E727]
CARS	35.029	18.3313	28.8769	15.8203	ESC	35.029	28.8769	1.21305	cysteinyl-tRNA synthetase
CARS2	5.94973	4.73237	12.2348	6.93618	R-NSCP6	12.2348	6.93618	1.76391	cysteinyl-tRNA synthetase 2, mitochondrial (putative)
CASC3	52.1003	58.7098	34.3544	39.8079	R-NSCP1	58.7098	52.1003	1.12686	cancer susceptibility candidate 3
CASD1	7.15091	12.8866	7.43576	19.3828	NPC	19.3828	12.8866	1.50411	CAS1 domain containing 1
CASK	12.0417	16.8795	9.4361	17.0524	NPC	17.0524	16.8795	1.01024	calcium/calmodulin-dependent serine protein kinase (MAGUK family)
CASKIN1	0.874282	2.61319	7.29279	2.26066	R-NSCP6	7.29279	2.61319	2.79076	CASK interacting protein 1
CASKIN2	3.25365	6.19624	7.84653	6.31607	R-NSCP6	7.84653	6.31607	1.24231	CASK interacting protein 2
CASP3	80.3288	37.866	32.1932	18.3368	ESC	80.3288	37.866	2.1214	caspase 3, apoptosis-related cysteine peptidase
CASP8	6.64762	0.259073	0.137516	1.37587	ESC	6.64762	1.37587	4.83158	caspase 8, apoptosis-related cysteine peptidase
CASP8AP2	11.2131	9.559	3.87603	4.73808	ESC	11.2131	9.559	1.17304	caspase 8 associated protein 2
CASP9	16.4001	13.1334	12.7621	10.769	ESC	16.4001	13.1334	1.24873	caspase 9, apoptosis-related cysteine peptidase
CAST	5.21181	6.4362	6.31964	16.1054	NPC	16.1054	6.4362	2.50232	Uncharacterized protein [Source:UniProtKB/TrEMBL;Acc:F6WXA7]
CASZ1	0.351744	2.24921	4.11823	2.25432	R-NSCP6	4.11823	2.25432	1.82682	castor zinc finger 1
CAT	5.99057	11.3599	8.34329	21.4754	NPC	21.4754	11.3599	1.89046	catalase
CAV1	17.8984	0.944433	1.05767	98.8826	NPC	98.8826	17.8984	5.52466	caveolin 1, caveolae protein, 22kDa
CAV2	4.08397	1.03635	1.24026	28.0388	NPC	28.0388	4.08397	6.86557	caveolin 2
CBFA2T2	4.23521	6.34572	5.61421	4.19923	R-NSCP1	6.34572	5.61421	1.1303	core-binding factor, runt domain, alpha subunit 2; translocated to, 2
CBFA2T3	0.0598506	1.20274	3.55874	0.0579695	R-NSCP6	3.55874	1.20274	2.95886	core-binding factor, runt domain, alpha subunit 2; translocated to, 3
CBFB	49.2021	30.7864	22.1083	21.3881	ESC	49.2021	30.7864	1.59818	core-binding factor, beta subunit
CBL	14.292	11.2721	0.973863	9.19574	ESC	14.292	11.2721	1.26791	Cbl proto-oncogene, E3 ubiquitin protein ligase
CBLC	3.43495	0.0668423	0	0	ESC	3.43495	0.0668423	51.3889	Cbl proto-oncogene, E3 ubiquitin protein ligase C
CBLL1	13.8653	11.9816	10.9856	11.2519	ESC	13.8653	11.9816	1.15722	Cbl proto-oncogene, E3 ubiquitin protein ligase-like 1
CBR1	22.4578	18.8564	21.2098	73.7503	NPC	73.7503	22.4578	3.28395	carbonyl reductase 1
CBX6	1.78355	3.46574	5.26874	7.6006	NPC	7.6006	5.26874	1.44258	chromobox homolog 6
CBX7	2.8161	1.84818	2.10243	3.14027	NPC	3.14027	2.8161	1.11511	chromobox homolog 7
CC2D1A	3.35991	2.88089	6.17903	6.10658	R-NSCP6	6.17903	6.10658	1.01186	Uncharacterized protein [Source:UniProtKB/TrEMBL;Acc:F6YXZ2]
CC2D1B	8.11967	3.55581	4.779	7.9094	ESC	8.11967	7.9094	1.02658	Uncharacterized protein [Source:UniProtKB/TrEMBL;Acc:F6Y5T3]
CC2D2A	2.11226	6.33904	5.25542	6.63794	NPC	6.63794	6.33904	1.04715	coiled-coil and C2 domain containing 2A
CCAR1	97.0485	48.2127	42.9501	23.1204	ESC	97.0485	48.2127	2.01292	cell division cycle and apoptosis regulator 1
CCBE1	2.33393	2.13756	0.211046	3.24115	NPC	3.24115	2.33393	1.38871	collagen and calcium binding EGF domains 1
CCBL1	2.74353	1.84048	4.81564	3.47609	R-NSCP6	4.81564	3.47609	1.38536	cysteine conjugate-beta lyase, cytoplasmic
CCBL2	25.8514	24.0506	32.1167	22.9719	R-NSCP6	32.1167	25.8514	1.24236	Uncharacterized protein [Source:UniProtKB/TrEMBL;Acc:F6UIB5]
CCDC102A	2.43001	7.14247	12.3583	6.42922	R-NSCP6	12.3583	7.14247	1.73026	coiled-coil domain containing 102A
CCDC107	6.46351	10.0191	19.9616	21.5515	NPC	21.5515	19.9616	1.07965	Uncharacterized protein [Source:UniProtKB/TrEMBL;Acc:F7EP68]
CCDC109B	16.9393	8.13118	6.79669	4.66984	ESC	16.9393	8.13118	2.08325	coiled-coil domain-containing protein 109A-like
CCDC11	1.18304	4.16184	2.08837	2.45819	R-NSCP1	4.16184	2.45819	1.69305	coiled-coil domain containing 11
CCDC111	5.09804	11.2655	13.1862	9.25098	R-NSCP6	13.1862	11.2655	1.17049	Uncharacterized protein [Source:UniProtKB/TrEMBL;Acc:F7HJ18]
CCDC112	13.5519	11.2992	21.6534	8.02364	R-NSCP6	21.6534	13.5519	1.59781	coiled-coil domain containing 112
CCDC113	6.68847	4.83763	3.58717	3.18995	ESC	6.68847	4.83763	1.38259	coiled-coil domain containing 113
CCDC123	3.21695	6.87498	8.03118	6.62301	R-NSCP6	8.03118	6.87498	1.16818	Uncharacterized protein [Source:UniProtKB/TrEMBL;Acc:F6XDW6]
CCDC130	5.95816	9.90189	23.3736	10.2282	R-NSCP6	23.3736	10.2282	2.28521	coiled-coil domain containing 130
CCDC132	12.4648	7.40475	7.47789	12.0127	ESC	12.4648	12.0127	1.03764	coiled-coil domain containing 132
CCDC136	2.09415	6.38409	3.39233	5.07575	R-NSCP1	6.38409	5.07575	1.25776	coiled-coil domain containing 136
CCDC138	9.15117	11.5178	8.50084	3.62025	R-NSCP1	11.5178	9.15117	1.25862	coiled-coil domain containing 138
CCDC14	7.97708	9.88418	10.2179	5.20855	R-NSCP6	10.2179	9.88418	1.03376	coiled-coil domain containing 14
CCDC142	1.31578	3.06537	2.75943	2.50851	R-NSCP1	3.06537	2.75943	1.11087	coiled-coil domain containing 142
CCDC146	0.15779	1.09189	2.24845	3.30431	NPC	3.30431	2.24845	1.46959	coiled-coil domain containing 146
CCDC149	1.49117	3.69643	5.77295	3.69961	R-NSCP6	5.77295	3.69961	1.56042	coiled-coil domain containing 149
CCDC150	4.56217	2.74996	3.27026	1.75525	ESC	4.56217	3.27026	1.39505	Uncharacterized protein [Source:UniProtKB/TrEMBL;Acc:F6WCR0]
CCDC151	1.49942	3.87091	7.74254	6.91381	R-NSCP6	7.74254	6.91381	1.11987	coiled-coil domain containing 151
CCDC19	0.0200275	1.69987	3.94137	5.51338	NPC	5.51338	3.94137	1.39885	coiled-coil domain containing 19
CCDC21	38.1021	14.331	10.0898	5.63826	ESC	38.1021	14.331	2.65872	centrosomal protein 85kDa [Source:RefSeq peptide;Acc:NP_001244557]
CCDC22	4.29907	5.69492	15.347	4.45247	R-NSCP6	15.347	5.69492	2.69486	coiled-coil domain containing 22
CCDC24	1.66701	1.07578	4.39915	2.53985	R-NSCP6	4.39915	2.53985	1.73205	coiled-coil domain containing 24
CCDC28B	21.6251	15.1489	37.1648	17.0181	R-NSCP6	37.1648	21.6251	1.7186	coiled-coil domain containing 28B
CCDC30	0.150099	6.75293	9.63151	12.9233	NPC	12.9233	9.63151	1.34177	coiled-coil domain containing 30
CCDC40	1.31582	7.62357	14.3517	8.65857	R-NSCP6	14.3517	8.65857	1.65751	coiled-coil domain containing 40
CCDC41	9.20703	6.81316	4.59639	5.11809	ESC	9.20703	6.81316	1.35136	coiled-coil domain containing 41
CCDC45	11.5942	9.74167	10.664	6.74319	ESC	11.5942	10.664	1.08723	Uncharacterized protein [Source:UniProtKB/TrEMBL;Acc:F7AA13]
CCDC46	0.864844	7.83848	17.6275	8.7899	R-NSCP6	17.6275	8.7899	2.00543	Uncharacterized protein [Source:UniProtKB/TrEMBL;Acc:F6W5U7]
CCDC47	46.7546	29.2195	26.2725	42.3003	ESC	46.7546	42.3003	1.1053	coiled-coil domain containing 47
CCDC50	7.29792	11.5296	3.9955	6.87217	R-NSCP1	11.5296	7.29792	1.57985	coiled-coil domain containing 50
CCDC51	12.4021	10.3843	12.4333	8.95671	R-NSCP6	12.4333	12.4021	1.00252	coiled-coil domain containing 51
CCDC52	2.22946	6.24048	4.64867	3.53108	R-NSCP1	6.24048	4.64867	1.34242	Uncharacterized protein CCDC52
CCDC53	44.1641	33.7108	41.4887	38.5028	ESC	44.1641	41.4887	1.06449	Uncharacterized protein CCDC53
CCDC57	0.593622	3.53174	3.29799	2.98215	R-NSCP1	3.53174	3.29799	1.07088	coiled-coil domain containing 57
CCDC59	80.9876	30.1792	34.0553	20.1577	ESC	80.9876	34.0553	2.37812	coiled-coil domain containing 59
CCDC76	2.75396	3.71154	2.87829	3.99448	NPC	3.99448	3.71154	1.07623	tRNA guanosine-2'-O-methyltransferase TRM13 homolog [Source:RefSeq peptide;Acc:NP_001253643]
CCDC80	0.16804	22.0762	21.0981	1.35348	R-NSCP1	22.0762	21.0981	1.04636	coiled-coil domain containing 80
CCDC82	13.5678	19.1612	17.7961	16.8074	R-NSCP1	19.1612	17.7961	1.07671	coiled-coil domain containing 82
CCDC85B	27.354	18.5691	59.63	23.0458	R-NSCP6	59.63	27.354	2.17994	coiled-coil domain containing 85B
CCDC86	14.8913	6.46942	8.00471	5.89045	ESC	14.8913	8.00471	1.86032	coiled-coil domain containing 86
CCDC88C	7.17855	11.7922	10.8006	4.84788	R-NSCP1	11.7922	10.8006	1.09181	coiled-coil domain containing 88C
CCDC89	1.27496	6.02971	8.83435	1.92315	R-NSCP6	8.83435	6.02971	1.46514	tumor suppressor candidate 1 [Source:RefSeq peptide;Acc:NP_001252552]
CCDC9	17.3526	16.3468	39.9586	13.0237	R-NSCP6	39.9586	17.3526	2.30274	coiled-coil domain containing 9
CCDC91	11.5409	9.01739	14.3644	7.0946	R-NSCP6	14.3644	11.5409	1.24465	coiled-coil domain containing 91
CCDC99	46.1062	34.1535	18.3509	15.8814	ESC	46.1062	34.1535	1.34997	Uncharacterized protein [Source:UniProtKB/TrEMBL;Acc:F7HH94]
CCHCR1	7183.1	55.4896	304.724	27.8368	ESC	7183.1	304.724	23.5725	coiled-coil alpha-helical rod protein 1
CCHCR1	6.03985	55.4896	304.724	27.8368	R-NSCP6	304.724	55.4896	5.49155	coiled-coil alpha-helical rod protein 1
CCL20	190.671	1.91597	0	0	ESC	190.671	1.91597	99.5167	chemokine (C-C motif) ligand 20
CCL25	3.06562	5.158	13.1771	1.84613	R-NSCP6	13.1771	5.158	2.55469	chemokine (C-C motif) ligand 25
CCL27	21.2647	0.994065	21.3411	1.82934	R-NSCP6	21.3411	21.2647	1.00359	chemokine (C-C motif) ligand 27
CCL4L1	27.7991	10.6902	30.6742	6.49986	R-NSCP6	30.6742	27.7991	1.10342	chemokine (C-C motif) ligand 4-like 1
CCM2	10.843	10.5065	22.4525	14.9494	R-NSCP6	22.4525	14.9494	1.5019	cerebral cavernous malformation 2
CCNA1	4.02004	3.37461	5.90541	0.748639	R-NSCP6	5.90541	4.02004	1.46899	cyclin A1
CCNA2	75.3333	47.3063	48.8923	23.762	ESC	75.3333	48.8923	1.5408	cyclin A2
CCNB1	173.613	97.6939	77.5401	34.2251	ESC	173.613	97.6939	1.77711	cyclin B1
CCNB1IP1	4.57918	2.54002	3.00637	1.18542	ESC	4.57918	3.00637	1.52316	cyclin B1 interacting protein 1, E3 ubiquitin protein ligase
CCNC	66.1645	20.5494	22.5101	15.5119	ESC	66.1645	22.5101	2.93933	cyclin C
CCND1	12.1981	67.1585	52.0335	29.6026	R-NSCP1	67.1585	52.0335	1.29068	cyclin D1
CCND2	22.928	32.8419	10.3287	30.0865	R-NSCP1	32.8419	30.0865	1.09158	Uncharacterized protein [Source:UniProtKB/TrEMBL;Acc:F6UQY2]
CCND3	3.88588	5.20224	9.72549	10.1281	NPC	10.1281	9.72549	1.0414	cyclin D3
CCNE1	38.0193	11.246	8.60453	4.44609	ESC	38.0193	11.246	3.3807	cyclin E1
CCNF	17.1188	15.0877	12.3392	7.55757	ESC	17.1188	15.0877	1.13462	cyclin F
CCNG1	281.779	89.4781	35.3765	53.0847	ESC	281.779	89.4781	3.14914	cyclin G1
CCNH	36.4224	36.1522	37.0548	20.2746	R-NSCP6	37.0548	36.4224	1.01736	cyclin H
CCNI	53.6853	76.3241	148.838	61.9154	R-NSCP6	148.838	76.3241	1.95008	cyclin I
CCNJ	13.8908	20.368	11.3375	4.39551	R-NSCP1	20.368	13.8908	1.46629	cyclin J
CCNJL	6.13515	7.55922	3.96021	1.32074	R-NSCP1	7.55922	6.13515	1.23212	cyclin-J-like protein-like
CCNL2	25.2339	35.9044	41.4086	33.7601	R-NSCP6	41.4086	35.9044	1.1533	cyclin L2
CCNT1	6.23641	9.21197	2.95839	4.95105	R-NSCP1	9.21197	6.23641	1.47713	cyclin T1
CCNT2	15.0617	17.0183	16.4491	12.0316	R-NSCP1	17.0183	16.4491	1.0346	cyclin T2
CCNY	28.9936	28.097	22.5328	30.7588	NPC	30.7588	28.9936	1.06088	cyclin Y
CCPG1	6.0577	8.50476	8.93427	15.7427	NPC	15.7427	8.93427	1.76206	cell cycle progression 1
CCRN4L	16.2971	2.0703	3.76944	3.02023	ESC	16.2971	3.76944	4.32348	CCR4 carbon catabolite repression 4-like (S. cerevisiae)
CCS	5.19748	5.6815	4.74935	6.74626	NPC	6.74626	5.6815	1.18741	copper chaperone for superoxide dismutase
CCT2	263.958	143.674	167.205	104.641	ESC	263.958	167.205	1.57865	chaperonin containing TCP1, subunit 2 (beta)
CCT4	230.951	77.8568	102.693	42.6385	ESC	230.951	102.693	2.24895	chaperonin containing TCP1, subunit 4 (delta)
CCT5	273.618	122.368	107.734	58.8089	ESC	273.618	122.368	2.23603	chaperonin containing TCP1, subunit 5 (epsilon)
CCT6A	303.665	124.988	88.332	148.71	ESC	303.665	148.71	2.04199	chaperonin containing TCP1, subunit 6A (zeta 1)
CCT6B	3.11586	2.67795	2.87647	2.14501	ESC	3.11586	2.87647	1.08322	t-complex protein 1 subunit zeta-2-like
CCT7	351.06	162.777	196.165	75.9553	ESC	351.06	196.165	1.78962	chaperonin containing TCP1, subunit 7 (eta)
CCT8	425.683	190.15	203.927	128.698	ESC	425.683	203.927	2.08743	chaperonin containing TCP1, subunit 8 (theta)
CD109	3.22609	0.374844	0.650296	15.5353	NPC	15.5353	3.22609	4.81552	CD109 molecule
CD164	66.2716	20.9089	20.5023	55.6343	ESC	66.2716	55.6343	1.1912	CD164 molecule, sialomucin
CD200	85.4193	42.3499	52.7273	31.1519	ESC	85.4193	52.7273	1.62002	CD200 molecule
CD276	24.1783	37.9108	35.951	43.6054	NPC	43.6054	37.9108	1.15021	CD276 molecule
CD2AP	32.1284	7.77742	2.1974	7.27986	ESC	32.1284	7.77742	4.13098	CD2-associated protein
CD2BP2	40.0529	39.5118	54.2411	49.3163	R-NSCP6	54.2411	49.3163	1.09986	CD2 (cytoplasmic tail) binding protein 2
CD3EAP	20.5686	5.45447	10.2213	4.51006	ESC	20.5686	10.2213	2.01233	CD3e molecule, epsilon associated protein
CD40	8.86048	3.26107	0.872508	0.224969	ESC	8.86048	3.26107	2.71705	Uncharacterized protein [Source:UniProtKB/TrEMBL;Acc:F6SNI1]
CD44	4.53137	1.07564	1.8051	166.656	NPC	166.656	4.53137	36.7783	CD44 molecule (Indian blood group)
CD46	14.097	12.3364	4.18898	12.2436	ESC	14.097	12.3364	1.14272	CD46 molecule, complement regulatory protein
CD47	2.76523	16.766	25.484	27.4185	NPC	27.4185	25.484	1.07591	CD47 molecule
CD52	3.35092	7.76006	1.28573	0	R-NSCP1	7.76006	3.35092	2.3158	CD52 molecule
CD59	25.4454	57.5428	54.7748	81.7642	NPC	81.7642	57.5428	1.42093	CD59 molecule, complement regulatory protein
CD63	259.946	179.292	214.837	364.431	NPC	364.431	259.946	1.40195	CD63 molecule
CD81	27.3834	37.8942	81.5371	109.831	NPC	109.831	81.5371	1.34701	CD81 molecule
CD82	1.924	4.70645	15.927	16.9851	NPC	16.9851	15.927	1.06643	CD82 molecule
CD83	7.06341	6.04249	7.25067	3.82864	R-NSCP6	7.25067	7.06341	1.02651	CD83 molecule
CD9	104.388	8.37969	24.5169	180.51	NPC	180.51	104.388	1.72922	CD9 molecule
CD9	0	8.37969	24.5169	180.51	NPC	180.51	24.5169	7.36268	CD9 molecule
CD97	0.122077	0.938324	1.71643	9.26852	NPC	9.26852	1.71643	5.39988	CD97 molecule
CDA	5.83205	0.179892	0.528834	0	ESC	5.83205	0.528834	11.0281	cytidine deaminase
CDC123	94.7191	54.818	51.0066	41.8704	ESC	94.7191	54.818	1.72788	cell division cycle 123 homolog (S. cerevisiae)
CDC14A	3.99855	4.23656	1.62476	2.23007	R-NSCP1	4.23656	3.99855	1.05952	CDC14 cell division cycle 14 homolog A (S. cerevisiae)
CDC14B	11.7884	5.77493	2.46294	7.12265	ESC	11.7884	7.12265	1.65506	CDC14 cell division cycle 14 homolog B (S. cerevisiae)
CDC16	29.5632	20.1104	28.2006	17.6914	ESC	29.5632	28.2006	1.04832	cell division cycle 16 homolog (S. cerevisiae)
CDC20	126.893	78.1211	123.037	25.6078	ESC	126.893	123.037	1.03134	cell division cycle 20 homolog (S. cerevisiae)
CDC20B	0	6.19751	2.51419	0.0509611	R-NSCP1	6.19751	2.51419	2.46501	cell division cycle 20 homolog B (S. cerevisiae)
CDC23	21.3007	19.1617	11.484	10.2147	ESC	21.3007	19.1617	1.11163	cell division cycle 23 homolog (S. cerevisiae)
CDC25A	25.1471	21.9627	28.8324	6.14961	R-NSCP6	28.8324	25.1471	1.14655	Uncharacterized protein [Source:UniProtKB/TrEMBL;Acc:F7H0N2]
CDC25C	16.0733	12.6896	13.8457	5.51244	ESC	16.0733	13.8457	1.16089	cell division cycle 25 homolog C (S. pombe)
CDC27	21.0492	21.4186	16.5445	13.4432	R-NSCP1	21.4186	21.0492	1.01755	Uncharacterized protein [Source:UniProtKB/TrEMBL;Acc:F6Y783]
CDC37	100.563	54.0199	111.892	48.2392	R-NSCP6	111.892	100.563	1.11266	cell division cycle 37 homolog (S. cerevisiae)
CDC37L1	14.6532	5.83112	7.66499	7.59499	ESC	14.6532	7.66499	1.91171	cell division cycle 37 homolog (S. cerevisiae)-like 1
CDC40	7.33538	6.10524	5.18277	4.88869	ESC	7.33538	6.10524	1.20149	cell division cycle 40 homolog (S. cerevisiae)
CDC42	209.455	166.318	138.588	154.861	ESC	209.455	166.318	1.25936	cell division cycle 42 (GTP binding protein, 25kDa)
CDC42BPA	5.93375	7.66806	2.23837	8.6826	NPC	8.6826	7.66806	1.13231	CDC42 binding protein kinase alpha (DMPK-like)
CDC42EP1	2.5279	1.3283	0.19179	21.2196	NPC	21.2196	2.5279	8.39416	cdc42 effector protein 1-like
CDC42EP4	2.47937	11.9844	23.4307	17.7164	R-NSCP6	23.4307	17.7164	1.32254	CDC42 effector protein (Rho GTPase binding) 4
CDC45	22.1515	15.519	16.0316	5.9761	ESC	22.1515	16.0316	1.38174	Uncharacterized protein [Source:UniProtKB/TrEMBL;Acc:F6SHP1]
CDC5L	24.8061	27.566	20.9554	19.2807	R-NSCP1	27.566	24.8061	1.11126	CDC5 cell division cycle 5-like (S. pombe)
CDC6	39.6919	18.6033	10.5131	7.7124	ESC	39.6919	18.6033	2.13359	cell division cycle 6 homolog (S. cerevisiae)
CDC7	33.6956	25.8749	13.8753	8.678	ESC	33.6956	25.8749	1.30225	cell division cycle 7 homolog (S. cerevisiae)
CDC73	13.308	13.9241	11.3467	11.2587	R-NSCP1	13.9241	13.308	1.0463	cell division cycle 73, Paf1/RNA polymerase II complex component, homolog (S. cerevisiae)
CDCA2	25.7304	12.3453	13.7226	6.93673	ESC	25.7304	13.7226	1.87504	Uncharacterized protein [Source:UniProtKB/TrEMBL;Acc:F7CNA7]
CDCA7	45.2362	17.1139	19.0863	14.9887	ESC	45.2362	19.0863	2.37009	cell division cycle associated 7
CDCA7L	38.5739	22.4056	15.1824	64.7631	NPC	64.7631	38.5739	1.67894	cell division cycle associated 7-like
CDCP1	5.40923	0.340837	0	1.29677	ESC	5.40923	1.29677	4.17131	CUB domain containing protein 1
CDH1	28.8009	1.40616	0	0	ESC	28.8009	1.40616	20.482	Uncharacterized protein [Source:UniProtKB/TrEMBL;Acc:F7H4T6]
CDH11	5.71015	53.6313	35.9998	47.6601	R-NSCP1	53.6313	47.6601	1.12529	cadherin 11, type 2, OB-cadherin (osteoblast)
CDH13	0.438703	4.72566	9.90615	1.8215	R-NSCP6	9.90615	4.72566	2.09625	cadherin 13, H-cadherin (heart)
CDH20	0.76445	10.2448	8.79933	4.40221	R-NSCP1	10.2448	8.79933	1.16427	Uncharacterized protein [Source:UniProtKB/TrEMBL;Acc:F7FZG1]
CDH24	5.05027	11.3184	17.2175	4.52526	R-NSCP6	17.2175	11.3184	1.5212	cadherin 24, type 2
CDH6	14.741	30.0695	5.52534	10.2749	R-NSCP1	30.0695	14.741	2.03985	Uncharacterized protein [Source:UniProtKB/TrEMBL;Acc:F6YS32]
CDIPT	22.2516	20.9997	39.0938	25.4397	R-NSCP6	39.0938	25.4397	1.53672	CDP-diacylglycerol--inositol 3-phosphatidyltransferase
CDK1	67.9217	48.2404	39.9664	36.7775	ESC	67.9217	48.2404	1.40798	cyclin-dependent kinase 1
CDK10	6.15231	10.2224	23.3082	10.1252	R-NSCP6	23.3082	10.2224	2.28011	Uncharacterized protein [Source:UniProtKB/TrEMBL;Acc:F7HEM7]
CDK11B	38.2199	38.3331	47.3691	32.1531	R-NSCP6	47.3691	38.3331	1.23572	cyclin-dependent kinase 11B
CDK12	8.78762	8.17259	4.95254	4.28194	ESC	8.78762	8.17259	1.07526	cyclin-dependent kinase 12
CDK13	10.1964	10.7735	7.21841	10.0028	R-NSCP1	10.7735	10.1964	1.0566	cyclin-dependent kinase 13
CDK14	16.1183	27.7452	16.8782	19.7114	R-NSCP1	27.7452	19.7114	1.40757	cyclin-dependent kinase 14
CDK18	5.00222	2.93391	5.25957	2.2045	R-NSCP6	5.25957	5.00222	1.05145	cyclin-dependent kinase 18
CDK2	38.8394	86.1219	75.3627	53.1613	R-NSCP1	86.1219	75.3627	1.14277	cyclin-dependent kinase 2
CDK20	0.29667	3.91664	5.48725	4.63164	R-NSCP6	5.48725	4.63164	1.18473	cyclin-dependent kinase 20
CDK2AP1	161.952	122.811	108.546	324.113	NPC	324.113	161.952	2.00129	cyclin-dependent kinase 2 associated protein 1
CDK3	1.58226	2.89251	5.51763	1.68499	R-NSCP6	5.51763	2.89251	1.90756	cyclin-dependent kinase 3
CDK4	121.321	127.1	147.238	107.805	R-NSCP6	147.238	127.1	1.15844	cyclin-dependent kinase 4
CDK5	11.8758	16.5458	36.7461	26.4455	R-NSCP6	36.7461	26.4455	1.3895	cyclin-dependent kinase 5
CDK5R1	2.65696	10.8458	20.7421	7.00712	R-NSCP6	20.7421	10.8458	1.91245	cyclin-dependent kinase 5, regulatory subunit 1 (p35)
CDK5RAP1	13.6012	11.9005	18.7263	9.58006	R-NSCP6	18.7263	13.6012	1.37681	CDK5 regulatory subunit associated protein 1
CDK5RAP3	20.1631	31.9493	57.3912	42.8468	R-NSCP6	57.3912	42.8468	1.33945	CDK5 regulatory subunit associated protein 3
CDK6	2.41981	5.08348	1.11378	11.7581	NPC	11.7581	5.08348	2.313	cyclin-dependent kinase 6
CDK7	57.1922	19.9827	12.1346	11.4005	ESC	57.1922	19.9827	2.86209	cyclin-dependent kinase 7
CDK8	19.6058	18.0651	14.3339	6.9332	ESC	19.6058	18.0651	1.08529	cyclin-dependent kinase 8
CDK9	25.535	23.1048	24.3641	24.248	ESC	25.535	24.3641	1.04806	cyclin-dependent kinase 9
CDKAL1	13.2828	14.3692	8.38026	8.40375	R-NSCP1	14.3692	13.2828	1.08179	CDK5 regulatory subunit associated protein 1-like 1
CDKL2	2.63604	5.61312	2.42242	5.7434	NPC	5.7434	5.61312	1.02321	cyclin-dependent kinase-like 2 (CDC2-related kinase)
CDKN1B	13.3613	34.0859	47.1065	63.7569	NPC	63.7569	47.1065	1.35346	cyclin-dependent kinase inhibitor 1B (p27, Kip1)
CDKN1C	8.72649	24.0498	66.6794	11.9824	R-NSCP6	66.6794	24.0498	2.77256	Uncharacterized protein CDKN1C
CDKN2AIP	6.90217	9.64795	9.51718	6.01296	R-NSCP1	9.64795	9.51718	1.01374	CDKN2A interacting protein
CDKN2C	0.0356418	4.05452	15.5761	16.7909	NPC	16.7909	15.5761	1.07799	cyclin-dependent kinase inhibitor 2C (p18, inhibits CDK4)
CDKN2D	2.08089	5.45166	14.5504	7.53503	R-NSCP6	14.5504	7.53503	1.93103	cyclin-dependent kinase inhibitor 2D (p19, inhibits CDK4)
CDKN3	34.1947	20.1237	23.9652	14.7227	ESC	34.1947	23.9652	1.42685	cyclin-dependent kinase inhibitor 3
CDO1	6.39051	64.9902	81.8121	45.7175	R-NSCP6	81.8121	64.9902	1.25884	cysteine dioxygenase, type I
CDON	5.4392	24.9147	9.87383	0.677782	R-NSCP1	24.9147	9.87383	2.52331	Uncharacterized protein [Source:UniProtKB/TrEMBL;Acc:F7AQJ7]
CDR2	13.3812	10.2266	5.15548	3.74896	ESC	13.3812	10.2266	1.30847	cerebellar degeneration-related protein 2, 62kDa
CDR2L	15.349	6.9431	6.83644	4.94973	ESC	15.349	6.9431	2.21068	cerebellar degeneration-related protein 2-like [Source:RefSeq peptide;Acc:NP_001252956]
CDYL	45.9552	12.4963	10.0853	10.5085	ESC	45.9552	12.4963	3.6775	chromodomain protein, Y-like
CEBPG	16.7666	30.0229	16.947	11.4339	R-NSCP1	30.0229	16.947	1.77158	CCAAT/enhancer binding protein (C/EBP), gamma
CEBPZ	56.5385	18.9975	22.1233	9.08436	ESC	56.5385	22.1233	2.55561	CCAAT/enhancer binding protein (C/EBP), zeta
CECR2	34.7694	12.936	4.0824	3.29109	ESC	34.7694	12.936	2.6878	cat eye syndrome chromosome region, candidate 2
CELF1	29.6458	22.7364	26.8656	17.5568	ESC	29.6458	26.8656	1.10349	CUGBP, Elav-like family member 1
CELF3	0.0482445	8.14444	40.5528	3.5766	R-NSCP6	40.5528	8.14444	4.9792	CUGBP, Elav-like family member 3
CELSR1	2.45444	8.3827	8.57206	15.9033	NPC	15.9033	8.57206	1.85525	Uncharacterized protein [Source:UniProtKB/TrEMBL;Acc:F7HKR3]
CENPA	53.1526	43.5056	32.4886	19.7239	ESC	53.1526	43.5056	1.22174	centromere protein A
CENPC1	13.2538	15.2823	15.5075	7.64986	R-NSCP6	15.5075	15.2823	1.01474	centromere protein C 1
CENPE	10.5658	4.63804	5.91507	2.83873	ESC	10.5658	5.91507	1.78625	centromere protein E, 312kDa
CENPF	40.654	39.191	27.0993	14.9986	ESC	40.654	39.191	1.03733	centromere protein F, 350/400kDa (mitosin)
CENPH	20.6242	16.0871	13.9722	7.31684	ESC	20.6242	16.0871	1.28203	centromere protein H
CENPI	7.44183	6.77091	3.06191	2.40613	ESC	7.44183	6.77091	1.09909	centromere protein I
CENPJ	12.861	11.195	5.6115	4.18492	ESC	12.861	11.195	1.14882	Uncharacterized protein [Source:UniProtKB/TrEMBL;Acc:F6XZD0]
CENPK	36.0212	16.2209	24.7942	10.804	ESC	36.0212	24.7942	1.45281	centromere protein K
CENPL	4.8313	4.19752	3.21409	1.99046	ESC	4.8313	4.19752	1.15099	centromere protein L
CENPN	52.1052	63.5116	44.701	23.2389	R-NSCP1	63.5116	52.1052	1.21891	centromere protein N
CEP110	2.56418	7.92085	5.64132	3.73847	R-NSCP1	7.92085	5.64132	1.40408	centriolin
CEP120	8.53339	8.39642	8.37462	6.4479	ESC	8.53339	8.39642	1.01631	centrosomal protein 120kDa
CEP135	5.01241	6.65335	3.47372	2.32036	R-NSCP1	6.65335	5.01241	1.32738	Uncharacterized protein [Source:UniProtKB/TrEMBL;Acc:F6Y5G4]
CEP152	3.94522	2.37614	1.98843	0.913626	ESC	3.94522	2.37614	1.66035	Uncharacterized protein [Source:UniProtKB/TrEMBL;Acc:F7A7J2]
CEP164	3.82541	6.73881	6.20371	5.36001	R-NSCP1	6.73881	6.20371	1.08625	centrosomal protein 164kDa
CEP170	15.1534	24.7742	26.4589	18.1909	R-NSCP6	26.4589	24.7742	1.068	centrosomal protein 170kDa
CEP192	9.44458	8.77157	5.0362	6.28108	ESC	9.44458	8.77157	1.07673	centrosomal protein 192kDa
CEP250	6.01485	9.61632	12.4554	9.4886	R-NSCP6	12.4554	9.61632	1.29524	centrosomal protein 250kDa
CEP290	3.52712	3.92792	3.36467	1.92851	R-NSCP1	3.92792	3.52712	1.11363	centrosomal protein 290kDa
CEP350	6.15616	7.5063	3.32424	3.89458	R-NSCP1	7.5063	6.15616	1.21932	centrosomal protein 350kDa
CEP55	18.4	12.9963	11.6117	13.323	ESC	18.4	13.323	1.38107	centrosomal protein 55kDa
CEP57	22.731	15.5776	16.7488	11.2074	ESC	22.731	16.7488	1.35717	centrosomal protein 57kDa
CEP70	28.3794	31.7007	26.6398	15.0105	R-NSCP1	31.7007	28.3794	1.11703	centrosomal protein 70kDa
CEP72	4.49176	7.37699	6.00885	3.58618	R-NSCP1	7.37699	6.00885	1.22769	centrosomal protein 72kDa
CEP76	7.0416	5.15467	5.13038	2.53321	ESC	7.0416	5.15467	1.36606	centrosomal protein 76kDa
CEP78	14.4938	10.2841	9.69257	4.83467	ESC	14.4938	10.2841	1.40934	centrosomal protein 78kDa
CEP97	6.1627	7.38258	8.10024	5.34047	R-NSCP6	8.10024	7.38258	1.09721	centrosomal protein 97kDa
CEPT1	10.1066	12.7526	7.98723	8.31492	R-NSCP1	12.7526	10.1066	1.26181	choline/ethanolamine phosphotransferase 1
CERK	9.2855	17.3732	14.38	15.2216	R-NSCP1	17.3732	15.2216	1.14135	ceramide kinase
CES2	0.0520956	0.0313854	0.0464551	12.4612	NPC	12.4612	0.0520956	239.199	liver carboxylesterase 1-like
CFLAR	1.73283	4.65853	1.79696	5.34779	NPC	5.34779	4.65853	1.14796	CASP8 and FADD-like apoptosis regulator
CGGBP1	38.3749	58.1028	23.7653	34.4421	R-NSCP1	58.1028	38.3749	1.51408	CGG triplet repeat binding protein 1
CGREF1	1.01919	3.01973	10.2198	10.0614	R-NSCP6	10.2198	10.0614	1.01574	cell growth regulator with EF hand domain protein 1-like
CGRRF1	10.0365	8.21734	9.15193	10.0162	ESC	10.0365	10.0162	1.00203	cell growth regulator with ring finger domain 1
CGRRF1	0.768912	8.21734	9.15193	10.0162	NPC	10.0162	9.15193	1.09444	cell growth regulator with ring finger domain 1
CHAC1	2.28973	0.689032	3.67746	0.419205	R-NSCP6	3.67746	2.28973	1.60607	ChaC, cation transport regulator homolog 1 (E. coli)
CHAF1A	36.1658	34.4091	42.854	12.4407	R-NSCP6	42.854	36.1658	1.18493	Uncharacterized protein [Source:UniProtKB/TrEMBL;Acc:F6VEG2]
CHAF1B	10.9092	15.5146	8.58395	10.1912	R-NSCP1	15.5146	10.9092	1.42216	chromatin assembly factor 1, subunit B (p60)
CHCHD1	46.3676	33.1691	27.2111	26.234	ESC	46.3676	33.1691	1.39792	coiled-coil-helix-coiled-coil-helix domain containing 1
CHCHD2	6.28273	2.89634	6.62636	4.42879	R-NSCP6	6.62636	6.28273	1.05469	coiled-coil-helix-coiled-coil-helix domain containing 2
CHCHD2	9.77693e-150	2.89634	6.62636	4.42879	R-NSCP6	6.62636	4.42879	1.4962	coiled-coil-helix-coiled-coil-helix domain containing 2
CHCHD3	115.512	5.87058	7.44178	6.88088	ESC	115.512	7.44178	15.5221	coiled-coil-helix-coiled-coil-helix domain containing 3
CHCHD3	7.38989	5.87058	7.44178	6.88088	R-NSCP6	7.44178	7.38989	1.00702	coiled-coil-helix-coiled-coil-helix domain containing 3
CHCHD3	0.065815	5.87058	7.44178	6.88088	R-NSCP6	7.44178	6.88088	1.08152	coiled-coil-helix-coiled-coil-helix domain containing 3
CHCHD4	36.2916	10.8817	7.96888	7.5708	ESC	36.2916	10.8817	3.3351	coiled-coil-helix-coiled-coil-helix domain containing 4
CHCHD4	0.877808	10.8817	7.96888	7.5708	R-NSCP1	10.8817	7.96888	1.36552	coiled-coil-helix-coiled-coil-helix domain containing 4
CHCHD5	26.7692	22.2355	36.5365	35.348	R-NSCP6	36.5365	35.348	1.03362	coiled-coil-helix-coiled-coil-helix domain containing 5
CHCHD7	42.1587	48.7764	36.7535	21.113	R-NSCP1	48.7764	42.1587	1.15697	Uncharacterized protein CHCHD7
CHD1	21.6865	18.0887	9.30766	7.32884	ESC	21.6865	18.0887	1.1989	chromodomain helicase DNA binding protein 1
CHD1L	18.2313	18.3027	17.9968	15.4414	R-NSCP1	18.3027	18.2313	1.00392	chromodomain helicase DNA binding protein 1-like
CHD2	14.5543	25.4592	8.46785	18.399	R-NSCP1	25.4592	18.399	1.38373	chromodomain-helicase-DNA-binding protein 2-like
CHD3	10.1821	45.1372	75.6602	10.2756	R-NSCP6	75.6602	45.1372	1.67623	chromodomain helicase DNA binding protein 3
CHD4	79.8242	98.1648	85.1125	64.729	R-NSCP1	98.1648	85.1125	1.15335	chromodomain helicase DNA binding protein 4
CHD7	24.2386	36.2404	19.0415	16.38	R-NSCP1	36.2404	24.2386	1.49515	Uncharacterized protein [Source:UniProtKB/TrEMBL;Acc:F6PP91]
CHD8	26.8223	24.5738	15.0947	18.4481	ESC	26.8223	24.5738	1.0915	chromodomain helicase DNA binding protein 8
CHDH	3.32737	1.22884	0.585601	2.29392	ESC	3.32737	2.29392	1.45052	choline dehydrogenase
CHEK2	18.6473	6.89772	7.14008	3.21694	ESC	18.6473	7.14008	2.61164	checkpoint kinase 2
CHERP	15.4668	17.5812	20.8781	10.5278	R-NSCP6	20.8781	17.5812	1.18752	calcium homeostasis endoplasmic reticulum protein
CHFR	9.31672	9.10962	10.2387	12.9685	NPC	12.9685	10.2387	1.26662	checkpoint with forkhead and ring finger domains, E3 ubiquitin protein ligase
CHGA	1.69382	1.48092	5.95785	0.503906	R-NSCP6	5.95785	1.69382	3.5174	chromogranin A (parathyroid secretory protein 1)
CHGB	10.1491	4.21775	12.4066	0.525899	R-NSCP6	12.4066	10.1491	1.22243	chromogranin B (secretogranin 1)
CHIC1	4.54346	4.07614	1.58756	6.15265	NPC	6.15265	4.54346	1.35418	cysteine-rich hydrophobic domain 1
CHIC2	8.62095	14.4421	10.0469	8.53749	R-NSCP1	14.4421	10.0469	1.43747	cysteine-rich hydrophobic domain 2
CHID1	24.2047	19.0921	34.9952	25.5601	R-NSCP6	34.9952	25.5601	1.36913	chitinase domain containing 1
CHL1	3.75776	12.2216	2.23373	47.3745	NPC	47.3745	12.2216	3.87629	cell adhesion molecule with homology to L1CAM (close homolog of L1)
CHM	8.14061	10.5674	3.77535	13.7326	NPC	13.7326	10.5674	1.29952	choroideremia (Rab escort protein 1)
CHMP1A	27.4702	22.8231	57.3536	35.2392	R-NSCP6	57.3536	35.2392	1.62755	charged multivesicular body protein 1A
CHMP5	50.1213	43.4626	46.3712	50.4026	NPC	50.4026	50.1213	1.00561	charged multivesicular body protein 5
CHN1	14.6145	19.0782	19.3289	11.8722	R-NSCP6	19.3289	19.0782	1.01314	chimerin (chimaerin) 1
CHN2	0.134526	4.62212	11.4946	1.30907	R-NSCP6	11.4946	4.62212	2.48687	chimerin (chimaerin) 2
CHORDC1	61.2362	24.8317	15.258	10.9438	ESC	61.2362	24.8317	2.46605	cysteine and histidine-rich domain (CHORD) containing 1
CHP	38.6432	40.6693	11.9135	51.4586	NPC	51.4586	40.6693	1.26529	calcium-binding protein p22 [Source:RefSeq peptide;Acc:NP_001253300]
CHPF	10.4828	10.1992	23.7168	58.029	NPC	58.029	23.7168	2.44675	chondroitin polymerizing factor
CHRAC1	17.7223	28.3409	15.2238	15.7595	R-NSCP1	28.3409	17.7223	1.59917	chromatin accessibility complex 1
CHRDL1	4.99626	8.02981	3.92943	5.6508	R-NSCP1	8.02981	5.6508	1.421	chordin-like 1
CHRNA4	0.329385	3.11763	1.68506	0.0126366	R-NSCP1	3.11763	1.68506	1.85016	cholinergic receptor, nicotinic, alpha 4 (neuronal)
CHRNA5	11.6248	4.55068	2.72983	2.14886	ESC	11.6248	4.55068	2.55452	cholinergic receptor, nicotinic, alpha 5 (neuronal)
CHRNB1	1.05034	4.36405	2.60853	5.53363	NPC	5.53363	4.36405	1.268	Uncharacterized protein [Source:UniProtKB/TrEMBL;Acc:F6U9J4]
CHST1	0.207967	1.74078	7.00524	1.45791	R-NSCP6	7.00524	1.74078	4.0242	carbohydrate (keratan sulfate Gal-6) sulfotransferase 1
CHST11	7.11588	14.4581	8.01542	13.7242	R-NSCP1	14.4581	13.7242	1.05347	carbohydrate (chondroitin 4) sulfotransferase 11
CHST12	2.90927	3.89068	7.76178	6.70181	R-NSCP6	7.76178	6.70181	1.15816	carbohydrate (chondroitin 4) sulfotransferase 12
CHST14	2.66014	4.39779	2.43285	6.85248	NPC	6.85248	4.39779	1.55816	carbohydrate (N-acetylgalactosamine 4-0) sulfotransferase 14
CHST2	4.82911	9.43884	12.3242	4.30128	R-NSCP6	12.3242	9.43884	1.30569	carbohydrate (N-acetylglucosamine-6-O) sulfotransferase 2
CHST3	0.499001	1.27808	1.21215	9.42309	NPC	9.42309	1.27808	7.37285	carbohydrate (chondroitin 6) sulfotransferase 3
CHST6	1.93715	2.08759	2.83497	6.12902	NPC	6.12902	2.83497	2.16193	carbohydrate (N-acetylglucosamine 6-O) sulfotransferase 6
CHST7	1.46628	2.47028	7.27447	4.83858	R-NSCP6	7.27447	4.83858	1.50343	carbohydrate (N-acetylglucosamine 6-O) sulfotransferase 7
CHST8	10.092	1.55175	10.0855	0.0148081	ESC	10.092	10.0855	1.00064	carbohydrate (N-acetylgalactosamine 4-0) sulfotransferase 8
CHSY1	11.9062	15.7036	7.92046	12.9711	R-NSCP1	15.7036	12.9711	1.21066	chondroitin sulfate synthase 1
CHTF18	8.28882	4.67465	11.4655	2.96816	R-NSCP6	11.4655	8.28882	1.38325	CTF18, chromosome transmission fidelity factor 18 homolog (S. cerevisiae)
CHUK	13.9491	13.3474	11.9915	11.7883	ESC	13.9491	13.3474	1.04508	conserved helix-loop-helix ubiquitous kinase
CIAO1	16.3454	12.5969	16.9943	11.9694	R-NSCP6	16.9943	16.3454	1.0397	cytosolic iron-sulfur protein assembly 1
CIAPIN1	63.8404	46.1249	46.4728	30.0249	ESC	63.8404	46.4728	1.37372	anamorsin-like
CIB1	13.6506	11.5599	22.961	49.1603	NPC	49.1603	22.961	2.14103	calcium and integrin binding 1 (calmyrin)
CIB2	6.85786	7.96008	13.2132	3.57598	R-NSCP6	13.2132	7.96008	1.65993	calcium and integrin binding family member 2
CIP29	2.6251	3.80834	9.13999	5.13229	R-NSCP6	9.13999	5.13229	1.78088	SAP domain-containing ribonucleoprotein-like
CIRH1A	44.1754	16.1475	14.5256	12.4843	ESC	44.1754	16.1475	2.73574	Uncharacterized protein [Source:UniProtKB/TrEMBL;Acc:F6UF95]
CIT	9.31746	11.4153	7.76905	4.90676	R-NSCP1	11.4153	9.31746	1.22515	Uncharacterized protein [Source:UniProtKB/TrEMBL;Acc:F7GTI2]
CITED2	15.6533	64.0006	63.3429	14.5942	R-NSCP1	64.0006	63.3429	1.01038	Uncharacterized protein [Source:UniProtKB/TrEMBL;Acc:F7GL91]
CIZ1	9.30499	21.3733	36.1165	21.1873	R-NSCP6	36.1165	21.3733	1.6898	CDKN1A interacting zinc finger protein 1
CKAP1	63.4143	45.805	79.4289	52.5975	R-NSCP6	79.4289	63.4143	1.25254	tubulin-folding cofactor B-like
CKAP2	69.9362	44.3073	33.6072	29.2261	ESC	69.9362	44.3073	1.57844	cytoskeleton associated protein 2
CKAP2L	13.3047	17.4642	8.39193	9.45007	R-NSCP1	17.4642	13.3047	1.31263	cytoskeleton associated protein 2-like
CKAP5	63.4827	68.8109	55.6391	52.8269	R-NSCP1	68.8109	63.4827	1.08393	cytoskeleton-associated protein 5-like
CKB	8.24938	61.6995	415.405	102.963	R-NSCP6	415.405	102.963	4.03451	creatine kinase, brain
CKLF	40.9775	24.818	35.6004	14.9763	ESC	40.9775	35.6004	1.15104	chemokine-like factor
CLASP1	7.66811	12.0495	15.1705	7.61735	R-NSCP6	15.1705	12.0495	1.25901	cytoplasmic linker associated protein 1
CLASP2	11.2988	16.4592	15.9788	17.427	NPC	17.427	16.4592	1.0588	cytoplasmic linker associated protein 2
CLCC1	16.1651	29.3645	15.2487	29.221	R-NSCP1	29.3645	29.221	1.00491	chloride channel CLIC-like 1
CLCN2	1.91721	3.12026	3.79751	5.23143	NPC	5.23143	3.79751	1.37759	chloride channel protein 2-like
CLCN4	2.61892	3.44786	0.883558	4.66228	NPC	4.66228	3.44786	1.35222	Uncharacterized protein [Source:UniProtKB/TrEMBL;Acc:F7GL81]
CLCN5	2.17158	6.0378	3.48172	2.05058	R-NSCP1	6.0378	3.48172	1.73414	chloride channel, voltage-sensitive 5
CLCN6	5.63651	13.2677	6.94669	14.8067	NPC	14.8067	13.2677	1.116	chloride channel, voltage-sensitive 6
CLCN7	3.20088	5.34965	10.669	9.97954	R-NSCP6	10.669	9.97954	1.06909	chloride channel, voltage-sensitive 7
CLDN10	6.41672	0.143065	0.280996	0.0846496	ESC	6.41672	0.280996	22.8356	claudin 10
CLDN11	14.539	5.68027	1.03052	0.0375725	ESC	14.539	5.68027	2.55956	claudin 11
CLDN7	27.8654	1.79533	0	0	ESC	27.8654	1.79533	15.521	claudin 7
CLDND1	60.0478	56.3425	26.803	81.7481	NPC	81.7481	60.0478	1.36138	claudin domain containing 1
CLEC11A	0.82308	2.40271	3.84997	0.285493	R-NSCP6	3.84997	2.40271	1.60234	C-type lectin domain family 11, member A
CLEC16A	3.55637	7.36608	3.03403	6.36253	R-NSCP1	7.36608	6.36253	1.15773	C-type lectin domain family 16, member A
CLGN	2.31377	1.921	3.33072	3.87824	NPC	3.87824	3.33072	1.16438	calmegin
CLIC1	50.7591	48.4334	78.0815	81.5949	NPC	81.5949	78.0815	1.045	chloride intracellular channel 1
CLIC4	112.14	64.8558	51.7696	59.2704	ESC	112.14	64.8558	1.72907	chloride intracellular channel 4
CLIC6	0.0176122	23.0603	16.9909	0	R-NSCP1	23.0603	16.9909	1.35721	chloride intracellular channel 6
CLIP1	11.1231	13.0185	9.31294	13.0988	NPC	13.0988	13.0185	1.00617	CAP-GLY domain containing linker protein 1
CLIP4	0.157092	2.04105	1.67098	4.64058	NPC	4.64058	2.04105	2.27362	CAP-GLY domain containing linker protein family, member 4
CLIPR-59	9.01612	46.1532	36.6525	61.2329	NPC	61.2329	46.1532	1.32673	CAP-Gly domain-containing linker protein 3 [Source:RefSeq peptide;Acc:NP_001181108]
CLK1	20.2134	33.0446	71.1868	33.6602	R-NSCP6	71.1868	33.6602	2.11487	CDC-like kinase 1
CLK3	7.27524	11.488	20.1161	11.6593	R-NSCP6	20.1161	11.6593	1.72533	CDC-like kinase 3
CLK4	4.47206	8.36815	14.4864	9.19904	R-NSCP6	14.4864	9.19904	1.57477	CDC-like kinase 4
CLN5	1.89667	3.33283	3.5865	10.8167	NPC	10.8167	3.5865	3.01595	ceroid-lipofuscinosis, neuronal 5
CLN6	17.5497	5.33695	5.53524	6.24845	ESC	17.5497	6.24845	2.80865	ceroid-lipofuscinosis, neuronal 6, late infantile, variant
CLNS1A	175.886	137.634	135.969	107.243	ESC	175.886	137.634	1.27793	chloride channel, nucleotide-sensitive, 1A
CLPB	14.9026	8.2286	10.6507	8.79096	ESC	14.9026	10.6507	1.39921	ClpB caseinolytic peptidase B homolog (E. coli)
CLPP	67.1329	37.9943	51.8392	24.226	ESC	67.1329	51.8392	1.29502	ATP-dependent Clp protease proteolytic subunit [Source:UniProtKB/TrEMBL;Acc:F6YQ20]
CLPTM1L	17.8913	17.6044	31.1313	18.4745	R-NSCP6	31.1313	18.4745	1.6851	CLPTM1-like
CLPX	25.2748	19.8863	11.9689	15.7291	ESC	25.2748	19.8863	1.27097	ClpX caseinolytic peptidase X homolog (E. coli)
CLSPN	10.7562	10.5813	6.39936	3.16952	ESC	10.7562	10.5813	1.01653	claspin
CLSTN1	34.1915	77.6078	79.5886	158.21	NPC	158.21	79.5886	1.98785	Calsyntenin-1 isoform 1; Uncharacterized protein [Source:UniProtKB/TrEMBL;Acc:F7HLB8]
CLSTN2	0.0687991	4.84348	0.394624	0.137289	R-NSCP1	4.84348	0.394624	12.2737	calsyntenin 2
CLSTN3	3.76353	12.5148	21.7236	13.0988	R-NSCP6	21.7236	13.0988	1.65844	calsyntenin 3
CLTA	127.44	111.736	232.15	82.8349	R-NSCP6	232.15	127.44	1.82164	clathrin, light chain A
CLTC	78.2218	45.445	53.4333	63.7668	ESC	78.2218	63.7668	1.22669	clathrin, heavy chain (Hc)
CLTCL1	6.7036	4.45687	3.84694	1.4961	ESC	6.7036	4.45687	1.5041	clathrin, heavy chain-like 1
CLU	50.9418	54.5186	119.084	482.005	NPC	482.005	119.084	4.04761	clusterin
CLUAP1	1.77655	11.1024	7.24998	16.4599	NPC	16.4599	11.1024	1.48255	clusterin associated protein 1
CLVS1	0.332486	1.62103	7.01288	2.08789	R-NSCP6	7.01288	2.08789	3.35884	clavesin 1
CLYBL	17.3706	22.2087	6.36146	2.49001	R-NSCP1	22.2087	17.3706	1.27852	citrate lyase beta like
CMAS	55.6533	30.1215	28.8907	24.189	ESC	55.6533	30.1215	1.84763	cytidine monophosphate N-acetylneuraminic acid synthetase
CMC1	126.7	38.1896	25.5585	35.5839	ESC	126.7	38.1896	3.31766	COX assembly mitochondrial protein 1 homolog (S. cerevisiae)
CMTM3	8.07723	12.6738	14.2389	18.3209	NPC	18.3209	14.2389	1.28668	CKLF-like MARVEL transmembrane domain containing 3
CMTM4	9.87089	7.41487	1.39673	4.92447	ESC	9.87089	7.41487	1.33123	Uncharacterized protein [Source:UniProtKB/TrEMBL;Acc:F7HQF8]
CMTM5	0.250155	1.03893	2.23523	4.25682	NPC	4.25682	2.23523	1.90442	CKLF-like MARVEL transmembrane domain-containing protein 5-like
CMTM6	70.0764	57.5541	43.4388	58.5295	ESC	70.0764	58.5295	1.19728	CKLF-like MARVEL transmembrane domain containing 6
CMTM7	25.5569	19.2753	4.03463	3.64861	ESC	25.5569	19.2753	1.32589	CKLF-like MARVEL transmembrane domain containing 7
CMTM8	2.902	2.80475	3.27506	0	R-NSCP6	3.27506	2.902	1.12855	CKLF-like MARVEL transmembrane domain containing 8
CNDP2	25.9882	17.1492	29.085	22.8639	R-NSCP6	29.085	25.9882	1.11916	CNDP dipeptidase 2 (metallopeptidase M20 family)
CNIH4	137.544	92.8091	56.9228	139.11	NPC	139.11	137.544	1.01139	cornichon homolog 4 (Drosophila)
CNKSR2	3.78783	4.93974	3.87197	5.59445	NPC	5.59445	4.93974	1.13254	connector enhancer of kinase suppressor of Ras 2
CNKSR3	19.0307	14.375	7.78554	9.69406	ESC	19.0307	14.375	1.32387	CNKSR family member 3
CNKSR3	13.0002	14.375	7.78554	9.69406	R-NSCP1	14.375	13.0002	1.10575	CNKSR family member 3
CNN3	116.742	267.76	198.528	289.597	NPC	289.597	267.76	1.08155	calponin 3, acidic
CNO	6.11044	10.1275	13.5776	5.59637	R-NSCP6	13.5776	10.1275	1.34067	cappuccino homolog (mouse)
CNOT1	51.368	41.5907	27.2324	22.2422	ESC	51.368	41.5907	1.23508	CCR4-NOT transcription complex, subunit 1
CNOT10	23.0235	13.77	18.4732	9.65082	ESC	23.0235	18.4732	1.24632	CCR4-NOT transcription complex, subunit 10
CNOT2	50.8552	42.9395	26.4756	20.078	ESC	50.8552	42.9395	1.18435	CCR4-NOT transcription complex, subunit 2
CNOT3	17.3528	20.7902	25.6221	17.2827	R-NSCP6	25.6221	20.7902	1.23241	CCR4-NOT transcription complex, subunit 3
CNOT4	8.00034	9.91622	10.4376	9.87057	R-NSCP6	10.4376	9.91622	1.05258	CCR4-NOT transcription complex, subunit 4
CNOT6	17.6848	39.9525	11.6296	19.5038	R-NSCP1	39.9525	19.5038	2.04845	CCR4-NOT transcription complex, subunit 6
CNOT6L	3.30795	4.78361	1.5266	3.28664	R-NSCP1	4.78361	3.30795	1.4461	CCR4-NOT transcription complex subunit 6-like [Source:RefSeq peptide;Acc:NP_001248222]
CNOT7	60.7902	48.9951	37.3473	33.2826	ESC	60.7902	48.9951	1.24074	CCR4-NOT transcription complex, subunit 7
CNOT8	31.905	26.1262	29.5213	21.2608	ESC	31.905	29.5213	1.08075	CCR4-NOT transcription complex, subunit 8
CNP	35.0928	41.5127	37.6219	94.5925	NPC	94.5925	41.5127	2.27864	2',3'-cyclic nucleotide 3' phosphodiesterase
CNR1	0.74065	2.79629	4.34376	2.16925	R-NSCP6	4.34376	2.79629	1.5534	cannabinoid receptor 1 (brain)
CNTFR	0.364049	39.1289	52.6747	27.2905	R-NSCP6	52.6747	39.1289	1.34618	ciliary neurotrophic factor receptor
CNTLN	5.66513	5.71818	6.07114	4.0635	R-NSCP6	6.07114	5.71818	1.06173	centlein, centrosomal protein
CNTN2	0.26468	6.88736	12.4407	30.9871	NPC	30.9871	12.4407	2.49078	contactin 2 (axonal)
CNTN3	0.229792	3.97206	1.06085	0.351814	R-NSCP1	3.97206	1.06085	3.74422	contactin 3 (plasmacytoma associated)
CNTN4	0.720999	4.30166	1.15762	1.23983	R-NSCP1	4.30166	1.23983	3.46956	contactin 4
CNTN6	0	3.72561	13.9323	7.23035	R-NSCP6	13.9323	7.23035	1.92692	contactin 6
CNTNAP1	0.134103	1.53122	2.2911	5.80412	NPC	5.80412	2.2911	2.53333	contactin associated protein 1
CNTNAP2	1.8653	23.4735	3.86366	0.105602	R-NSCP1	23.4735	3.86366	6.07546	contactin associated protein-like 2
CNTROB	11.9736	25.7623	36.198	16.6093	R-NSCP6	36.198	25.7623	1.40508	centrobin, centrosomal BRCA2 interacting protein
COASY	4.87773	4.90896	10.8074	6.53906	R-NSCP6	10.8074	6.53906	1.65275	CoA synthase
COBL	6.1641	1.9811	1.41316	12.316	NPC	12.316	6.1641	1.99802	Uncharacterized protein [Source:UniProtKB/TrEMBL;Acc:F6X9X4]
COBRA1	27.6719	24.4862	48.3853	24.9416	R-NSCP6	48.3853	27.6719	1.74854	cofactor of BRCA1
COG1	3.71712	7.80753	4.85966	3.97677	R-NSCP1	7.80753	4.85966	1.6066	component of oligomeric golgi complex 1
COG2	9.83779	7.69136	7.41983	7.62996	ESC	9.83779	7.69136	1.27907	component of oligomeric golgi complex 2
COG3	6.65388	7.08222	5.04999	6.04391	R-NSCP1	7.08222	6.65388	1.06437	component of oligomeric golgi complex 3
COG4	21.6406	22.4739	34.9327	23.7373	R-NSCP6	34.9327	23.7373	1.47164	conserved oligomeric Golgi complex subunit 4-like
COG5	17.559	13.098	9.04485	26.6185	NPC	26.6185	17.559	1.51595	Uncharacterized protein [Source:UniProtKB/TrEMBL;Acc:F6Q4U6]
COG6	7.56533	8.5135	6.3854	11.4438	NPC	11.4438	8.5135	1.34419	component of oligomeric golgi complex 6
COG7	7.45288	8.04881	7.33388	9.02318	NPC	9.02318	8.04881	1.12106	Uncharacterized protein [Source:UniProtKB/TrEMBL;Acc:F6R4R4]
COG8	12.5484	10.143	8.79571	9.07591	ESC	12.5484	10.143	1.23715	component of oligomeric golgi complex 8
COIL	18.609	16.9466	11.6136	6.84677	ESC	18.609	16.9466	1.0981	coilin
COL12A1	1.03298	1.29553	0.345986	13.6739	NPC	13.6739	1.29553	10.5547	collagen, type XII, alpha 1
COL16A1	0.282734	5.12838	6.70332	0.98952	R-NSCP6	6.70332	5.12838	1.3071	collagen, type XVI, alpha 1
COL18A1	13.2235	30.0602	18.6527	11.0965	R-NSCP1	30.0602	18.6527	1.61157	Uncharacterized protein [Source:UniProtKB/TrEMBL;Acc:F7GIR1]
COL1A1	11.6604	3.96918	2.6396	0.787028	ESC	11.6604	3.96918	2.93774	collagen, type I, alpha 1
COL1A2	9.20563	12.8096	0.169309	0.315317	R-NSCP1	12.8096	9.20563	1.3915	Uncharacterized protein COL1A2
COL21A1	0.137348	0.607753	0.0723992	8.60869	NPC	8.60869	0.607753	14.1648	collagen, type XXI, alpha 1
COL2A1	0.667259	77.3053	79.6248	0.0700758	R-NSCP6	79.6248	77.3053	1.03	collagen, type II, alpha 1
COL3A1	0.124573	10.0603	0.590719	1.51886	R-NSCP1	10.0603	1.51886	6.62359	collagen, type III, alpha 1
COL4A1	11.2312	17.1896	5.01404	35.026	NPC	35.026	17.1896	2.03763	Uncharacterized protein [Source:UniProtKB/TrEMBL;Acc:F6SIW3]
COL4A2	16.7221	69.9998	49.3301	82.2168	NPC	82.2168	69.9998	1.17453	collagen, type IV, alpha 2
COL4A3BP	14.1517	6.32721	2.62147	5.85476	ESC	14.1517	6.32721	2.23664	Uncharacterized protein [Source:UniProtKB/TrEMBL;Acc:F6PRD1]
COL4A5	6.05264	48.4072	17.3388	9.69731	R-NSCP1	48.4072	17.3388	2.79184	Uncharacterized protein [Source:UniProtKB/TrEMBL;Acc:F7EGE5]
COL4A6	3.39442	60.329	10.6467	1.35185	R-NSCP1	60.329	10.6467	5.66645	collagen, type IV, alpha 6
COL5A2	0.613145	7.94198	1.55388	24.9225	NPC	24.9225	7.94198	3.13807	Uncharacterized protein [Source:UniProtKB/TrEMBL;Acc:F6V0F2]
COL5A3	2.49335	0.343848	0.302272	5.01346	NPC	5.01346	2.49335	2.01073	Uncharacterized protein COL5A3
COL6A2	8.81645	16.8454	76.2966	28.8633	R-NSCP6	76.2966	28.8633	2.64338	collagen, type VI, alpha 2
COL9A1	1.65153	6.49563	6.48311	1.52029	R-NSCP1	6.49563	6.48311	1.00193	collagen, type IX, alpha 1
COL9A2	9.97206	11.1121	10.3248	0.88981	R-NSCP1	11.1121	10.3248	1.07625	Uncharacterized protein [Source:UniProtKB/TrEMBL;Acc:F6ZZB7]
COLEC12	3.60437	52.5309	2.73122	0.0179328	R-NSCP1	52.5309	3.60437	14.5742	collectin sub-family member 12
COMMD10	71.2026	59.5646	51.0096	42.2709	ESC	71.2026	59.5646	1.19538	COMM domain containing 10
COMMD3	5.8293	19.5624	20.2838	11.4454	R-NSCP6	20.2838	19.5624	1.03688	COMM domain containing 3
COMMD6	148.07	96.4794	93.0679	133.985	ESC	148.07	133.985	1.10512	COMM domain containing 6
COMMD8	7.69905	8.50342	10.639	7.02826	R-NSCP6	10.639	8.50342	1.25114	COMM domain containing 8
COMMD9	18.0811	20.3861	37.0921	58.7412	NPC	58.7412	37.0921	1.58366	COMM domain containing 9
COMTD1	10.8902	4.29598	6.51614	1.84652	ESC	10.8902	6.51614	1.67127	catechol-O-methyltransferase domain containing 1
COPA	45.329	50.043	39.7309	48.5648	R-NSCP1	50.043	48.5648	1.03044	Uncharacterized protein [Source:UniProtKB/TrEMBL;Acc:F6WKP1]
COPG2	34.1539	32.0833	28.9498	33.669	ESC	34.1539	33.669	1.0144	coatomer protein complex, subunit gamma 2
COPS3	56.0155	41.1057	49.6075	21.3211	ESC	56.0155	49.6075	1.12917	COP9 constitutive photomorphogenic homolog subunit 3 (Arabidopsis)
COPS4	37.3083	31.8986	24.9718	28.7212	ESC	37.3083	31.8986	1.16959	COP9 constitutive photomorphogenic homolog subunit 4 (Arabidopsis)
COPS5	47.9378	34.019	38.0055	36.3647	ESC	47.9378	38.0055	1.26134	COP9 constitutive photomorphogenic homolog subunit 5 (Arabidopsis)
COPS7A	32.1535	15.0398	19.7	28.8718	ESC	32.1535	28.8718	1.11366	COP9 constitutive photomorphogenic homolog subunit 7A (Arabidopsis)
COQ3	21.0339	5.97598	7.9506	3.80195	ESC	21.0339	7.9506	2.64557	hexaprenyldihydroxybenzoate methyltransferase, mitochondrial-like
COQ6	10.1986	8.47376	13.7488	10.4004	R-NSCP6	13.7488	10.4004	1.32195	coenzyme Q6 homolog, monooxygenase (S. cerevisiae)
COQ7	40.7691	32.1051	18.1589	23.6595	ESC	40.7691	32.1051	1.26986	coenzyme Q7 homolog, ubiquinone (yeast)
COQ9	28.8136	33.0861	37.041	31.4258	R-NSCP6	37.041	33.0861	1.11953	coenzyme Q9 homolog (S. cerevisiae)
CORIN	0.160269	3.24443	0.0202018	0.121091	R-NSCP1	3.24443	0.160269	20.2437	corin, serine peptidase
CORO1A	1.43853	4.95588	21.0443	1.44923	R-NSCP6	21.0443	4.95588	4.24633	coronin, actin binding protein, 1A
CORO1B	25.4198	21.6429	27.6213	30.062	NPC	30.062	27.6213	1.08836	coronin, actin binding protein, 1B
CORO1C	36.9938	32.5581	35.4122	41.2109	NPC	41.2109	36.9938	1.11399	coronin, actin binding protein, 1C
CORO2B	0.702258	4.48918	15.5237	20.1084	NPC	20.1084	15.5237	1.29534	Uncharacterized protein [Source:UniProtKB/TrEMBL;Acc:F7HBV6]
CORO7	2.37913	5.41512	15.5975	10.4119	R-NSCP6	15.5975	10.4119	1.49805	Uncharacterized protein CORO7
COX11	20.8901	17.4601	10.6023	11.425	ESC	20.8901	17.4601	1.19645	COX11 homolog, cytochrome c oxidase assembly protein
COX4NB	18.0247	13.2108	18.563	11.32	R-NSCP6	18.563	18.0247	1.02986	COX4 neighbor
COX5A	943.427	0	0	0	ESC	943.427	0	Inf	cytochrome c oxidase subunit 5A
COX6B1	491.464	335.465	576.246	420.425	R-NSCP6	576.246	491.464	1.17251	cytochrome c oxidase subunit 6B
COX7AH	51.6475	50.2268	7.8336	48.6059	ESC	51.6475	50.2268	1.02829	cytochrome c oxidase subunit 7AH
CP110	9.50636	14.2834	5.34892	7.14885	R-NSCP1	14.2834	9.50636	1.50251	Uncharacterized protein CP110
CPE	24.7338	162.576	298.348	192.356	R-NSCP6	298.348	192.356	1.55102	carboxypeptidase E
CPEB2	1.21935	3.75778	3.43537	9.62746	NPC	9.62746	3.75778	2.56201	cytoplasmic polyadenylation element binding protein 2
CPEB4	4.51305	3.36945	4.27853	7.80861	NPC	7.80861	4.51305	1.73023	cytoplasmic polyadenylation element binding protein 4
CPLX2	6.96986	14.4053	57.9687	0.943252	R-NSCP6	57.9687	14.4053	4.02412	complexin 2
CPM	3.29575	0.531194	0.0481393	0	ESC	3.29575	0.531194	6.20442	carboxypeptidase M
CPNE2	7.11063	12.2775	21.1475	37.1143	NPC	37.1143	21.1475	1.75502	copine II
CPNE3	10.1837	15.2556	9.93879	14.5406	R-NSCP1	15.2556	14.5406	1.04917	copine III
CPNE8	14.8288	0.887203	1.6924	0.0648977	ESC	14.8288	1.6924	8.76199	copine VIII
CPNE9	3.91709	1.17316	0.262969	0.0858232	ESC	3.91709	1.17316	3.33892	Uncharacterized protein [Source:UniProtKB/TrEMBL;Acc:F7B689]
CPOX	12.5724	9.99458	7.58654	5.56292	ESC	12.5724	9.99458	1.25792	coproporphyrinogen oxidase
CPSF2	25.1359	16.1979	11.6866	13.8207	ESC	25.1359	16.1979	1.5518	cleavage and polyadenylation specific factor 2, 100kDa
CPSF3	44.5076	50.1854	47.3384	23.0445	R-NSCP1	50.1854	47.3384	1.06014	cleavage and polyadenylation specificity factor subunit 3-like
CPSF3L	19.9302	23.4368	47.4445	17.4688	R-NSCP6	47.4445	23.4368	2.02436	cleavage and polyadenylation specific factor 3-like
CPSF4	36.082	30.7677	38.6089	16.6883	R-NSCP6	38.6089	36.082	1.07003	cleavage and polyadenylation specific factor 4, 30kDa
CPT1A	0.109404	1.79402	0.733111	17.7008	NPC	17.7008	1.79402	9.86656	carnitine palmitoyltransferase 1A (liver)
CPT1B	0.339696	2.07549	8.42915	3.75756	R-NSCP6	8.42915	3.75756	2.24325	Uncharacterized protein [Source:UniProtKB/TrEMBL;Acc:F7DL58]
CPT2	9.31391	5.03646	5.99252	6.81111	ESC	9.31391	6.81111	1.36746	carnitine palmitoyltransferase 2
CPVL	47.7979	13.9161	9.89126	0.982907	ESC	47.7979	13.9161	3.43472	carboxypeptidase, vitellogenic-like
CPXM1	33.3079	60.3242	98.7759	9.19978	R-NSCP6	98.7759	60.3242	1.63742	carboxypeptidase X (M14 family), member 1
CRABP1	15.3812	290.513	184.611	1.20677	R-NSCP1	290.513	184.611	1.57365	cellular retinoic acid binding protein 1
CRABP2	143.875	262.853	199.733	2.63435	R-NSCP1	262.853	199.733	1.31602	cellular retinoic acid binding protein 2
CRABP2	0.181341	262.853	199.733	2.63435	R-NSCP1	262.853	199.733	1.31602	cellular retinoic acid binding protein 2
CRADD	4.16206	6.47968	7.07296	8.7504	NPC	8.7504	7.07296	1.23716	CASP2 and RIPK1 domain containing adaptor with death domain
CRAMP1L	3.05465	4.84656	1.93195	3.93887	R-NSCP1	4.84656	3.93887	1.23044	Crm, cramped-like (Drosophila)
CRAT	2.98651	5.60998	12.9059	12.924	NPC	12.924	12.9059	1.0014	carnitine O-acetyltransferase
CRB1	0.0530782	2.48484	2.65126	18.9785	NPC	18.9785	2.65126	7.15829	crumbs homolog 1 (Drosophila)
CRB2	0.771946	25.0141	29.7209	34.0467	NPC	34.0467	29.7209	1.14555	crumbs homolog 2 (Drosophila)
CRB3	10.5014	0.285766	2.05294	0.862031	ESC	10.5014	2.05294	5.1153	crumbs homolog 3 (Drosophila)
CRBN	13.3247	15.6949	15.393	14.0963	R-NSCP1	15.6949	15.393	1.01961	cereblon
CREB1	19.8152	20.3705	7.92685	10.4345	R-NSCP1	20.3705	19.8152	1.02802	cAMP responsive element binding protein 1
CREB3	12.864	16.0704	24.3123	17.1703	R-NSCP6	24.3123	17.1703	1.41595	cAMP responsive element binding protein 3
CREBBP	9.33169	17.9494	13.6129	9.28335	R-NSCP1	17.9494	13.6129	1.31856	CREB binding protein
CREBL2	4.46838	4.99479	4.81885	9.34013	NPC	9.34013	4.99479	1.86997	cAMP responsive element binding protein-like 2
CREG1	14.4772	11.6517	12.6689	5.51744	ESC	14.4772	12.6689	1.14274	cellular repressor of E1A-stimulated genes 1
CRELD1	8.03129	12.0995	32.0362	20.2394	R-NSCP6	32.0362	20.2394	1.58286	cysteine-rich with EGF-like domains 1
CREM	10.2554	7.53555	7.08796	9.34749	ESC	10.2554	9.34749	1.09713	cAMP responsive element modulator
CRH	0.0819892	4.65338	0.266679	0.0786521	R-NSCP1	4.65338	0.266679	17.4494	corticotropin releasing hormone
CRIM1	4.12679	7.41848	8.55663	4.73837	R-NSCP6	8.55663	7.41848	1.15342	Uncharacterized protein CRIM1
CRISPLD1	20.0795	22.0293	12.3209	60.6893	NPC	60.6893	22.0293	2.75494	cysteine-rich secretory protein LCCL domain containing 1
CRKL	23.6606	26.4724	26.8729	23.6039	R-NSCP6	26.8729	26.4724	1.01513	v-crk sarcoma virus CT10 oncogene homolog (avian)-like
CRLF3	24.6751	9.25266	5.80326	8.36262	ESC	24.6751	9.25266	2.66681	cytokine receptor-like factor 3
CRMP1	33.2146	68.7612	179.79	83.1768	R-NSCP6	179.79	83.1768	2.16154	collapsin response mediator protein 1
CROCC	4.70935	17.5402	27.2317	4.03158	R-NSCP6	27.2317	17.5402	1.55253	Uncharacterized protein [Source:UniProtKB/TrEMBL;Acc:F7F2G6]
CROP	67.7462	130.807	116.065	76.5281	R-NSCP1	130.807	116.065	1.12702	Uncharacterized protein CROP
CROT	2.57745	4.078	3.27042	8.33093	NPC	8.33093	4.078	2.0429	carnitine O-octanoyltransferase
CRTAP	16.2844	11.6753	8.53986	13.6666	ESC	16.2844	13.6666	1.19155	cartilage associated protein
CRTC1	2.48831	5.27677	6.49086	3.72029	R-NSCP6	6.49086	5.27677	1.23008	CREB regulated transcription coactivator 1
CRTC2	3.71749	5.02715	9.13818	6.96185	R-NSCP6	9.13818	6.96185	1.31261	CREB regulated transcription coactivator 2
CRTC3	4.0748	8.01786	3.98594	9.48337	NPC	9.48337	8.01786	1.18278	CREB regulated transcription coactivator 3
CRY2	3.83199	4.03858	4.22261	3.32383	R-NSCP6	4.22261	4.03858	1.04557	cryptochrome 2 (photolyase-like)
CRYAB	0.205848	0.502275	1.89557	18.3676	NPC	18.3676	1.89557	9.68975	crystallin, alpha B
CRYBB2	1.09842	1.52853	3.61581	0.895068	R-NSCP6	3.61581	1.52853	2.36555	crystallin, beta B2
CRYGB	6.66852	0	0	0.420606	ESC	6.66852	0.420606	15.8546	crystallin, gamma B
CRYL1	2.40034	5.88786	21.3831	15.9595	R-NSCP6	21.3831	15.9595	1.33984	crystallin, lambda 1
CRYM	2.97369	0.244706	0.841173	4.80925	NPC	4.80925	2.97369	1.61727	crystallin, mu
CRYZ	52.903	37.0988	19.1189	24.4083	ESC	52.903	37.0988	1.426	crystallin, zeta (quinone reductase)
CRYZL1	18.231	25.9843	24.57	36.2029	NPC	36.2029	25.9843	1.39326	crystallin, zeta (quinone reductase)-like 1
CSAD	3.05236	2.13538	4.48857	5.10833	NPC	5.10833	4.48857	1.13808	cysteine sulfinic acid decarboxylase
CSDE1	273.418	205.776	179.725	116.119	ESC	273.418	205.776	1.32872	cold shock domain containing E1, RNA-binding
CSE1L	148.228	66.509	48.3181	31.3933	ESC	148.228	66.509	2.22869	CSE1 chromosome segregation 1-like (yeast)
CSF1	0.715787	1.31222	2.4839	9.10392	NPC	9.10392	2.4839	3.66517	colony stimulating factor 1 (macrophage)
CSGALNACT2	4.95271	6.85299	5.4391	11.5042	NPC	11.5042	6.85299	1.67871	chondroitin sulfate N-acetylgalactosaminyltransferase 2
CSK	9.74509	17.114	20.473	12.0222	R-NSCP6	20.473	17.114	1.19627	c-src tyrosine kinase
CSNK1A1	54.6801	48.6755	62.9232	57.8172	R-NSCP6	62.9232	57.8172	1.08831	casein kinase 1, alpha 1
CSNK1E	29.445	51.4091	49.5408	49.9321	R-NSCP1	51.4091	49.9321	1.02958	casein kinase 1, epsilon
CSNK1G1	7.65095	5.90333	0.998464	5.29498	ESC	7.65095	5.90333	1.29604	Casein kinase I isoform gamma-1; Uncharacterized protein [Source:UniProtKB/TrEMBL;Acc:F7H417]
CSNK1G3	14.7719	10.0687	9.28637	7.44031	ESC	14.7719	10.0687	1.46711	casein kinase 1, gamma 3
CSNK2A1	65.3578	54.7525	48.9623	39.6394	ESC	65.3578	54.7525	1.1937	casein kinase 2, alpha 1 polypeptide
CSNK2A2	29.2729	19.0827	12.8756	21.9764	ESC	29.2729	21.9764	1.33202	casein kinase 2, alpha prime polypeptide
CSPG5	0.733839	6.91756	13.0301	39.8557	NPC	39.8557	13.0301	3.05874	chondroitin sulfate proteoglycan 5 (neuroglycan C)
CSPP1	8.50307	6.18414	7.35917	6.00629	ESC	8.50307	7.35917	1.15544	Uncharacterized protein [Source:UniProtKB/TrEMBL;Acc:F7BIF5]
CSRNP1	4.33845	1.92879	1.56587	2.93192	ESC	4.33845	2.93192	1.47973	cysteine-serine-rich nuclear protein 1
CSRNP2	8.60189	15.2885	11.6612	12.38	R-NSCP1	15.2885	12.38	1.23494	cysteine-serine-rich nuclear protein 2
CSRNP3	3.3583	11.9677	1.23639	1.75826	R-NSCP1	11.9677	3.3583	3.56362	cysteine-serine-rich nuclear protein 3
CSRP2	133.175	135.7	185.516	26.4078	R-NSCP6	185.516	135.7	1.3671	cysteine and glycine-rich protein 2
CSRP2BP	11.8314	10.8637	13.3831	8.75675	R-NSCP6	13.3831	11.8314	1.13115	Uncharacterized protein CSRP2BP
CST3	8.49265	168.559	198.827	157.188	R-NSCP6	198.827	168.559	1.17957	cystatin C
CSTB	140.99	131.527	96.6751	194.709	NPC	194.709	140.99	1.38101	cystatin B (stefin B)
CSTF1	34.1978	22.6508	17.1459	14.9568	ESC	34.1978	22.6508	1.50978	cleavage stimulation factor, 3' pre-RNA, subunit 1, 50kDa
CSTF3	44.2616	25.8475	22.4532	16.4051	ESC	44.2616	25.8475	1.71241	cleavage stimulation factor, 3' pre-RNA, subunit 3, 77kDa
CTBP1	17.7496	43.9052	125.635	40.8942	R-NSCP6	125.635	43.9052	2.86151	C-terminal binding protein 1
CTBP2	54.4089	25.4145	29.6302	24.2026	ESC	54.4089	29.6302	1.83627	C-terminal binding protein 2
CTCF	42.8189	43.5217	49.3369	24.4528	R-NSCP6	49.3369	43.5217	1.13362	Uncharacterized protein [Source:UniProtKB/TrEMBL;Acc:F6RMM0]
CTDP1	12.3081	8.1566	10.9237	5.63238	ESC	12.3081	10.9237	1.12673	CTD (carboxy-terminal domain, RNA polymerase II, polypeptide A) phosphatase, subunit 1
CTDSP2	27.3752	47.2606	21.954	38.3795	R-NSCP1	47.2606	38.3795	1.2314	CTD (carboxy-terminal domain, RNA polymerase II, polypeptide A) small phosphatase 2
CTDSPL2	22.309	16.7836	14.3842	7.26656	ESC	22.309	16.7836	1.32921	CTD (carboxy-terminal domain, RNA polymerase II, polypeptide A) small phosphatase like 2
CTF1	0.800111	3.60978	2.52192	3.91743	NPC	3.91743	3.60978	1.08523	cardiotrophin 1
CTGF	102.147	33.5598	53.6882	59.359	ESC	102.147	59.359	1.72083	connective tissue growth factor
CTHRC1	4.53668	0.401635	0.121503	0.147023	ESC	4.53668	0.401635	11.2955	collagen triple helix repeat containing 1
CTNNA1	102.303	102.71	97.2113	163.208	NPC	163.208	102.71	1.58902	catenin (cadherin-associated protein), alpha 1, 102kDa
CTNNA2	1.14076	29.164	17.9098	2.98798	R-NSCP1	29.164	17.9098	1.62838	catenin (cadherin-associated protein), alpha 2
CTNNAL1	66.792	42.6269	55.45	29.6133	ESC	66.792	55.45	1.20454	catenin (cadherin-associated protein), alpha-like 1
CTNNB1	134.529	219.303	251.893	175.438	R-NSCP6	251.893	219.303	1.14861	catenin (cadherin-associated protein), beta 1, 88kDa
CTNNBIP1	22.1193	28.6475	26.1481	24.4287	R-NSCP1	28.6475	26.1481	1.09559	catenin, beta interacting protein 1
CTNNBL1	41.4593	52.9561	68.8121	29.2696	R-NSCP6	68.8121	52.9561	1.29942	catenin, beta like 1
CTNND1	51.1832	38.7276	30.2189	48.8098	ESC	51.1832	48.8098	1.04863	catenin (cadherin-associated protein), delta 1
CTNS	2.53328	3.44692	2.9476	5.83019	NPC	5.83019	3.44692	1.69142	cystinosin, lysosomal cystine transporter
CTPS	42.7066	26.439	23.7872	9.40704	ESC	42.7066	26.439	1.61529	CTP synthase
CTPS2	16.5556	8.60482	7.88624	8.78564	ESC	16.5556	8.78564	1.88439	CTP synthase II
CTR9	23.2474	20.7204	15.4767	10.7568	ESC	23.2474	20.7204	1.12196	Ctr9, Paf1/RNA polymerase II complex component, homolog (S. cerevisiae)
CTRL	1.39136	1.24666	5.01035	1.23135	R-NSCP6	5.01035	1.39136	3.60105	chymotrypsin-like
CTSA	10.178	5.53535	11.6943	26.3241	NPC	26.3241	11.6943	2.25102	cathepsin A
CTSC	89.3461	6.95981	3.17229	30.492	ESC	89.3461	30.492	2.93015	cathepsin C
CTSD	37.7453	33.0178	78.9171	91.2029	NPC	91.2029	78.9171	1.15568	cathepsin D
CTSH	1.92498	0.891823	2.04894	3.42665	NPC	3.42665	2.04894	1.6724	cathepsin H
CTSK	4.92072	11.2845	15.077	9.93668	R-NSCP6	15.077	11.2845	1.33608	cathepsin K
CTSK	0.152106	11.2845	15.077	9.93668	R-NSCP6	15.077	11.2845	1.33608	cathepsin K
CTSL	23.5122	25.5933	21.0005	27.624	NPC	27.624	25.5933	1.07934	cathepsin L1-like
CTSL2	26.9393	5.70863	5.38078	0.677854	ESC	26.9393	5.70863	4.71905	cathepsin L2
CTTN	86.9547	37.0641	31.3426	54.5591	ESC	86.9547	54.5591	1.59377	cortactin
CTTNBP2	6.67221	4.86549	5.38551	1.81093	ESC	6.67221	5.38551	1.23892	cortactin binding protein 2
CTTNBP2NL	11.4667	11.6796	9.69338	10.8467	R-NSCP1	11.6796	11.4667	1.01857	CTTNBP2 N-terminal like
CTU2	14.7165	6.85401	16.2321	5.55606	R-NSCP6	16.2321	14.7165	1.10299	cytosolic thiouridylase subunit 2 homolog (S. pombe)
CTXN1	4577.16	4217.55	120988	1949.1	R-NSCP6	120988	4577.16	26.433	cortexin 1
CUEDC2	51.599	51.7222	97.0542	73.6746	R-NSCP6	97.0542	73.6746	1.31734	CUE domain containing 2
CUL1	36.835	39.3977	29.3975	30.0612	R-NSCP1	39.3977	36.835	1.06957	Uncharacterized protein [Source:UniProtKB/TrEMBL;Acc:F6UKV3]
CUL2	16.0009	10.1302	7.58965	8.87891	ESC	16.0009	10.1302	1.57952	cullin 2
CUL3	25.8222	27.7414	32.6017	18.7719	R-NSCP6	32.6017	27.7414	1.1752	cullin 3
CUL4B	19.9335	17.9473	21.5031	15.0208	R-NSCP6	21.5031	19.9335	1.07874	cullin 4B
CUL5	13.9904	12.6835	7.59275	10.094	ESC	13.9904	12.6835	1.10304	cullin 5
CUL7	5.28174	13.9139	14.6943	10.3329	R-NSCP6	14.6943	13.9139	1.05609	cullin 7
CUTA	117.57	123.814	221.962	96.1192	R-NSCP6	221.962	123.814	1.79271	cutA divalent cation tolerance homolog (E. coli)
CUTC	19.9703	8.91424	8.48119	7.18684	ESC	19.9703	8.91424	2.24027	cutC copper transporter homolog (E. coli)
CUTL1	5.70701	16.317	10.9742	12.8222	R-NSCP1	16.317	12.8222	1.27256	cut-like homeobox 1
CWC15	151.897	113.453	102.573	99.8312	ESC	151.897	113.453	1.33885	CWC15 spliceosome-associated protein homolog (S. cerevisiae)
CWC22	22.8639	15.655	16.5023	7.44337	ESC	22.8639	16.5023	1.3855	CWC22 spliceosome-associated protein homolog (S. cerevisiae)
CWC25	8.39706	7.74763	7.74254	6.71302	ESC	8.39706	7.74763	1.08382	CWC25 spliceosome-associated protein homolog (S. cerevisiae)
CWF19L2	11.4057	7.29368	4.88166	4.37162	ESC	11.4057	7.29368	1.56378	CWF19-like 2, cell cycle control (S. pombe)
CXCL10	0	0	0	7.07883	NPC	7.07883	0	Inf	chemokine (C-X-C motif) ligand 10
CXCL12	733.349	12.9764	0	0	ESC	733.349	12.9764	56.5141	chemokine (C-X-C motif) ligand 12
CXCL3	0	0	0	18.2621	NPC	18.2621	0	Inf	chemokine (C-X-C motif) ligand 3
CXCL6	0.457634	1.71981	0.127052	3.9672	NPC	3.9672	1.71981	2.30677	chemokine (C-X-C motif) ligand 6 (granulocyte chemotactic protein 2)
CXCR4	20.2072	27.338	25.7193	36.2761	NPC	36.2761	27.338	1.32695	chemokine (C-X-C motif) receptor 4
CXCR7	7.98061	13.5503	20.914	9.39351	R-NSCP6	20.914	13.5503	1.54343	chemokine (C-X-C motif) receptor 7
CXHXorf26	49.5682	26.0206	28.1076	21.3478	ESC	49.5682	28.1076	1.76352	chromosome X open reading frame 26
CXHXorf41	0.326069	1.44449	3.37532	2.1372	R-NSCP6	3.37532	2.1372	1.57932	Uncharacterized protein [Source:UniProtKB/TrEMBL;Acc:F7EJN6]
CXXC1	14.2051	12.7476	25.346	9.40807	R-NSCP6	25.346	14.2051	1.78429	CXXC finger protein 1
CXXC5	30.5332	28.4933	41.118	33.0869	R-NSCP6	41.118	33.0869	1.24273	CXXC finger protein 5
CYB5R3	49.5661	61.9906	83.4298	116.435	NPC	116.435	83.4298	1.3956	cytochrome b5 reductase 3
CYFIP1	20.626	20.6042	20.3393	24.8383	NPC	24.8383	20.626	1.20422	Uncharacterized protein [Source:UniProtKB/TrEMBL;Acc:F7H5L4]
CYHR1	5.80249	7.81023	17.9919	9.02241	R-NSCP6	17.9919	9.02241	1.99413	cysteine/histidine-rich 1
CYLD	2.31919	2.70876	2.18557	4.07338	NPC	4.07338	2.70876	1.50378	Uncharacterized protein [Source:UniProtKB/TrEMBL;Acc:F6VMX6]
CYorf15A	113.937	29.3738	3.07166	10.3737	ESC	113.937	29.3738	3.87886	Uncharacterized protein CYorf15A
CYR61	105.045	32.3179	25.2048	45.0891	ESC	105.045	45.0891	2.32972	cysteine-rich, angiogenic inducer, 61
CYTH1	3.56974	5.09148	5.67452	4.85943	R-NSCP6	5.67452	5.09148	1.11451	cytohesin 1
CYTSA	11.7275	14.8858	10.8252	12.121	R-NSCP1	14.8858	12.121	1.2281	cytospin-A [Source:RefSeq peptide;Acc:NP_001244848]
CYTSB	9.21672	6.05937	3.4918	29.6573	NPC	29.6573	9.21672	3.21777	Uncharacterized protein [Source:UniProtKB/TrEMBL;Acc:F6WRX3]
CYYR1	7.07362	8.67298	4.20605	2.85745	R-NSCP1	8.67298	7.07362	1.2261	uncharacterized LOC708008
D4S234E	16.2468	33.5422	65.852	71.614	NPC	71.614	65.852	1.0875	neuron-specific protein family member 1-like
DAAM1	8.69489	17.5249	13.5863	9.78697	R-NSCP1	17.5249	13.5863	1.28989	dishevelled associated activator of morphogenesis 1
DAAM2	2.27315	11.7462	4.32467	5.14312	R-NSCP1	11.7462	5.14312	2.28387	dishevelled associated activator of morphogenesis 2
DAB1	3.11866	7.7385	8.3173	2.90671	R-NSCP6	8.3173	7.7385	1.07479	disabled homolog 1 (Drosophila)
DAB2	1.23809	5.64511	3.22394	0.936222	R-NSCP1	5.64511	3.22394	1.751	disabled homolog 2, mitogen-responsive phosphoprotein (Drosophila)
DAB2IP	8.1832	14.0223	15.745	10.4178	R-NSCP6	15.745	14.0223	1.12285	DAB2 interacting protein
DACH1	0.130052	31.4894	38.1973	14.7754	R-NSCP6	38.1973	31.4894	1.21302	dachshund homolog 1 (Drosophila)
DACT1	8.66721	3.19239	3.14311	0.811022	ESC	8.66721	3.19239	2.71496	dapper, antagonist of beta-catenin, homolog 1 (Xenopus laevis)
DACT2	1.99124	1.69248	4.65191	0	R-NSCP6	4.65191	1.99124	2.33619	dapper, antagonist of beta-catenin, homolog 2 (Xenopus laevis)
DAG1	31.0123	43.0006	14.6055	103.859	NPC	103.859	43.0006	2.41529	dystroglycan 1 (dystrophin-associated glycoprotein 1)
DAK	3.9872	5.2415	9.29905	7.14005	R-NSCP6	9.29905	7.14005	1.30238	bifunctional ATP-dependent dihydroxyacetone kinase/FAD-AMP lyase (cyclizing)-like
DALRD3	5.5858	8.64733	19.9951	12.8123	R-NSCP6	19.9951	12.8123	1.56062	DALR anticodon binding domain containing 3
DAP	9.55864	21.6407	25.3916	25.8441	NPC	25.8441	25.3916	1.01782	death-associated protein
DAP3	42.2347	25.5718	30.8066	21.3792	ESC	42.2347	30.8066	1.37096	death associated protein 3
DAPK1	13.9851	13.5126	9.49831	3.24526	ESC	13.9851	13.5126	1.03497	death-associated protein kinase 1
DAPK3	15.4359	16.9045	38.0122	16.1151	R-NSCP6	38.0122	16.9045	2.24864	death-associated protein kinase 3
DARS	95.7428	59.4948	66.4497	47.0811	ESC	95.7428	66.4497	1.44083	aspartyl-tRNA synthetase
DARS2	14.7529	6.36593	3.83728	5.89612	ESC	14.7529	6.36593	2.31748	aspartyl-tRNA synthetase 2, mitochondrial
DAXX	55.428	40.6286	33.7301	30.8697	ESC	55.428	40.6286	1.36426	death-domain associated protein
DAZAP1	119.457	46.1256	73.2863	22.1823	ESC	119.457	73.2863	1.63	DAZ associated protein 1
DAZAP2	7.3946	36.2366	85.2181	82.3938	R-NSCP6	85.2181	82.3938	1.03428	DAZ associated protein 2
DBC1	4.82111	2.19753	0.99186	0.213546	ESC	4.82111	2.19753	2.19388	deleted in bladder cancer 1
DBF4	31.6676	15.4072	11.2872	7.78857	ESC	31.6676	15.4072	2.05538	DBF4 homolog (S. cerevisiae)
DBI	12.4953	36.9913	36.1034	294.748	NPC	294.748	36.9913	7.96804	diazepam binding inhibitor (GABA receptor modulator, acyl-CoA binding protein)
DBN1	80.5199	103.397	283.815	69.4142	R-NSCP6	283.815	103.397	2.74491	Uncharacterized protein [Source:UniProtKB/TrEMBL;Acc:F6WFE7]
DBNDD1	2.09023	7.44898	16.9304	6.92257	R-NSCP6	16.9304	7.44898	2.27285	dysbindin (dystrobrevin binding protein 1) domain containing 1
DBR1	13.4187	11.4459	12.2287	8.20137	ESC	13.4187	12.2287	1.09731	debranching enzyme homolog 1 (S. cerevisiae)
DBT	7.3789	4.54324	1.81017	7.3689	ESC	7.3789	7.3689	1.00136	dihydrolipoamide branched chain transacylase E2
DCAF10	5.17719	6.95595	3.86827	4.88615	R-NSCP1	6.95595	5.17719	1.34358	DDB1 and CUL4 associated factor 10
DCAF12	8.84445	20.687	14.7702	15.6234	R-NSCP1	20.687	15.6234	1.3241	DDB1 and CUL4 associated factor 12
DCAF15	13.8682	15.7481	28.3544	9.47633	R-NSCP6	28.3544	15.7481	1.8005	DDB1 and CUL4 associated factor 15
DCAF17	7.30403	5.52376	1.95666	4.50678	ESC	7.30403	5.52376	1.32229	Uncharacterized protein [Source:UniProtKB/TrEMBL;Acc:F7E4M4]
DCAF4	9.22048	3.76218	3.97139	4.08066	ESC	9.22048	4.08066	2.25956	DDB1 and CUL4 associated factor 4
DCAF5	6.83013	15.7343	17.5925	14.9582	R-NSCP6	17.5925	15.7343	1.1181	DDB1 and CUL4 associated factor 5
DCAF6	8.77456	12.6372	18.8349	21.2883	NPC	21.2883	18.8349	1.13026	DDB1 and CUL4 associated factor 6
DCBLD1	5.00852	3.44959	1.96182	6.48011	NPC	6.48011	5.00852	1.29382	discoidin, CUB and LCCL domain containing 1
DCBLD2	14.2011	27.5493	6.55786	9.20716	R-NSCP1	27.5493	14.2011	1.93994	discoidin, CUB and LCCL domain containing 2
DCC	0.0151208	16.3447	6.18041	0.625255	R-NSCP1	16.3447	6.18041	2.6446	deleted in colorectal carcinoma
DCDC2	1.0932	5.73576	1.77647	0.655224	R-NSCP1	5.73576	1.77647	3.22874	doublecortin domain containing 2
DCHS1	1.22143	11.6595	11.2062	12.1113	NPC	12.1113	11.6595	1.03875	dachsous 1 (Drosophila)
DCI	14.7983	15.5888	33.8659	22.673	R-NSCP6	33.8659	22.673	1.49367	Uncharacterized protein DCI
DCK	43.8636	17.3787	7.55861	19.6106	ESC	43.8636	19.6106	2.23673	deoxycytidine kinase
DCLK1	7.03547	4.76047	11.4255	5.77968	R-NSCP6	11.4255	7.03547	1.62399	doublecortin-like kinase 1
DCLK2	0.200803	9.55129	11.6062	36.5356	NPC	36.5356	11.6062	3.14794	doublecortin-like kinase 2
DCLRE1A	4.87909	5.01406	3.84927	3.26299	R-NSCP1	5.01406	4.87909	1.02766	DNA cross-link repair 1A
DCLRE1B	6.17562	6.94696	6.49663	4.57828	R-NSCP1	6.94696	6.49663	1.06932	DNA cross-link repair 1B
DCLRE1C	1.96146	2.96018	1.50426	3.02941	NPC	3.02941	2.96018	1.02339	DNA cross-link repair 1C
DCN	0.0136381	3.26929	1.75485	1.11894	R-NSCP1	3.26929	1.75485	1.863	decorin
DCP1A	10.1129	12.8121	4.12949	7.88854	R-NSCP1	12.8121	10.1129	1.26691	DCP1 decapping enzyme homolog A (S. cerevisiae)
DCP1B	6.41613	10.8641	8.13665	8.20716	R-NSCP1	10.8641	8.20716	1.32373	DCP1 decapping enzyme homolog B (S. cerevisiae)
DCP2	13.7547	9.61342	2.63929	4.19833	ESC	13.7547	9.61342	1.43078	DCP2 decapping enzyme homolog (S. cerevisiae)
DCT	0.110072	3.11159	0.084204	8.46256	NPC	8.46256	3.11159	2.71969	dopachrome tautomerase (dopachrome delta-isomerase, tyrosine-related protein 2)
DCTD	35.9016	29.6989	12.1191	36.0897	NPC	36.0897	35.9016	1.00524	dCMP deaminase
DCTN1	24.937	36.6546	59.3515	37.4812	R-NSCP6	59.3515	37.4812	1.5835	dynactin 1
DCTN2	52.8955	72.7812	127.081	99.0883	R-NSCP6	127.081	99.0883	1.2825	dynactin 2 (p50)
DCTN3	67.2688	138.471	278.713	116.089	R-NSCP6	278.713	138.471	2.01279	Uncharacterized protein [Source:UniProtKB/TrEMBL;Acc:F7HA44]
DCTN4	22.4204	32.8792	37.1471	31.6307	R-NSCP6	37.1471	32.8792	1.12981	dynactin 4 (p62)
DCTN5	60.1803	67.4473	19.2257	45.9337	R-NSCP1	67.4473	60.1803	1.12075	dynactin 5 (p25)
DCTN6	93.8928	62.8707	33.9271	56.2306	ESC	93.8928	62.8707	1.49343	dynactin 6
DCUN1D3	5.23346	2.92071	3.13932	2.86491	ESC	5.23346	3.13932	1.66707	DCN1, defective in cullin neddylation 1, domain containing 3 (S. cerevisiae)
DCUN1D4	14.5074	17.9663	16.6381	12.272	R-NSCP1	17.9663	16.6381	1.07983	DCN1, defective in cullin neddylation 1, domain containing 4 (S. cerevisiae)
DCUN1D5	107.155	30.2044	29.3105	19.3012	ESC	107.155	30.2044	3.54766	DCN1, defective in cullin neddylation 1, domain containing 5 (S. cerevisiae)
DCX	0.489457	27.7195	4.50044	10.1054	R-NSCP1	27.7195	10.1054	2.74304	doublecortin
DCXR	6.54843	15.1049	69.0084	20.8339	R-NSCP6	69.0084	20.8339	3.31231	dicarbonyl/L-xylulose reductase
DDAH1	21.4885	7.95467	8.36456	25.7278	NPC	25.7278	21.4885	1.19728	dimethylarginine dimethylaminohydrolase 1
DDAH2	39.0442	132.872	265.401	76.4467	R-NSCP6	265.401	132.872	1.99742	dimethylarginine dimethylaminohydrolase 2
DDB1	91.5585	93.6285	79.9799	62.9008	R-NSCP1	93.6285	91.5585	1.02261	damage-specific DNA binding protein 1, 127kDa
DDB2	4.5062	5.09247	6.80545	9.27307	NPC	9.27307	6.80545	1.36259	damage-specific DNA binding protein 2, 48kDa
DDHD1	12.0954	7.20626	4.52862	3.10409	ESC	12.0954	7.20626	1.67846	DDHD domain containing 1
DDHD2	4.89786	9.992	7.48156	6.26769	R-NSCP1	9.992	7.48156	1.33555	DDHD domain containing 2
DDI2	16.8078	6.87871	1.49463	2.79465	ESC	16.8078	6.87871	2.44345	DNA-damage inducible 1 homolog 2 (S. cerevisiae)
DDIT4	22.3263	104.092	58.2435	56.2512	R-NSCP1	104.092	58.2435	1.78719	DNA-damage-inducible transcript 4
DDR1	18.9193	75.2485	158.54	307.205	NPC	307.205	158.54	1.93771	discoidin domain receptor tyrosine kinase 1
DDT	232.114	0.102835	0	0.0756068	ESC	232.114	0.102835	2257.15	D-dopachrome tautomerase
DDX1	103.863	83.2734	75.9365	47.5436	ESC	103.863	83.2734	1.24725	DEAD (Asp-Glu-Ala-Asp) box helicase 1
DDX17	106.03	211.711	90.8729	135.801	R-NSCP1	211.711	135.801	1.55898	DEAD (Asp-Glu-Ala-Asp) box helicase 17
DDX19B	25.2293	25.5674	28.3899	18.752	R-NSCP6	28.3899	25.5674	1.11039	DEAD (Asp-Glu-Ala-Asp) box polypeptide 19B
DDX20	14.665	10.994	12.6931	6.74481	ESC	14.665	12.6931	1.15535	DEAD (Asp-Glu-Ala-Asp) box polypeptide 20
DDX21	80.3282	24.1579	7.95917	11.8731	ESC	80.3282	24.1579	3.32513	DEAD (Asp-Glu-Ala-Asp) box helicase 21
DDX24	56.2997	44.7984	54.3071	42.9848	ESC	56.2997	54.3071	1.03669	DEAD (Asp-Glu-Ala-Asp) box polypeptide 24
DDX26B	11.6156	10.4287	10.0881	4.59054	ESC	11.6156	10.4287	1.11381	DEAD/H (Asp-Glu-Ala-Asp/His) box polypeptide 26B
DDX27	40.0674	14.1869	16.1937	7.13829	ESC	40.0674	16.1937	2.47426	DEAD (Asp-Glu-Ala-Asp) box polypeptide 27
DDX28	5.15336	3.24875	6.31861	2.31885	R-NSCP6	6.31861	5.15336	1.22611	DEAD (Asp-Glu-Ala-Asp) box polypeptide 28
DDX3X	136.602	140.564	52.5208	111.265	R-NSCP1	140.564	136.602	1.029	DEAD (Asp-Glu-Ala-Asp) box polypeptide 3, X-linked
DDX3X	0	140.564	52.5208	111.265	R-NSCP1	140.564	111.265	1.26333	DEAD (Asp-Glu-Ala-Asp) box polypeptide 3, X-linked
DDX41	25.6713	21.9713	37.7201	24.2409	R-NSCP6	37.7201	25.6713	1.46935	DEAD (Asp-Glu-Ala-Asp) box polypeptide 41
DDX42	48.0249	54.9236	51.9801	45.0366	R-NSCP1	54.9236	51.9801	1.05663	DEAD (Asp-Glu-Ala-Asp) box polypeptide 42
DDX47	44.3577	26.2464	22.9432	18.8973	ESC	44.3577	26.2464	1.69005	DEAD (Asp-Glu-Ala-Asp) box polypeptide 47
DDX49	9.31236	6.04398	21.5167	7.48102	R-NSCP6	21.5167	9.31236	2.31055	DEAD (Asp-Glu-Ala-Asp) box polypeptide 49
DDX5	212.909	206.615	229.733	161.133	R-NSCP6	229.733	212.909	1.07902	DEAD (Asp-Glu-Ala-Asp) box helicase 5
DDX50	26.4689	30.8886	38.3251	19.5649	R-NSCP6	38.3251	30.8886	1.24075	DEAD (Asp-Glu-Ala-Asp) box polypeptide 50
DDX52	13.45	11.3543	9.64382	6.06428	ESC	13.45	11.3543	1.18457	DEAD (Asp-Glu-Ala-Asp) box polypeptide 52
DDX54	13.9892	9.29885	16.7864	10.227	R-NSCP6	16.7864	13.9892	1.19995	DEAD (Asp-Glu-Ala-Asp) box polypeptide 54
DDX55	50.5312	32.9837	22.8113	33.9345	ESC	50.5312	33.9345	1.48908	DEAD (Asp-Glu-Ala-Asp) box polypeptide 55
DDX56	20.9132	13.6703	24.745	17.0936	R-NSCP6	24.745	20.9132	1.18322	DEAD (Asp-Glu-Ala-Asp) box helicase 56
DDX6	16.7575	18.88	15.2054	13.9965	R-NSCP1	18.88	16.7575	1.12666	probable ATP-dependent RNA helicase DDX6-like
DEAF1	13.2402	20.5866	36.5411	19.6987	R-NSCP6	36.5411	20.5866	1.77499	deformed epidermal autoregulatory factor 1 (Drosophila)
DECR1	49.481	38.8968	33.7698	54.8102	NPC	54.8102	49.481	1.1077	2,4-dienoyl CoA reductase 1, mitochondrial
DEF8	5.39495	8.07319	7.49961	7.95728	R-NSCP1	8.07319	7.95728	1.01457	differentially expressed in FDCP 8 homolog (mouse)
DEFB122	50.0095	0	0	0	ESC	50.0095	0	Inf	beta defensin 122
DEGS1	46.8785	24.2908	20.2124	57.3371	NPC	57.3371	46.8785	1.2231	delta(4)-desaturase, sphingolipid 1
DENND1A	4.5611	7.21311	10.0508	5.60161	R-NSCP6	10.0508	7.21311	1.39341	Uncharacterized protein [Source:UniProtKB/TrEMBL;Acc:F7HC23]
DENND2C	26.5515	16.1325	21.5057	13.9798	ESC	26.5515	21.5057	1.23463	DENN/MADD domain containing 2C
DENND5A	13.0384	25.9837	19.1502	43.8229	NPC	43.8229	25.9837	1.68655	DENN/MADD domain containing 5A
DENND5B	2.63186	10.0916	1.73017	2.62304	R-NSCP1	10.0916	2.63186	3.8344	DENN/MADD domain containing 5B
DEPDC1	16.6053	8.17135	5.50312	4.16328	ESC	16.6053	8.17135	2.03214	DEP domain containing 1
DEPDC5	4.5014	4.22945	5.13252	3.77484	R-NSCP6	5.13252	4.5014	1.14021	Uncharacterized protein DEPDC5
DERA	28.0129	17.8424	7.95203	9.48494	ESC	28.0129	17.8424	1.57002	Putative deoxyribose-phosphate aldolase; Uncharacterized protein [Source:UniProtKB/TrEMBL;Acc:F6XLA4]
DERL1	20.335	15.355	10.5592	20.1949	ESC	20.335	20.1949	1.00694	derlin 1
DET1	7.21773	9.67856	7.40968	4.87603	R-NSCP1	9.67856	7.40968	1.3062	de-etiolated homolog 1 (Arabidopsis)
DFFA	18.8778	16.1624	8.34274	15.2344	ESC	18.8778	16.1624	1.16801	DNA fragmentation factor, 45kDa, alpha polypeptide
DFNA5	3.64122	4.89559	5.3995	5.27163	R-NSCP6	5.3995	5.27163	1.02426	deafness, autosomal dominant 5
DFNB31	0.512192	2.38653	3.07178	0.869389	R-NSCP6	3.07178	2.38653	1.28713	deafness, autosomal recessive 31
DGAT1	5.57995	7.58278	16.5661	8.54621	R-NSCP6	16.5661	8.54621	1.93841	diacylglycerol O-acyltransferase 1
DGKA	4.70127	1.20875	1.55826	6.3639	NPC	6.3639	4.70127	1.35366	diacylglycerol kinase, alpha 80kDa
DGKD	4.87397	11.7569	7.64127	7.80829	R-NSCP1	11.7569	7.80829	1.50569	diacylglycerol kinase, delta 130kDa
DGKQ	0.398449	2.02836	4.50982	2.54168	R-NSCP6	4.50982	2.54168	1.77435	Uncharacterized protein [Source:UniProtKB/TrEMBL;Acc:F7HE38]
DGKZ	10.9025	7.54443	17.6381	9.13381	R-NSCP6	17.6381	10.9025	1.6178	Uncharacterized protein [Source:UniProtKB/TrEMBL;Acc:F7EAP8]
DGUOK	15.0379	18.3471	27.4397	14.6353	R-NSCP6	27.4397	18.3471	1.49559	deoxyguanosine kinase
DHDDS	15.945	11.9847	11.4417	12.1201	ESC	15.945	12.1201	1.31558	dehydrodolichyl diphosphate synthase
DHFR	116.65	47.4249	31.6979	22.9161	ESC	116.65	47.4249	2.45968	dihydrofolate reductase
DHFR	22.088	47.4249	31.6979	22.9161	R-NSCP1	47.4249	31.6979	1.49615	dihydrofolate reductase
DHODH	8.99916	4.89571	8.18583	5.62038	ESC	8.99916	8.18583	1.09936	dihydroorotate dehydrogenase (quinone)
DHPS	33.4934	33.4279	95.3524	27.9045	R-NSCP6	95.3524	33.4934	2.8469	deoxyhypusine synthase
DHRS7	3.82005	8.55973	17.3338	56.7872	NPC	56.7872	17.3338	3.2761	dehydrogenase/reductase (SDR family) member 7
DHRS7B	14.1787	8.14884	4.19557	9.88687	ESC	14.1787	9.88687	1.43409	dehydrogenase/reductase (SDR family) member 7B
DHX15	123.175	88.3793	58.0549	36.9853	ESC	123.175	88.3793	1.39371	DEAH (Asp-Glu-Ala-His) box polypeptide 15
DHX16	10.0661	10.2751	11.6457	8.70602	R-NSCP6	11.6457	10.2751	1.13339	DEAH (Asp-Glu-Ala-His) box polypeptide 16
DHX29	17.6688	14.8506	14.1093	11.3732	ESC	17.6688	14.8506	1.18977	DEAH (Asp-Glu-Ala-His) box polypeptide 29
DHX32	10.9998	18.2664	9.99436	8.17574	R-NSCP1	18.2664	10.9998	1.66061	DEAH (Asp-Glu-Ala-His) box polypeptide 32
DHX33	7.48201	5.6375	1.91004	3.31653	ESC	7.48201	5.6375	1.32719	Uncharacterized protein [Source:UniProtKB/TrEMBL;Acc:F7HMM2]
DHX35	9.75802	7.87808	6.31434	4.471	ESC	9.75802	7.87808	1.23863	DEAH (Asp-Glu-Ala-His) box polypeptide 35
DHX36	49.2467	28.9849	17.1294	14.731	ESC	49.2467	28.9849	1.69905	DEAH (Asp-Glu-Ala-His) box polypeptide 36
DHX37	8.34409	3.73273	4.91573	3.11489	ESC	8.34409	4.91573	1.69743	Uncharacterized protein [Source:UniProtKB/TrEMBL;Acc:F7F112]
DHX38	10.8914	13.2051	14.8534	13.7225	R-NSCP6	14.8534	13.7225	1.08241	DEAH (Asp-Glu-Ala-His) box polypeptide 38
DHX57	11.2169	10.3318	10.8174	8.19096	ESC	11.2169	10.8174	1.03693	DEAH (Asp-Glu-Ala-Asp/His) box polypeptide 57
DHX8	12.9167	13.8252	6.33928	11.4786	R-NSCP1	13.8252	12.9167	1.07034	DEAH (Asp-Glu-Ala-His) box polypeptide 8
DHX9	126.198	121.17	84.5314	58.2532	ESC	126.198	121.17	1.0415	DEAH (Asp-Glu-Ala-His) box polypeptide 9
DIABLO	41.9401	34.2157	61.0766	38.0895	R-NSCP6	61.0766	41.9401	1.45628	diablo, IAP-binding mitochondrial protein
DIAPH1	40.9901	18.5571	14.2034	20.8109	ESC	40.9901	20.8109	1.96965	diaphanous homolog 1 (Drosophila)
DIAPH3	15.9934	6.85729	3.65095	4.35219	ESC	15.9934	6.85729	2.33232	Uncharacterized protein DIAPH3
DICER1	9.95356	16.4286	6.5881	5.06197	R-NSCP1	16.4286	9.95356	1.65053	dicer 1, ribonuclease type III
DIDO1	13.223	11.6156	8.6204	9.27576	ESC	13.223	11.6156	1.13838	death inducer-obliterator 1
DIMT1L	19.1757	13.7858	11.5652	9.99003	ESC	19.1757	13.7858	1.39097	Uncharacterized protein DIMT1L
DIO3	0.354057	1.96752	11.2693	11.1437	R-NSCP6	11.2693	11.1437	1.01127	Uncharacterized protein DIO3
DIP2A	2.95834	7.82406	3.79766	16.2387	NPC	16.2387	7.82406	2.07548	Uncharacterized protein [Source:UniProtKB/TrEMBL;Acc:F7ANS5]
DIP2B	8.94596	11.9659	8.02857	13.2909	NPC	13.2909	11.9659	1.11073	DIP2 disco-interacting protein 2 homolog B (Drosophila)
DIRAS3	0.0545151	0.540245	8.46315	26.3598	NPC	26.3598	8.46315	3.11466	DIRAS family, GTP-binding RAS-like 3
DIS3	36.232	19.4897	14.9672	10.8024	ESC	36.232	19.4897	1.85903	DIS3 mitotic control homolog (S. cerevisiae)
DIS3L2	4.18924	8.2421	7.77727	5.02767	R-NSCP1	8.2421	7.77727	1.05977	DIS3 mitotic control homolog (S. cerevisiae)-like 2
DISP1	8.27006	5.1779	2.38174	1.91023	ESC	8.27006	5.1779	1.59718	dispatched homolog 1 (Drosophila)
DIXDC1	4.77852	13.3901	10.5935	13.2862	R-NSCP1	13.3901	13.2862	1.00782	DIX domain containing 1
DKC1	74.4142	35.5118	28.3301	15.1528	ESC	74.4142	35.5118	2.09548	dyskeratosis congenita 1, dyskerin
DKFZP564O0823	4.0385	3.3468	2.31672	0.362753	ESC	4.0385	3.3468	1.20668	prostate androgen-regulated mucin-like protein 1 precursor [Source:RefSeq peptide;Acc:NP_001253852]
DKK1	4.67752	4.73809	0.16873	0.48212	R-NSCP1	4.73809	4.67752	1.01295	dickkopf 1 homolog (Xenopus laevis)
DKK3	1.99783	19.9121	45.8562	187.117	NPC	187.117	45.8562	4.08052	dickkopf 3 homolog (Xenopus laevis)
DLAT	40.7891	21.2816	13.6374	12.3496	ESC	40.7891	21.2816	1.91664	dihydrolipoamide S-acetyltransferase
DLD	57.7153	30.6333	23.6108	44.6282	ESC	57.7153	44.6282	1.29325	dihydrolipoamide dehydrogenase
DLG1	22.9113	21.0994	14.8377	12.0307	ESC	22.9113	21.0994	1.08587	discs, large homolog 1 (Drosophila)
DLG2	2.76775	4.07783	8.3015	1.43786	R-NSCP6	8.3015	4.07783	2.03576	Uncharacterized protein [Source:UniProtKB/TrEMBL;Acc:F6PNV9]
DLG3	9.05742	10.4089	14.0489	4.50081	R-NSCP6	14.0489	10.4089	1.3497	discs, large homolog 3 (Drosophila)
DLG4	5.5774	21.9489	56.9816	24.5213	R-NSCP6	56.9816	24.5213	2.32376	discs, large homolog 4 (Drosophila)
DLG5	31.2622	48.6423	45.2189	41.6482	R-NSCP1	48.6423	45.2189	1.07571	discs, large homolog 5 (Drosophila)
DLGAP4	5.71203	9.64337	22.1076	11.2011	R-NSCP6	22.1076	11.2011	1.9737	discs, large (Drosophila) homolog-associated protein 4
DLGAP5	93.8093	59.8396	43.5651	23.356	ESC	93.8093	59.8396	1.56768	discs, large (Drosophila) homolog-associated protein 5
DLK1	1.13493	26.5945	58.3645	0.961879	R-NSCP6	58.3645	26.5945	2.19461	delta-like 1 homolog (Drosophila)
DLL1	0.867012	20.1618	44.5182	18.9342	R-NSCP6	44.5182	20.1618	2.20805	Uncharacterized protein [Source:UniProtKB/TrEMBL;Acc:F7HB47]
DLL3	2.32884	2.99719	8.64398	3.36765	R-NSCP6	8.64398	3.36765	2.56677	delta-like 3 (Drosophila)
DLST	48.0557	30.9012	38.1654	28.1962	ESC	48.0557	38.1654	1.25914	dihydrolipoamide S-succinyltransferase (E2 component of 2-oxo-glutarate complex)
DLX1	0.0269111	4.35844	0.192375	3.71658	R-NSCP1	4.35844	3.71658	1.1727	distal-less homeobox 1
DMPK	0.721559	8.88502	27.0417	17.1574	R-NSCP6	27.0417	17.1574	1.5761	dystrophia myotonica-protein kinase
DMRT3	0.0167998	13.7419	46.3046	0	R-NSCP6	46.3046	13.7419	3.36959	doublesex and mab-3 related transcription factor 3
DMRTA1	0.0527502	26.8817	12.2192	0.417994	R-NSCP1	26.8817	12.2192	2.19996	DMRT-like family A1
DMTF1	23.2101	26.594	24.1933	38.7827	NPC	38.7827	26.594	1.45833	cyclin D binding myb-like transcription factor 1
DMWD	3.73942	12.2135	20.7756	17.5826	R-NSCP6	20.7756	17.5826	1.1816	dystrophia myotonica, WD repeat containing
DMXL1	2.55801	3.29989	2.19908	3.98538	NPC	3.98538	3.29989	1.20773	Dmx-like 1
DNA2	9.99525	6.62919	3.88858	2.20633	ESC	9.99525	6.62919	1.50776	DNA2-like helicase-like
DNAH11	0.611039	0.591902	0.229195	3.06035	NPC	3.06035	0.611039	5.00844	Uncharacterized protein [Source:UniProtKB/TrEMBL;Acc:F7GC33]
DNAI1	0.211559	1.56791	4.20884	3.83186	R-NSCP6	4.20884	3.83186	1.09838	dynein, axonemal, intermediate chain 1
DNAJA1	152.08	147.47	128.391	69.5622	ESC	152.08	147.47	1.03126	DnaJ (Hsp40) homolog, subfamily A, member 1
DNAJA3	32.0256	19.5457	20.9167	17.7653	ESC	32.0256	20.9167	1.5311	Uncharacterized protein DNAJA3
DNAJA4	4.75496	1.02339	0.639225	0.00784004	ESC	4.75496	1.02339	4.64628	DnaJ (Hsp40) homolog, subfamily A, member 4
DNAJB11	26.2482	26.4175	31.3912	23.3702	R-NSCP6	31.3912	26.4175	1.18827	Uncharacterized protein DNAJB11
DNAJB2	18.4973	42.6515	76.2466	62.2866	R-NSCP6	76.2466	62.2866	1.22413	DnaJ (Hsp40) homolog, subfamily B, member 2
DNAJB5	14.7426	28.2372	30.6607	19.729	R-NSCP6	30.6607	28.2372	1.08583	DnaJ (Hsp40) homolog, subfamily B, member 5
DNAJB6	103.692	45.296	30.744	47.9262	ESC	103.692	47.9262	2.16358	DnaJ (Hsp40) homolog, subfamily B, member 6
DNAJC1	6.87277	22.8985	23.0908	52.8157	NPC	52.8157	23.0908	2.2873	DnaJ (Hsp40) homolog, subfamily C, member 1
DNAJC10	34.2006	37.758	27.1374	35.9154	R-NSCP1	37.758	35.9154	1.0513	DnaJ (Hsp40) homolog, subfamily C, member 10
DNAJC11	33.6273	24.6774	22.8133	19.3607	ESC	33.6273	24.6774	1.36268	DnaJ (Hsp40) homolog, subfamily C, member 11
DNAJC13	8.24563	7.09655	4.17804	7.70731	ESC	8.24563	7.70731	1.06985	DnaJ (Hsp40) homolog, subfamily C, member 13
DNAJC14	42.4542	33.561	38.2808	30.7227	ESC	42.4542	38.2808	1.10902	DnaJ (Hsp40) homolog, subfamily C, member 14
DNAJC15	26.7568	16.3387	7.42625	5.23725	ESC	26.7568	16.3387	1.63763	DnaJ (Hsp40) homolog, subfamily C, member 15
DNAJC17	19.5519	14.0716	22.0045	12.1606	R-NSCP6	22.0045	19.5519	1.12544	DnaJ (Hsp40) homolog, subfamily C, member 17
DNAJC2	37.2036	10.3107	11.1354	9.15903	ESC	37.2036	11.1354	3.34102	DnaJ (Hsp40) homolog, subfamily C, member 2
DNAJC24	38.6235	23.8484	9.08209	28.1873	ESC	38.6235	28.1873	1.37024	DnaJ (Hsp40) homolog, subfamily C, member 24
DNAJC28	2.65533	2.21993	1.74231	4.09774	NPC	4.09774	2.65533	1.54321	DnaJ (Hsp40) homolog, subfamily C, member 28
DNAJC3	9.06831	6.97819	3.33057	14.1782	NPC	14.1782	9.06831	1.56349	DnaJ (Hsp40) homolog, subfamily C, member 3
DNAJC5	28.2277	42.4014	29.5524	34.8719	R-NSCP1	42.4014	34.8719	1.21592	DnaJ (Hsp40) homolog, subfamily C, member 5
DNAJC6	5.13922	4.32317	4.65675	5.87575	NPC	5.87575	5.13922	1.14332	DnaJ (Hsp40) homolog, subfamily C, member 6
DNAJC7	66.9546	47.9392	71.1254	36.5403	R-NSCP6	71.1254	66.9546	1.06229	DnaJ (Hsp40) homolog, subfamily C, member 7
DNAJC9	52.7183	77.7946	73.7053	41.2073	R-NSCP1	77.7946	73.7053	1.05548	DnaJ (Hsp40) homolog, subfamily C, member 9
DNAL1	2.74344	11.1035	2.18853	13.4488	NPC	13.4488	11.1035	1.21122	dynein, axonemal, light chain 1
DNAL4	12.4948	28.6289	26.7056	29.5644	NPC	29.5644	28.6289	1.03268	dynein, axonemal, light chain 4
DNER	0.183267	10.3805	24.9078	6.01619	R-NSCP6	24.9078	10.3805	2.39948	Uncharacterized protein [Source:UniProtKB/TrEMBL;Acc:F6UXR7]
DNM1	3.77718	8.64001	10.1118	16.8301	NPC	16.8301	10.1118	1.6644	dynamin-1-like
DNM1L	26.7675	24.0559	23.571	14.2245	ESC	26.7675	24.0559	1.11272	dynamin 1-like
DNM2	31.1596	26.8504	34.31	30.7959	R-NSCP6	34.31	31.1596	1.10111	dynamin 2
DNMBP	11.0135	0	0	0	ESC	11.0135	0	Inf	dynamin binding protein
DNMT1	40.5349	40.5409	32.2467	21.2861	R-NSCP1	40.5409	40.5349	1.00015	DNA (cytosine-5-)-methyltransferase 1
DNMT3A	54.7303	34.6904	29.1941	9.95325	ESC	54.7303	34.6904	1.57768	DNA (cytosine-5-)-methyltransferase 3 alpha
DNMT3B	514.971	16.2857	7.2011	2.5177	ESC	514.971	16.2857	31.6211	Uncharacterized protein [Source:UniProtKB/TrEMBL;Acc:F6QRQ0]
DNPEP	28.2881	15.7158	19.2149	9.8731	ESC	28.2881	19.2149	1.4722	aspartyl aminopeptidase
DOC2A	0.620417	0.787933	3.07415	0.253698	R-NSCP6	3.07415	0.787933	3.90154	double C2-like domains, alpha
DOC2B	1.04551	1.18994	6.83448	4.5374	R-NSCP6	6.83448	4.5374	1.50625	double C2-like domains, beta
DOCK1	12.9426	21.8604	12.088	27.6543	NPC	27.6543	21.8604	1.26504	dedicator of cytokinesis 1
DOCK1	17.8358	21.8604	12.088	27.6543	NPC	27.6543	21.8604	1.26504	dedicator of cytokinesis 1
DOCK3	0.265257	4.16392	2.19574	1.61953	R-NSCP1	4.16392	2.19574	1.89636	dedicator of cytokinesis 3
DOCK4	2.59445	2.10066	1.05038	3.44624	NPC	3.44624	2.59445	1.32831	Uncharacterized protein [Source:UniProtKB/TrEMBL;Acc:F7HDB0]
DOCK6	8.65447	3.61463	3.15365	3.76323	ESC	8.65447	3.76323	2.29975	Uncharacterized protein [Source:UniProtKB/TrEMBL;Acc:F7E663]
DOCK7	6.0184	15.8343	12.5584	20.774	NPC	20.774	15.8343	1.31196	dedicator of cytokinesis 7
DOK1	3.67935	9.96641	17.3301	8.29414	R-NSCP6	17.3301	9.96641	1.73885	docking protein 1, 62kDa (downstream of tyrosine kinase 1)
DOK4	8.26266	10.178	29.422	7.42668	R-NSCP6	29.422	10.178	2.89074	docking protein 4
DOK5	1.82585	3.69733	26.7101	23.1704	R-NSCP6	26.7101	23.1704	1.15277	docking protein 5
DOK6	0.308173	5.22457	6.14027	0.237601	R-NSCP6	6.14027	5.22457	1.17527	docking protein 6
DOLK	8.60146	7.59642	10.4375	11.9284	NPC	11.9284	10.4375	1.14284	dolichol kinase
DOM3Z	5.98299	8.08656	12.7313	6.8558	R-NSCP6	12.7313	8.08656	1.57438	dom-3 homolog Z (C. elegans)
DONSON	24.8544	21.5894	21.1443	22.3765	ESC	24.8544	22.3765	1.11074	downstream neighbor of SON
DOPEY1	4.41791	6.79079	5.32186	4.57633	R-NSCP1	6.79079	5.32186	1.27602	dopey family member 1
DOPEY2	3.54887	6.18516	5.39584	9.80816	NPC	9.80816	6.18516	1.58576	Uncharacterized protein [Source:UniProtKB/TrEMBL;Acc:F6RG65]
DOT1L	7.02329	12.428	12.2935	4.41628	R-NSCP1	12.428	12.2935	1.01094	DOT1-like, histone H3 methyltransferase (S. cerevisiae)
DPAGT1	11.9633	10.1091	9.79477	10.7126	ESC	11.9633	10.7126	1.11675	dolichyl-phosphate (UDP-N-acetylglucosamine) N-acetylglucosaminephosphotransferase 1 (GlcNAc-1-P transferase)
DPH5	26.8525	16.4729	9.17294	8.86833	ESC	26.8525	16.4729	1.6301	DPH5 homolog (S. cerevisiae)
DPM1	34.1212	20.6234	22.7323	17.6542	ESC	34.1212	22.7323	1.501	dolichyl-phosphate mannosyltransferase polypeptide 1, catalytic subunit
DPM2	48.0435	41.4863	63.3157	48.5509	R-NSCP6	63.3157	48.5509	1.30411	dolichyl-phosphate mannosyltransferase polypeptide 2, regulatory subunit
DPP3	13.5693	12.7039	14.1205	13.8159	R-NSCP6	14.1205	13.8159	1.02205	dipeptidyl-peptidase 3
DPP8	5.64694	5.29042	2.60316	6.19363	NPC	6.19363	5.64694	1.09681	dipeptidyl-peptidase 8
DPY19L1	8.56028	26.735	18.2947	47.6819	NPC	47.6819	26.735	1.7835	Uncharacterized protein DPY19L1
DPY19L3	4.38592	10.0772	7.44427	9.69779	R-NSCP1	10.0772	9.69779	1.03912	Uncharacterized protein [Source:UniProtKB/TrEMBL;Acc:F7G3R8]
DPY19L4	17.9992	12.3497	4.01319	10.7479	ESC	17.9992	12.3497	1.45746	Uncharacterized protein [Source:UniProtKB/TrEMBL;Acc:F7GW71]
DPY30	102.071	49.7963	59.6878	38.1835	ESC	102.071	59.6878	1.71008	dpy-30 homolog (C. elegans)
DPYSL2	8.60768	79.1803	134.93	88.895	R-NSCP6	134.93	88.895	1.51786	dihydropyrimidinase-like 2
DPYSL3	19.1688	68.5085	131.943	245.297	NPC	245.297	131.943	1.85911	dihydropyrimidinase-like 3
DPYSL5	4.23323	44.2928	58.9827	25.6645	R-NSCP6	58.9827	44.2928	1.33165	dihydropyrimidinase-like 5
DR1	30.0616	30.7891	25.1485	22.0423	R-NSCP1	30.7891	30.0616	1.0242	down-regulator of transcription 1, TBP-binding (negative cofactor 2)
DRAM2	17.4323	14.571	11.8856	10.6125	ESC	17.4323	14.571	1.19637	DNA-damage regulated autophagy modulator 2
DRG1	82.1186	45.3696	52.461	28.6544	ESC	82.1186	52.461	1.56533	developmentally regulated GTP binding protein 1
DRG2	11.3498	11.2721	24.6288	11.6666	R-NSCP6	24.6288	11.6666	2.11105	developmentally regulated GTP binding protein 2
DSCC1	15.2064	8.67129	6.98293	2.93246	ESC	15.2064	8.67129	1.75365	defective in sister chromatid cohesion 1 homolog (S. cerevisiae)
DSCR3	17.5009	15.4419	7.30283	21.9221	NPC	21.9221	17.5009	1.25263	Down syndrome critical region gene 3
DSE	24.485	3.06969	0.822071	2.33955	ESC	24.485	3.06969	7.97638	dermatan sulfate epimerase
DSEL	1.52249	2.98453	1.15632	3.56676	NPC	3.56676	2.98453	1.19508	Uncharacterized protein [Source:UniProtKB/TrEMBL;Acc:F7BBJ3]
DSG2	52.3625	23.1358	6.2056	0.326736	ESC	52.3625	23.1358	2.26327	desmoglein 2
DSN1	15.4263	18.8646	23.6974	14.778	R-NSCP6	23.6974	18.8646	1.25618	DSN1, MIND kinetochore complex component, homolog (S. cerevisiae)
DSP	28.7019	14.7468	2.39143	2.66868	ESC	28.7019	14.7468	1.94631	desmoplakin
DSTN	86.8423	67.0151	93.6164	96.6013	NPC	96.6013	93.6164	1.03188	destrin (actin depolymerizing factor)
DSTYK	3.45103	5.51318	4.31899	8.83916	NPC	8.83916	5.51318	1.60328	dual serine/threonine and tyrosine protein kinase
DTD1	12.7506	12.2715	18.2	12.8604	R-NSCP6	18.2	12.8604	1.4152	D-tyrosyl-tRNA deacylase 1 homolog (S. cerevisiae)
DTD1	2.76337	12.2715	18.2	12.8604	R-NSCP6	18.2	12.8604	1.4152	D-tyrosyl-tRNA deacylase 1 homolog (S. cerevisiae)
DTL	25.2961	14.8081	11.035	5.93786	ESC	25.2961	14.8081	1.70826	denticleless E3 ubiquitin protein ligase homolog (Drosophila)
DTNA	1.00562	9.61667	5.43671	31.8558	NPC	31.8558	9.61667	3.31256	Uncharacterized protein [Source:UniProtKB/TrEMBL;Acc:F7ELA6]
DTNB	6.51173	10.2619	16.1778	5.42638	R-NSCP6	16.1778	10.2619	1.57649	dystrobrevin, beta
DTX1	0.881978	2.91626	7.77707	10.9819	NPC	10.9819	7.77707	1.41209	Uncharacterized protein [Source:UniProtKB/TrEMBL;Acc:F7DE65]
DTX2	8.14077	1.74968	3.11294	1.80251	ESC	8.14077	3.11294	2.61514	deltex homolog 2 (Drosophila)
DTX4	1.44832	24.4721	9.35931	23.8257	R-NSCP1	24.4721	23.8257	1.02713	deltex homolog 4 (Drosophila)
DUS1L	12.4441	7.84484	9.76088	5.4526	ESC	12.4441	9.76088	1.2749	dihydrouridine synthase 1-like (S. cerevisiae)
DUS2L	8.37479	5.30739	12.3663	5.13038	R-NSCP6	12.3663	8.37479	1.47661	dihydrouridine synthase 2-like, SMM1 homolog (S. cerevisiae)
DUS4L	7.43048	6.77016	11.2302	12.1984	NPC	12.1984	11.2302	1.08621	dihydrouridine synthase 4-like (S. cerevisiae)
DUSP1	7.76842	20.4292	6.31503	7.43713	R-NSCP1	20.4292	7.76842	2.62978	dual specificity phosphatase 1
DUSP10	1.38894	2.20835	2.42193	5.11753	NPC	5.11753	2.42193	2.113	dual specificity phosphatase 10
DUSP11	13.859	12.35	11.3068	9.50473	ESC	13.859	12.35	1.12219	dual specificity phosphatase 11 (RNA/RNP complex 1-interacting)
DUSP14	3.25562	10.483	13.1708	14.6063	NPC	14.6063	13.1708	1.10899	dual specificity phosphatase 14
DUSP16	11.3922	12.4963	13.0304	11.1535	R-NSCP6	13.0304	12.4963	1.04274	dual specificity phosphatase 16
DUSP18	2.33312	8.63966	5.34609	9.19831	NPC	9.19831	8.63966	1.06466	dual specificity phosphatase 18
DUSP22	6.92337	22.8164	21.9458	12.5475	R-NSCP1	22.8164	21.9458	1.03967	dual specificity phosphatase 22
DUSP26	0.685689	2.3981	15.94	0.295177	R-NSCP6	15.94	2.3981	6.64693	dual specificity phosphatase 26 (putative)
DUSP3	6.5074	13.6081	7.75531	13.9208	NPC	13.9208	13.6081	1.02298	dual specificity phosphatase 3
DUSP4	1.94987	17.9889	2.78316	4.72127	R-NSCP1	17.9889	4.72127	3.81018	dual specificity phosphatase 4
DUSP5	8.92153	1.74745	3.73677	1.13965	ESC	8.92153	3.73677	2.3875	dual specificity phosphatase 5
DUSP6	39.5553	30.1427	5.09066	20.3513	ESC	39.5553	30.1427	1.31227	dual specificity phosphatase 6
DUT	259.579	81.8368	73.1819	51.5228	ESC	259.579	81.8368	3.17191	deoxyuridine triphosphatase
DYM	11.6212	13.58	18.1623	13.8341	R-NSCP6	18.1623	13.8341	1.31286	Uncharacterized protein [Source:UniProtKB/TrEMBL;Acc:F7CL08]
DYNC1I2	48.2028	53.5837	49.7201	53.0194	R-NSCP1	53.5837	53.0194	1.01064	dynein, cytoplasmic 1, intermediate chain 2
DYNC1LI1	63.4243	32.4733	35.3023	20.8829	ESC	63.4243	35.3023	1.79661	cytoplasmic dynein 1 light intermediate chain 1-like
DYNC1LI2	30.8478	42.4112	41.1569	59.4549	NPC	59.4549	42.4112	1.40187	Uncharacterized protein [Source:UniProtKB/TrEMBL;Acc:F6WNX7]
DYNLT3	2.60321	7.45696	4.96475	13.7289	NPC	13.7289	7.45696	1.84109	dynein, light chain, Tctex-type 3
DYRK1A	18.9256	26.6871	26.1552	29.3514	NPC	29.3514	26.6871	1.09983	dual-specificity tyrosine-(Y)-phosphorylation regulated kinase 1A
DYRK1B	3.48568	10.5578	24.3025	10.5489	R-NSCP6	24.3025	10.5578	2.30185	dual-specificity tyrosine-(Y)-phosphorylation regulated kinase 1B
DYRK2	9.72211	12.4944	5.91614	4.37468	R-NSCP1	12.4944	9.72211	1.28515	dual-specificity tyrosine-(Y)-phosphorylation regulated kinase 2
DYRK3	10.1881	11.857	4.88508	6.36112	R-NSCP1	11.857	10.1881	1.16381	dual-specificity tyrosine-(Y)-phosphorylation regulated kinase 3
DZIP1	35.691	42.3592	32.4775	32.5338	R-NSCP1	42.3592	35.691	1.18683	DAZ interacting protein 1
DZIP3	16.2041	15.2521	10.7474	10.8695	ESC	16.2041	15.2521	1.06242	Uncharacterized protein [Source:UniProtKB/TrEMBL;Acc:F6REG1]
E2F1	7.17504	10.5491	20.8149	7.94198	R-NSCP6	20.8149	10.5491	1.97314	E2F transcription factor 1
E2F2	1.09298	7.14611	4.44747	2.6275	R-NSCP1	7.14611	4.44747	1.60678	E2F transcription factor 2
E2F4	29.43	22.5272	23.2722	12.7819	ESC	29.43	23.2722	1.2646	E2F transcription factor 4, p107/p130-binding
E2F5	9.80445	14.1922	8.15418	5.7008	R-NSCP1	14.1922	9.80445	1.44753	E2F transcription factor 5, p130-binding
E2F6	12.5844	17.8959	17.9547	10.9487	R-NSCP6	17.9547	17.8959	1.00329	E2F transcription factor 6
E2F7	7.51829	9.87141	6.88411	3.38568	R-NSCP1	9.87141	7.51829	1.31299	E2F transcription factor 7
E2F8	6.6071	4.75142	3.07675	2.60835	ESC	6.6071	4.75142	1.39055	E2F transcription factor 8
E4F1	6.84335	10.239	25.1231	10.3673	R-NSCP6	25.1231	10.3673	2.4233	E4F transcription factor 1
EAF1	12.31	10.9426	11.0493	8.32045	ESC	12.31	11.0493	1.1141	ELL associated factor 1
EARS2	11.4677	4.74018	2.05189	3.4089	ESC	11.4677	4.74018	2.41925	glutamyl-tRNA synthetase 2, mitochondrial (putative)
EBAG9	25.3789	17.4442	16.9191	13.7299	ESC	25.3789	17.4442	1.45486	estrogen receptor binding site associated, antigen, 9
EBF2	0.527897	2.92586	4.09265	0.0814825	R-NSCP6	4.09265	2.92586	1.39879	Uncharacterized protein [Source:UniProtKB/TrEMBL;Acc:F6S1T9]
EBNA1BP2	40.4837	16.3031	23.5626	12.8194	ESC	40.4837	23.5626	1.71813	EBNA1 binding protein 2
ECD	18.9031	11.59	8.91131	10.8507	ESC	18.9031	11.59	1.63098	ecdysoneless homolog (Drosophila)
ECE1	15.7398	19.0097	8.64002	36.8032	NPC	36.8032	19.0097	1.93602	endothelin converting enzyme 1
ECH1	46.4321	30.3012	39.3629	57.8583	NPC	57.8583	46.4321	1.24608	enoyl CoA hydratase 1, peroxisomal
ECM1	0.600084	1.23035	1.55382	7.3623	NPC	7.3623	1.55382	4.73819	extracellular matrix protein 1
ECT2	43.1512	27.7517	20.1628	8.86405	ESC	43.1512	27.7517	1.5549	epithelial cell transforming sequence 2 oncogene
EDC4	10.9279	13.6897	14.6844	10.0323	R-NSCP6	14.6844	13.6897	1.07266	Uncharacterized protein [Source:UniProtKB/TrEMBL;Acc:F7HN31]
EDEM1	5.24665	8.87256	5.13995	8.9678	NPC	8.9678	8.87256	1.01073	ER degradation enhancer, mannosidase alpha-like 1
EDEM2	10.1381	5.96714	6.21469	11.2124	NPC	11.2124	10.1381	1.10597	ER degradation enhancer, mannosidase alpha-like 2
EDEM3	6.74713	9.87055	5.13437	7.44872	R-NSCP1	9.87055	7.44872	1.32513	ER degradation enhancer, mannosidase alpha-like 3
EDIL3	0.499208	4.89632	2.72999	5.93946	NPC	5.93946	4.89632	1.21305	EGF-like repeats and discoidin I-like domains 3
EDNRB	0.475107	3.43093	1.46591	53.7457	NPC	53.7457	3.43093	15.6651	endothelin receptor type B
EEA1	3.62864	3.65901	1.51857	8.02711	NPC	8.02711	3.65901	2.19379	early endosome antigen 1
EED	14.765	16.5053	15.7478	10.7995	R-NSCP1	16.5053	15.7478	1.0481	embryonic ectoderm development
EEF1A1	6686.76	5953.52	4376.92	5891.54	ESC	6686.76	5953.52	1.12316	eukaryotic translation elongation factor 1 alpha 1
EEF1A2	2.97995	10.8352	150.733	42.9126	R-NSCP6	150.733	42.9126	3.51256	Elongation factor 1-alpha [Source:UniProtKB/TrEMBL;Acc:F6YH72]
EEF1B2	1066.36	419.121	477.307	428.472	ESC	1066.36	477.307	2.23412	eukaryotic translation elongation factor 1 beta 2
EEF1D	131.432	110.111	273.523	99.5695	R-NSCP6	273.523	131.432	2.0811	eukaryotic translation elongation factor 1 delta (guanine nucleotide exchange protein)
EEF1E1	81.589	20.1942	21.969	16.4373	ESC	81.589	21.969	3.71382	eukaryotic translation elongation factor 1 epsilon 1
EEF1G	1223.06	907.263	1512.03	748.714	R-NSCP6	1512.03	1223.06	1.23627	eukaryotic translation elongation factor 1 gamma
EEF2	447.697	367.044	618.771	437.586	R-NSCP6	618.771	447.697	1.38212	eukaryotic translation elongation factor 2
EEF2K	6.00771	2.28536	2.17514	3.7281	ESC	6.00771	3.7281	1.61147	eukaryotic elongation factor-2 kinase
EEFSEC	8.02475	5.63903	10.8416	3.81825	R-NSCP6	10.8416	8.02475	1.35102	eukaryotic elongation factor, selenocysteine-tRNA-specific
EEPD1	1.079	0.608876	0.99859	9.24465	NPC	9.24465	1.079	8.56779	endonuclease/exonuclease/phosphatase family domain containing 1
EFCAB7	5.46737	9.21927	8.04995	10.6937	NPC	10.6937	9.21927	1.15993	EF-hand calcium binding domain 7
EFEMP2	1.22605	4.33335	16.4811	41.9803	NPC	41.9803	16.4811	2.54718	EGF containing fibulin-like extracellular matrix protein 2
EFHA1	40.3788	42.7233	40.4499	38.929	R-NSCP1	42.7233	40.4499	1.0562	Uncharacterized protein [Source:UniProtKB/TrEMBL;Acc:F6WQ86]
EFHC1	3.19316	17.0058	22.1538	28.0617	NPC	28.0617	22.1538	1.26668	EF-hand domain (C-terminal) containing 1
EFHD2	18.1511	8.95513	19.3827	65.1407	NPC	65.1407	19.3827	3.36077	EF-hand domain family, member D2
EFNA5	9.46915	30.7825	5.79804	6.48564	R-NSCP1	30.7825	9.46915	3.25082	ephrin-A5
EFNB1	6.57093	39.5979	68.784	15.3274	R-NSCP6	68.784	39.5979	1.73706	ephrin-B1
EFNB2	16.1036	78.9013	59.1137	24.4854	R-NSCP1	78.9013	59.1137	1.33474	ephrin-B2
EFNB3	3.50577	27.9387	32.9241	39.6958	NPC	39.6958	32.9241	1.20568	ephrin-B3
EFS	10.3275	37.0469	44.2073	30.9529	R-NSCP6	44.2073	37.0469	1.19328	embryonal Fyn-associated substrate
EFTUD1	18.3575	21.5057	17.1402	13.137	R-NSCP1	21.5057	18.3575	1.17149	Uncharacterized protein [Source:UniProtKB/TrEMBL;Acc:F7ECF1]
EFTUD2	43.6702	35.8616	40.8576	46.509	NPC	46.509	43.6702	1.06501	elongation factor Tu GTP binding domain containing 2
EGFL6	8.41974	12.6301	18.9084	0.0917187	R-NSCP6	18.9084	12.6301	1.49709	Uncharacterized protein [Source:UniProtKB/TrEMBL;Acc:F6Z6J7]
EGFLAM	2.82627	3.25452	0.129387	0.211935	R-NSCP1	3.25452	2.82627	1.15152	EGF-like, fibronectin type III and laminin G domains
EGFR	0.423984	1.22911	0.067496	7.99484	NPC	7.99484	1.22911	6.50458	epidermal growth factor receptor
EGLN1	3.67189	14.0135	12.4504	9.9755	R-NSCP1	14.0135	12.4504	1.12555	egl nine homolog 1 (C. elegans)
EGLN2	21.1012	16.2387	33.8575	16.9149	R-NSCP6	33.8575	21.1012	1.60453	egl nine homolog 2 (C. elegans)
EGR1	99.183	88.4975	201.463	109.304	R-NSCP6	201.463	109.304	1.84314	early growth response 1
EGR2	17.1721	2.65154	3.06258	3.15663	ESC	17.1721	3.15663	5.44001	early growth response 2
EGR3	8.90274	1.9059	1.13997	1.57495	ESC	8.90274	1.9059	4.67115	early growth response 3
EHBP1	14.129	14.2443	17.8572	9.40994	R-NSCP6	17.8572	14.2443	1.25364	EH domain binding protein 1
EHD1	19.6199	22.1697	30.8503	23.6265	R-NSCP6	30.8503	23.6265	1.30575	EH-domain containing 1
EHD3	5.99759	4.28636	2.21598	4.44127	ESC	5.99759	4.44127	1.35042	EH-domain containing 3
EHD4	6.52892	3.92522	1.76553	8.97936	NPC	8.97936	6.52892	1.37532	EH-domain containing 4
EHHADH	3.18237	0.424192	0.324445	4.18596	NPC	4.18596	3.18237	1.31536	enoyl-CoA, hydratase/3-hydroxyacyl CoA dehydrogenase
EHMT2	38.771	46.3797	82.6253	26.3142	R-NSCP6	82.6253	46.3797	1.7815	euchromatic histone-lysine N-methyltransferase 2
EIF1	21.5887	14.9266	25.1651	20.6411	R-NSCP6	25.1651	21.5887	1.16566	eukaryotic translation initiation factor 1
EIF1B	282.208	200.379	194.928	189.537	ESC	282.208	200.379	1.40837	eukaryotic translation initiation factor 1B
EIF2A	32.6975	21.534	27.8421	22.3471	ESC	32.6975	27.8421	1.17439	eukaryotic translation initiation factor 2A, 65kDa
EIF2AK1	28.796	21.7633	19.4298	27.4599	ESC	28.796	27.4599	1.04866	eukaryotic translation initiation factor 2-alpha kinase 1
EIF2AK2	5.22493	9.67406	1.50815	9.48117	R-NSCP1	9.67406	9.48117	1.02034	Uncharacterized protein EIF2AK2
EIF2AK3	3.22228	4.14357	3.15895	4.02947	R-NSCP1	4.14357	4.02947	1.02832	eukaryotic translation initiation factor 2-alpha kinase 3
EIF2AK4	34.5772	12.8983	11.9648	13.2175	ESC	34.5772	13.2175	2.61602	Uncharacterized protein [Source:UniProtKB/TrEMBL;Acc:F6WIU5]
EIF2B1	27.584	21.4431	22.4498	16.7416	ESC	27.584	22.4498	1.2287	eukaryotic translation initiation factor 2B, subunit 1 alpha, 26kDa
EIF2B2	19.4969	17.9668	24.8496	20.1437	R-NSCP6	24.8496	20.1437	1.23362	eukaryotic translation initiation factor 2B, subunit 2 beta, 39kDa
EIF2B3	45.4814	16.9541	16.2068	14.1629	ESC	45.4814	16.9541	2.68262	eukaryotic translation initiation factor 2B, subunit 3 gamma, 58kDa
EIF2B4	30.7852	24.8751	23.9615	16.4038	ESC	30.7852	24.8751	1.23759	eukaryotic translation initiation factor 2B, subunit 4 delta, 67kDa
EIF2B5	16.3421	16.0521	22.374	12.587	R-NSCP6	22.374	16.3421	1.3691	eukaryotic translation initiation factor 2B, subunit 5 epsilon, 82kDa
EIF2C1	21.8751	29.182	20.6886	18.1394	R-NSCP1	29.182	21.8751	1.33403	Uncharacterized protein [Source:UniProtKB/TrEMBL;Acc:F7H593]
EIF2C3	2.15298	3.00832	1.43374	2.17396	R-NSCP1	3.00832	2.17396	1.3838	Uncharacterized protein [Source:UniProtKB/TrEMBL;Acc:F7H584]
EIF2C4	5.82149	11.4894	7.83236	8.32249	R-NSCP1	11.4894	8.32249	1.38052	Uncharacterized protein [Source:UniProtKB/TrEMBL;Acc:F7EGT1]
EIF2S1	52.8085	20.7411	20.7388	15.9671	ESC	52.8085	20.7411	2.54608	eukaryotic translation initiation factor 2, subunit 1 alpha, 35kDa
EIF2S2	204.294	88.9054	109.544	60.6238	ESC	204.294	109.544	1.86495	eukaryotic translation initiation factor 2, subunit 2 beta, 38kDa
EIF2S3	133.613	52.2463	50.9862	52.2291	ESC	133.613	52.2463	2.55737	eukaryotic translation initiation factor 2, subunit 3 gamma, 52kDa
EIF3A	127.232	63.1444	55.9815	66.3799	ESC	127.232	66.3799	1.91672	eukaryotic translation initiation factor 3, subunit A
EIF3B	81.537	40.0097	44.2912	40.3701	ESC	81.537	44.2912	1.84093	eukaryotic translation initiation factor 3 subunit B-like
EIF3D	142.363	92.0823	116.876	78.474	ESC	142.363	116.876	1.21807	eukaryotic translation initiation factor 3, subunit D
EIF3E	339.269	262.303	279.197	144.162	ESC	339.269	279.197	1.21516	eukaryotic translation initiation factor 3, subunit E
EIF3F	115.948	113.55	169.298	120.039	R-NSCP6	169.298	120.039	1.41036	eukaryotic translation initiation factor 3, subunit F
EIF3G	152.583	106.294	152.528	94.2535	ESC	152.583	152.528	1.00036	eukaryotic translation initiation factor 3, subunit G
EIF3H	184.723	163.495	208.663	184.61	R-NSCP6	208.663	184.723	1.1296	eukaryotic translation initiation factor 3, subunit H
EIF3I	185.912	97.7531	125.449	82.0623	ESC	185.912	125.449	1.48197	eukaryotic translation initiation factor 3 subunit I-like
EIF3K	254.491	164.191	308.03	131.859	R-NSCP6	308.03	254.491	1.21038	eukaryotic translation initiation factor 3, subunit K
EIF3L	221.85	150.364	193.962	121.496	ESC	221.85	193.962	1.14378	eukaryotic translation initiation factor 3, subunit L
EIF3M	209.478	76.8715	132.345	68.3792	ESC	209.478	132.345	1.58282	eukaryotic translation initiation factor 3, subunit M
EIF4A1	324.994	97.981	92.8882	57.485	ESC	324.994	97.981	3.31691	eukaryotic translation initiation factor 4A1
EIF4A2	317.577	273.391	173.331	242.047	ESC	317.577	273.391	1.16162	eukaryotic translation initiation factor 4A2
EIF4A3	95.3575	60.0514	85.9418	39.7087	ESC	95.3575	85.9418	1.10956	eukaryotic translation initiation factor 4A3
EIF4E2	111.482	55.998	48.7842	32.8521	ESC	111.482	55.998	1.99082	eukaryotic translation initiation factor 4E family member 2
EIF4E3	2.51207	5.78546	4.37592	2.86721	R-NSCP1	5.78546	4.37592	1.32211	eukaryotic translation initiation factor 4E family member 3
EIF4EBP1	127.745	49.1037	112.463	40.3651	ESC	127.745	112.463	1.13588	eukaryotic translation initiation factor 4E binding protein 1
EIF4ENIF1	6.13265	11.0941	13.0319	7.4818	R-NSCP6	13.0319	11.0941	1.17467	eukaryotic translation initiation factor 4E nuclear import factor 1
EIF4G1	103.387	71.8367	58.1764	57.608	ESC	103.387	71.8367	1.43919	eukaryotic translation initiation factor 4 gamma, 1
EIF4G2	284.778	336.304	231.683	215.384	R-NSCP1	336.304	284.778	1.18093	eukaryotic translation initiation factor 4 gamma, 2
EIF4H	156.116	128.377	122.328	159.464	NPC	159.464	156.116	1.02145	eukaryotic translation initiation factor 4H
EIF5B	68.3625	27.7752	27.3526	13.3105	ESC	68.3625	27.7752	2.46128	eukaryotic translation initiation factor 5B
EIF6	88.4653	42.3413	55.3207	44.3161	ESC	88.4653	55.3207	1.59914	eukaryotic translation initiation factor 6-like
ELAVL1	31.8422	36.8111	41.2379	21.9226	R-NSCP6	41.2379	36.8111	1.12026	ELAV-like protein 1; Uncharacterized protein [Source:UniProtKB/TrEMBL;Acc:F7HS28]
ELAVL2	1.67741	8.57135	27.6307	1.02626	R-NSCP6	27.6307	8.57135	3.22361	ELAV (embryonic lethal, abnormal vision, Drosophila)-like 2 (Hu antigen B)
ELAVL4	0.697945	9.39236	30.9926	0.76501	R-NSCP6	30.9926	9.39236	3.29977	ELAV (embryonic lethal, abnormal vision, Drosophila)-like 4
ELF1	3.96402	6.2742	3.00122	8.81579	NPC	8.81579	6.2742	1.40509	E74-like factor 1 (ets domain transcription factor)
ELF2	14.3459	19.8172	18.8712	13.1829	R-NSCP1	19.8172	18.8712	1.05013	E74-like factor 2 (ets domain transcription factor)
ELFN1	0.504883	4.54177	6.96072	5.70092	R-NSCP6	6.96072	5.70092	1.22098	extracellular leucine-rich repeat and fibronectin type III domain containing 1
ELK4	2.94505	4.74361	0.86832	2.67438	R-NSCP1	4.74361	2.94505	1.61071	ELK4, ETS-domain protein (SRF accessory protein 1)
ELL	178.281	31.8523	19.3344	16.2273	ESC	178.281	31.8523	5.59712	elongation factor RNA polymerase II
ELL	4.38706	31.8523	19.3344	16.2273	R-NSCP1	31.8523	19.3344	1.64744	elongation factor RNA polymerase II
ELL2	9.3245	2.37043	1.20556	1.51967	ESC	9.3245	2.37043	3.93367	elongation factor, RNA polymerase II, 2
ELMO1	2.76933	6.83647	1.94423	31.1053	NPC	31.1053	6.83647	4.54991	engulfment and cell motility 1
ELMO2	9.59951	17.5296	17.4114	15.2757	R-NSCP1	17.5296	17.4114	1.00679	engulfment and cell motility 2
ELMOD1	0.0751176	0.946079	1.14312	7.85597	NPC	7.85597	1.14312	6.87239	ELMO/CED-12 domain containing 1
ELMOD3	1.59291	7.11962	9.76588	6.72621	R-NSCP6	9.76588	7.11962	1.37169	ELMO/CED-12 domain containing 3
ELN	0.359161	5.55082	5.48633	0.141255	R-NSCP1	5.55082	5.48633	1.01175	elastin
ELOVL2	0.418099	10.4224	5.0906	12.4837	NPC	12.4837	10.4224	1.19778	ELOVL fatty acid elongase 2
ELOVL4	10.5087	22.5045	6.33199	7.05762	R-NSCP1	22.5045	10.5087	2.14151	ELOVL fatty acid elongase 4
ELOVL6	38.0893	30.2271	14.4878	12.0363	ESC	38.0893	30.2271	1.2601	ELOVL fatty acid elongase 6
ELP2	55.5796	18.498	13.2342	10.8177	ESC	55.5796	18.498	3.00463	Uncharacterized protein [Source:UniProtKB/TrEMBL;Acc:F6ZPP0]
ELP3	25.7412	19.7518	12.5107	14.2897	ESC	25.7412	19.7518	1.30323	elongator acetyltransferase complex subunit 3
ELP4	20.166	20.8412	13.5507	18.5771	R-NSCP1	20.8412	20.166	1.03348	Uncharacterized protein [Source:UniProtKB/TrEMBL;Acc:F7CYB2]
EMB	13.1321	17.3759	3.78125	3.87253	R-NSCP1	17.3759	13.1321	1.32316	embigin
EMD	27.6524	29.1142	45.581	24.9401	R-NSCP6	45.581	29.1142	1.56559	emerin
EMG1	78.0927	28.3375	29.5549	13.7653	ESC	78.0927	29.5549	2.64229	EMG1 nucleolar protein homolog (S. cerevisiae)
EMILIN1	1.05633	4.13234	1.39257	0.747274	R-NSCP1	4.13234	1.39257	2.96742	elastin microfibril interfacer 1
EML1	4.94523	16.8916	14.2123	12.9449	R-NSCP1	16.8916	14.2123	1.18852	echinoderm microtubule associated protein like 1
EML2	5.1119	5.28826	9.63375	11.629	NPC	11.629	9.63375	1.20711	echinoderm microtubule associated protein like 2
EML4	28.3858	21.0909	14.1166	7.51649	ESC	28.3858	21.0909	1.34588	Uncharacterized protein EML4
EML5	2.27482	3.59361	4.17117	2.42101	R-NSCP6	4.17117	3.59361	1.16072	echinoderm microtubule associated protein like 5
EMP1	0.0897885	4.99924	0.617055	24.9809	NPC	24.9809	4.99924	4.99694	epithelial membrane protein 1
EMP2	17.5944	18.1588	6.97682	16.5275	R-NSCP1	18.1588	17.5944	1.03208	epithelial membrane protein 2
EMX1	0	4.50307	29.3937	0	R-NSCP6	29.3937	4.50307	6.52748	empty spiracles homeobox 1
EMX2	0.0525288	64.4874	124.641	15.2033	R-NSCP6	124.641	64.4874	1.9328	empty spiracles homeobox 2
EN2	0	11.405	0.107653	3.3101	R-NSCP1	11.405	3.3101	3.44552	engrailed homeobox 2
ENC1	5.74645	23.2784	42.365	58.5851	NPC	58.5851	42.365	1.38287	ectodermal-neural cortex 1 (with BTB-like domain)
ENDOD1	1.54688	1.65309	0.811415	5.17637	NPC	5.17637	1.65309	3.13133	endonuclease domain containing 1
ENHO	5.29028	11.8714	58.2898	35.4278	R-NSCP6	58.2898	35.4278	1.64531	Uncharacterized protein ENHO
ENO1	1076.01	753.593	673.553	639.513	ESC	1076.01	753.593	1.42784	enolase 1, (alpha)
ENO1	1.50955	753.593	673.553	639.513	R-NSCP1	753.593	673.553	1.11883	enolase 1, (alpha)
ENO2	5.00938	27.3022	54.0987	18.2922	R-NSCP6	54.0987	27.3022	1.98148	enolase 2 (gamma, neuronal)
ENO4	0.178744	3.37385	2.876	2.24704	R-NSCP1	3.37385	2.876	1.17311	enolase family member 4
ENOSF1	0.784193	1.13589	1.26716	5.11863	NPC	5.11863	1.26716	4.03945	Uncharacterized protein [Source:UniProtKB/TrEMBL;Acc:F6ZR23]
ENOX1	0.831599	5.2796	6.65582	3.36803	R-NSCP6	6.65582	5.2796	1.26067	ecto-NOX disulfide-thiol exchanger 1
ENOX2	4.65484	3.04567	3.16271	5.09017	NPC	5.09017	4.65484	1.09352	ecto-NOX disulfide-thiol exchanger 2
ENPP1	10.8827	4.10665	0.632558	0.679093	ESC	10.8827	4.10665	2.65002	ectonucleotide pyrophosphatase/phosphodiesterase 1
ENPP2	4.10195	11.1933	0.774403	19.7759	NPC	19.7759	11.1933	1.76676	ectonucleotide pyrophosphatase/phosphodiesterase 2
ENPP5	9.91227	4.92509	2.65096	1.72096	ESC	9.91227	4.92509	2.01261	ectonucleotide pyrophosphatase/phosphodiesterase 5 (putative)
ENTPD1	0.233594	0.59431	0.57117	4.42903	NPC	4.42903	0.59431	7.45239	ectonucleoside triphosphate diphosphohydrolase 1
ENTPD2	2.22875	2.60113	5.22337	25.2732	NPC	25.2732	5.22337	4.83849	ectonucleoside triphosphate diphosphohydrolase 2
ENTPD4	20.7554	19.2542	3.29666	10.3304	ESC	20.7554	19.2542	1.07797	ectonucleoside triphosphate diphosphohydrolase 4
ENTPD5	2.00176	3.77961	0.795944	4.64963	NPC	4.64963	3.77961	1.23019	ectonucleoside triphosphate diphosphohydrolase 5
ENTPD6	10.7643	11.5327	25.1071	4.54549	R-NSCP6	25.1071	11.5327	2.17704	ectonucleoside triphosphate diphosphohydrolase 6 (putative)
ENTPD7	3.19975	6.00634	1.7555	2.90863	R-NSCP1	6.00634	3.19975	1.87713	ectonucleoside triphosphate diphosphohydrolase 7
ENY2	60.985	65.3869	41.9089	28.3605	R-NSCP1	65.3869	60.985	1.07218	enhancer of yellow 2 homolog (Drosophila)
EOMES	21.2804	6.24859	40.0302	0.113595	R-NSCP6	40.0302	21.2804	1.88108	eomesodermin
EP300	22.8031	21.3519	12.483	14.6404	ESC	22.8031	21.3519	1.06797	E1A binding protein p300
EP400	5.862	11.0652	3.92589	6.94045	R-NSCP1	11.0652	6.94045	1.59431	Uncharacterized protein [Source:UniProtKB/TrEMBL;Acc:F7F7Y2]
EPB41	7.72832	16.6933	14.2483	7.52452	R-NSCP1	16.6933	14.2483	1.1716	Uncharacterized protein [Source:UniProtKB/TrEMBL;Acc:F6W853]
EPB41L1	3.9533	12.6032	10.8791	8.06137	R-NSCP1	12.6032	10.8791	1.15848	Uncharacterized protein [Source:UniProtKB/TrEMBL;Acc:F6PK61]
EPB41L2	32.2637	30.3018	8.10953	47.2201	NPC	47.2201	32.2637	1.46357	erythrocyte membrane protein band 4.1-like 2
EPB41L3	3.00822	6.89953	6.89337	15.8656	NPC	15.8656	6.89953	2.29952	Uncharacterized protein [Source:UniProtKB/TrEMBL;Acc:F6R9F7]
EPB41L4A	0.452943	6.06892	2.59813	4.16872	R-NSCP1	6.06892	4.16872	1.45582	erythrocyte membrane protein band 4.1 like 4A
EPB41L5	10.2542	10.1046	5.35645	7.75264	ESC	10.2542	10.1046	1.01481	erythrocyte membrane protein band 4.1 like 5
EPB49	0.377353	2.45694	11.302	5.69945	R-NSCP6	11.302	5.69945	1.983	erythrocyte membrane protein band 4.9 (dematin)
EPC2	10.0868	11.2328	18.3089	7.7655	R-NSCP6	18.3089	11.2328	1.62995	enhancer of polycomb homolog 2 (Drosophila)
EPCAM	154.001	8.68711	2.35006	0.118952	ESC	154.001	8.68711	17.7275	epithelial cell adhesion molecule
EPHA1	23.9133	0.213062	0.146481	0.0677319	ESC	23.9133	0.213062	112.236	EPH receptor A1
EPHA2	6.65296	9.36401	7.60378	7.19221	R-NSCP1	9.36401	7.60378	1.23149	EPH receptor A2
EPHA3	1.89732	17.2033	15.0002	21.2232	NPC	21.2232	17.2033	1.23367	EPH receptor A3
EPHA4	4.4668	29.6648	9.12707	1.35271	R-NSCP1	29.6648	9.12707	3.2502	EPH receptor A4
EPHA5	0.031037	2.22933	6.14278	0.235997	R-NSCP6	6.14278	2.22933	2.75544	EPH receptor A5
EPHB1	0.171009	7.42863	10.5024	35.7246	NPC	35.7246	10.5024	3.40157	EPH receptor B1
EPHB2	4.44273	16.8582	14.5968	8.20775	R-NSCP1	16.8582	14.5968	1.15492	EPH receptor B2
[truncated: 10,615 more rows]
