# Supplementary material for: mRNA-Seq and MicroRNA-Seq Whole-Transcriptome Analyses of Rhesus Monkey Embryonic Stem Cell Neural Differentiation Revealed the Potential Regulators of Rosette Neural Stem Cells
Source: DNA Res. 2014 Jun 17;21(5):541–54. doi: 10.1093/dnares/dsu019 (PMC4195499; doi:10.1093/dnares/dsu019)
Supplement: Supplementary Data [file supp_dsu019_dsu019supp_table4.xls]

## Sheet: ESC prevalent genes
Supplementary Table S4. Prevalent genes in ESC stage.
Gene	ESC_FPKM	R-NSCP1_FPKM	R-NSCP6_FPKM	NPC_FPKM	Tissue_with_max_FPKM	Maximum_FPKM	Second_maximum_FPKM	Fold change (Max_FPKM/second FPKM)	Gene Description
COX5A	943.427	0	0	0	ESC	943.427	0	Inf	cytochrome c oxidase subunit 5A
IFITM1	906.938	0	0	0	ESC	906.938	0	Inf	interferon induced transmembrane protein 1
IFITM3	763.073	0	0	0	ESC	763.073	0	Inf	interferon induced transmembrane protein 3
UQCRH	597.957	0	0	0	ESC	597.957	0	Inf	ubiquinol-cytochrome c reductase hinge protein-like
ATP5G1	324.42	0	0	0	ESC	324.42	0	Inf	ATP synthase, H+ transporting, mitochondrial Fo complex, subunit C1 (subunit 9)
ATP5O	305.203	0	0	0	ESC	305.203	0	Inf	ATP synthase, H+ transporting, mitochondrial F1 complex, O subunit
ATP6V0E1	226.53	0	0	0	ESC	226.53	0	Inf	ATPase, H+ transporting, lysosomal 9kDa, V0 subunit e1
UQCRQ	192.445	0	0	0	ESC	192.445	0	Inf	ubiquinol-cytochrome c reductase, complex III subunit VII, 9.5kDa
SARS	119.267	0	0	0	ESC	119.267	0	Inf	seryl-tRNA synthetase
NUTF2	92.2132	0	0	0	ESC	92.2132	0	Inf	nuclear transport factor 2
LOC100427367	86.8076	0	0	0	ESC	86.8076	0	Inf	Uncharacterized protein
SELM	71.9044	0	0	0	ESC	71.9044	0	Inf	Uncharacterized protein
LOC100425659	68.0053	0	0	0	ESC	68.0053	0	Inf	Uncharacterized protein
ZCSL2	60.2891	0	0	0	ESC	60.2891	0	Inf	DPH3 homolog
DEFB122	50.0095	0	0	0	ESC	50.0095	0	Inf	beta defensin 122
LOC717143	47.0516	0	0	0	ESC	47.0516	0	Inf	cytochrome c oxidase subunit 6B1-like
UQCRH	43.7427	0	0	0	ESC	43.7427	0	Inf	ubiquinol-cytochrome c reductase hinge protein-like
SLC7A3	40.6103	0	0	0	ESC	40.6103	0	Inf	solute carrier family 7 (cationic amino acid transporter, y+ system), member 3
LOC100426325	36.5954	0	0	0	ESC	36.5954	0	Inf	Uncharacterized protein
S100A7	33.336	0	0	0	ESC	33.336	0	Inf	Uncharacterized protein [Source:UniProtKB/TrEMBL;Acc:F6QJ52]
LOC714854	30.2119	0	0	0	ESC	30.2119	0	Inf	immortalization up-regulated protein-like
MAMU-A	29.8951	0	0	0	ESC	29.8951	0	Inf	major histocompatibility complex, class I, A
ATP5G1	23.7003	0	0	0	ESC	23.7003	0	Inf	ATP synthase, H+ transporting, mitochondrial Fo complex, subunit C1 (subunit 9)
LOC100429534	23.643	0	0	0	ESC	23.643	0	Inf	Uncharacterized protein
RBMX2	20.9604	0	0	0	ESC	20.9604	0	Inf	RNA binding motif protein, X-linked 2
LOC704594	20.6728	0	0	0	ESC	20.6728	0	Inf	Uncharacterized protein
OXCT1	18.4822	0	0	0	ESC	18.4822	0	Inf	3-oxoacid CoA transferase 1
IFITM3	18.1655	0	0	0	ESC	18.1655	0	Inf	interferon induced transmembrane protein 3
GLTP	17.7994	0	0	0	ESC	17.7994	0	Inf	glycolipid transfer protein
NMRAL1	17.0668	0	0	0	ESC	17.0668	0	Inf	NmrA-like family domain containing 1
LOC100425085	16.4359	0	0	0	ESC	16.4359	0	Inf	G antigen 10-like
LOC100426212	15.8892	0	0	0	ESC	15.8892	0	Inf	Uncharacterized protein
GDF3	12.8551	0	0	0	ESC	12.8551	0	Inf	growth differentiation factor 3
FGFR2	12.6207	0	0	0	ESC	12.6207	0	Inf	Uncharacterized protein [Source:UniProtKB/TrEMBL;Acc:F7A593]
DNMBP	11.0135	0	0	0	ESC	11.0135	0	Inf	dynamin binding protein
BIRC6	10.2023	0	0	0	ESC	10.2023	0	Inf	baculoviral IAP repeat containing 6
ATP6V0A2	8.0444	0	0	0	ESC	8.0444	0	Inf	ATPase, H+ transporting, lysosomal V0 subunit a2
IFITM3	7.16874	0	0	0	ESC	7.16874	0	Inf	interferon induced transmembrane protein 3
LOC708056	6.50268	0	0	0	ESC	6.50268	0	Inf	Uncharacterized protein
LOC711461	6.28999	0	0	0	ESC	6.28999	0	Inf	Uncharacterized protein
LOC707098	4.88314	0	0	0	ESC	4.88314	0	Inf	Uncharacterized protein
NAGA	4.3916	0	0	0	ESC	4.3916	0	Inf	N-acetylgalactosaminidase, alpha-
LOC717779	4.23133	0	0	0	ESC	4.23133	0	Inf	60S acidic ribosomal protein P2-like
LOC703716	3.75817	0	0	0	ESC	3.75817	0	Inf	gametocyte-specific factor 1-like
PGA4	3.25648	1.63877e-179	3.22621e-119	0	ESC	3.25648	3.22621e-119	1.00938e+119	pepsinogen 4, group I (pepsinogen A)
LOC100430924	9.10896	9.24916e-73	0	0	ESC	9.10896	9.24916e-73	9.84842e+72	Uncharacterized protein
NDUFS5	1135.72	0.145243	0	0	ESC	1135.72	0.145243	7819.64	NADH dehydrogenase (ubiquinone) Fe-S protein 5, 15kDa (NADH-coenzyme Q reductase)
ATP5G3	159.384	0.0397051	0	0.0371936	ESC	159.384	0.0397051	4014.19	ATP synthase, H+ transporting, mitochondrial Fo complex, subunit C3 (subunit 9)
NDUFAB1	219.137	0	0	0.059763	ESC	219.137	0.059763	3666.77	NADH dehydrogenase (ubiquinone) 1, alpha/beta subcomplex, 1, 8kDa
C7H14orf115	34.5867	0.0106207	0	0	ESC	34.5867	0.0106207	3256.54	Uncharacterized protein
DDT	232.114	0.102835	0	0.0756068	ESC	232.114	0.102835	2257.15	D-dopachrome tautomerase
NANOG	112.575	0.0859803	0.0360329	0.08677	ESC	112.575	0.08677	1297.4	Nanog homeobox
FTH1	29.8271	0.0107101	0.00789524	0.0254489	ESC	29.8271	0.0254489	1172.04	ferritin, heavy polypeptide 1
POU5F1	1176.39	1.03569	0.181574	0.0582848	ESC	1176.39	1.03569	1135.85	POU class 5 homeobox 1
TPT1	1776.59	1.45348	1.64324	2.3377	ESC	1776.59	2.3377	759.973	tumor protein, translationally-controlled 1
LEFTY1	51.6228	0.0688605	0.0739531	0.00666192	ESC	51.6228	0.0739531	698.048	left-right determination factor 1
LOC706631	199.394	0.302814	0	0	ESC	199.394	0.302814	658.47	developmental pluripotency-associated protein 4-like
TMEM30A	31.7405	0.0253306	0.0498759	0	ESC	31.7405	0.0498759	636.39	cell cycle control protein 50C-like
LOC713924	270.109	0.285906	0.468405	0.32723	ESC	270.109	0.468405	576.657	Uncharacterized protein
SERF2	41.8903	0.0761514	0	0	ESC	41.8903	0.0761514	550.092	small EDRK-rich factor 2
HIGD1A	82.1724	0	0.163304	0	ESC	82.1724	0.163304	503.187	HIG1 hypoxia inducible domain family, member 1A
MMP25	13.4396	0	0	0.0279329	ESC	13.4396	0.0279329	481.139	matrix metallopeptidase 25
PABPC1	322.719	0.326992	0.568522	0.703416	ESC	322.719	0.703416	458.788	poly(A) binding protein, cytoplasmic 1
SET	724.578	1.50775	1.6145	0.505755	ESC	724.578	1.6145	448.794	Uncharacterized protein [Source:UniProtKB/TrEMBL;Acc:F6WIP3]
PRDM14	26.8084	0.0744899	0	0	ESC	26.8084	0.0744899	359.893	PR domain containing 14
NODAL	35.661	0.101881	0	0	ESC	35.661	0.101881	350.026	nodal homolog (mouse)
LRP1	25.0811	0.0777386	0.0223121	0.0302672	ESC	25.0811	0.0777386	322.634	low density lipoprotein receptor-related protein 1
SLC2A3	318.255	0.987296	0.0458272	1.17116	ESC	318.255	1.17116	271.743	solute carrier family 2 (facilitated glucose transporter), member 3
KCNG3	4.16227	0.0161767	0.00799544	0	ESC	4.16227	0.0161767	257.3	potassium voltage-gated channel, subfamily G, member 3
LOC100427862	3933.65	15.9801	11.591	8.26982	ESC	3933.65	15.9801	246.159	Uncharacterized protein
ATP5G3	9.69325	0.0397051	0	0.0371936	ESC	9.69325	0.0397051	244.131	ATP synthase, H+ transporting, mitochondrial Fo complex, subunit C3 (subunit 9)
RAI14	35.8143	0.0836752	0.147012	0.0226585	ESC	35.8143	0.147012	243.615	ankyrin repeat domain-containing protein 35-like
LOC721688	53.5648	0.222921	2.3412e-21	6.60536e-100	ESC	53.5648	0.222921	240.286	Uncharacterized protein
LOC712918	197.062	0.906795	0.0577783	0.0455117	ESC	197.062	0.906795	217.317	putative teratocarcinoma-derived growth factor 2-like
LEFTY2	34.1339	0.158301	0	0.0418158	ESC	34.1339	0.158301	215.627	left-right determination factor 2
VCL	62.5983	0.147109	0.300312	0.0758282	ESC	62.5983	0.300312	208.444	vinculin
LRP1	15.3216	0.0777386	0.0223121	0.0302672	ESC	15.3216	0.0777386	197.091	low density lipoprotein receptor-related protein 1
L1TD1	260.958	1.32655	0.309669	0.0292997	ESC	260.958	1.32655	196.719	LINE-1 type transposase domain containing 1
MRPS17	52.1423	0.149875	0.286752	0	ESC	52.1423	0.286752	181.838	mitochondrial ribosomal protein S17
LOC714123	61.0822	0.338781	0.0417326	0	ESC	61.0822	0.338781	180.3	v-set domain-containing T-cell activation inhibitor 1-like
FLT1	6.3839	0.0395482	0.019555	0	ESC	6.3839	0.0395482	161.421	fms-related tyrosine kinase 1 (vascular endothelial growth factor/vascular permeability factor receptor)
ADH5	244.767	1.88016	1.73204	1.14356	ESC	244.767	1.88016	130.184	alcohol dehydrogenase 5 (class III), chi polypeptide
PKM2	335.175	2.76126	2.75491	1.65382	ESC	335.175	2.76126	121.385	Pyruvate kinase [Source:UniProtKB/TrEMBL;Acc:F6XKL2]
RAC2	3.3269	0	0.028308	0	ESC	3.3269	0.028308	117.525	ras-related C3 botulinum toxin substrate 2 (rho family, small GTP binding protein Rac2)
GABARAP	124.392	0.451142	0.769145	1.06094	ESC	124.392	1.06094	117.247	GABA(A) receptor-associated protein
EPHA1	23.9133	0.213062	0.146481	0.0677319	ESC	23.9133	0.213062	112.236	EPH receptor A1
MYO10	22.5035	0.219841	0.211276	0.065155	ESC	22.5035	0.219841	102.363	myosin X
LOC715312	3.86995	0.0378968	0	0	ESC	3.86995	0.0378968	102.118	uncharacterized protein C1orf172-like
CCL20	190.671	1.91597	0	0	ESC	190.671	1.91597	99.5167	chemokine (C-C motif) ligand 20
LOC715138	5.84208	0.066546	0	0	ESC	5.84208	0.066546	87.7901	transmembrane protease serine 2-like
SSBP2	3.76081	0.0449414	0	0	ESC	3.76081	0.0449414	83.6825	single-stranded DNA binding protein 2
LOC100428408	43.8045	0	0	0.534078	ESC	43.8045	0.534078	82.0189	Uncharacterized protein
MCHR2	5.56115	0.0684014	0	0	ESC	5.56115	0.0684014	81.3017	melanin-concentrating hormone receptor 2
LOC100424899	52.4719	0.784437	0	0	ESC	52.4719	0.784437	66.8912	Uncharacterized protein
ADH4	5.19064	0.0819853	0.0161774	0.0132151	ESC	5.19064	0.0819853	63.3118	alcohol dehydrogenase 4 (class II), pi polypeptide
ZFP42	77.3282	1.24452	0.042073	0.0671879	ESC	77.3282	1.24452	62.135	zinc finger protein 42 homolog
LOC100425252	204.72	0	0	3.44864	ESC	204.72	3.44864	59.3625	Uncharacterized protein
PABPC1	40.0894	0.326992	0.568522	0.703416	ESC	40.0894	0.703416	56.9924	poly(A) binding protein, cytoplasmic 1
CXCL12	733.349	12.9764	0	0	ESC	733.349	12.9764	56.5141	chemokine (C-X-C motif) ligand 12
ZSCAN10	23.0284	0.162898	0.417319	0.131987	ESC	23.0284	0.417319	55.1818	zinc finger and SCAN domain containing 10
LOC100427798	18.7422	4.80126e-10	1.0647e-189	0.339853	ESC	18.7422	0.339853	55.148	HLA class II histocompatibility antigen, DP beta 1 chain-like
ITM2B	45.2519	0.831411	0.126047	0.0854381	ESC	45.2519	0.831411	54.4278	integral membrane protein 2B
ACTG2	132.102	2.46008	1.037	0.0698075	ESC	132.102	2.46008	53.6983	actin, gamma 2, smooth muscle, enteric
LGALS3	11.5723	0.217231	0.0704971	0	ESC	11.5723	0.217231	53.2719	lectin, galactoside-binding, soluble, 3
CBLC	3.43495	0.0668423	0	0	ESC	3.43495	0.0668423	51.3889	Cbl proto-oncogene, E3 ubiquitin protein ligase C
LOC702821	5.09298	0.0775714	0.0573576	0.101254	ESC	5.09298	0.101254	50.299	Uncharacterized protein
SUMO3	70.5525	1.40471	0.287814	0.0559957	ESC	70.5525	1.40471	50.2257	SMT3 suppressor of mif two 3 homolog 3 (S. cerevisiae)
LOC714987	28.7877	0.351873	0.575476	0.430256	ESC	28.7877	0.575476	50.0242	forkhead box protein H1-like
LOC703300	23.0432	0.343648	0.0282677	0.474242	ESC	23.0432	0.474242	48.5895	Uncharacterized protein
PDCD1	4.58149	0	0	0.0972383	ESC	4.58149	0.0972383	47.1161	programmed cell death 1
PGAM1	347.392	5.87382	7.84014	7.77366	ESC	347.392	7.84014	44.3094	phosphoglycerate mutase 1 (brain)
HESX1	23.1576	0.391739	0.563022	0.478399	ESC	23.1576	0.563022	41.1309	HESX homeobox 1
LOC714407	3.8683	0.096403	0.0951711	0	ESC	3.8683	0.096403	40.1263	early growth response protein 4-like
GSTT2	44.8764	1.12599	0.495336	1.10516	ESC	44.8764	1.12599	39.8551	glutathione S-transferase theta 2
IGBP1	39.7622	0.502046	1.00214	0.468202	ESC	39.7622	1.00214	39.6773	immunoglobulin (CD79A) binding protein 1
SOX17	3.26933	0.0833987	0	0	ESC	3.26933	0.0833987	39.2012	SRY (sex determining region Y)-box 17
LOC697056	3.38109	0.0884847	0	0.00515171	ESC	3.38109	0.0884847	38.211	uncharacterized protein C6orf132-like
LOC716017	17.7358	0.46837	0.195426	0.101447	ESC	17.7358	0.46837	37.8671	UDP-GlcNAc:betaGal beta-1,3-N-acetylglucosaminyltransferase 7-like
LOC700009	44.5543	1.19938	0	0.0228025	ESC	44.5543	1.19938	37.1478	epithelial splicing regulatory protein 1-like
LOC697698	3.56466	0.0977336	0.0241301	0	ESC	3.56466	0.0977336	36.4732	Uncharacterized protein
LOC716681	19.7358	0.550753	0.0541931	0.0438434	ESC	19.7358	0.550753	35.8342	Uncharacterized protein
FERMT1	13.1791	0.381014	0.0433922	0.236672	ESC	13.1791	0.381014	34.5895	fermitin family member 1
MOSPD1	7.41669	0.21877	0	0.0718584	ESC	7.41669	0.21877	33.9018	motile sperm domain containing 1
GATA6	5.40754	0.16682	0.155148	0.0637374	ESC	5.40754	0.16682	32.4154	Uncharacterized protein [Source:UniProtKB/TrEMBL;Acc:F7GIW0]
GSC	13.564	0.394115	0.419589	0.0519864	ESC	13.564	0.419589	32.3269	goosecoid homeobox
LOC699284	6.81531	0.212699	0	0	ESC	6.81531	0.212699	32.042	transcription factor Ovo-like 2-like
LOC720484	6.19522	0.194315	0	0	ESC	6.19522	0.194315	31.8824	Uncharacterized protein
DNMT3B	514.971	16.2857	7.2011	2.5177	ESC	514.971	16.2857	31.6211	Uncharacterized protein [Source:UniProtKB/TrEMBL;Acc:F6QRQ0]
LOC711428	12.8449	0.409487	0.0224105	0	ESC	12.8449	0.409487	31.3683	zinc finger protein 57 homolog
LOC710796	16.9351	0.392158	0.0774768	0.544967	ESC	16.9351	0.544967	31.0755	frizzled-5-like
LCP1	5.08897	0.167742	0.00825921	0.00679481	ESC	5.08897	0.167742	30.3381	lymphocyte cytosolic protein 1 (L-plastin)
SGK1	55.4886	1.8311	1.27108	1.4342	ESC	55.4886	1.8311	30.3034	serum/glucocorticoid regulated kinase 1
NFE2L2	13.9147	0.490272	0.10093	0.0308019	ESC	13.9147	0.490272	28.3816	nuclear factor (erythroid-derived 2)-like 2
PNMT	3.03527	0.0367955	0.108379	0.057992	ESC	3.03527	0.108379	28.0061	phenylethanolamine N-methyltransferase
TMEM37	7.02848	0.254222	0.10011	0	ESC	7.02848	0.254222	27.647	transmembrane protein 37
AIG1	16.1541	0.604185	0.244331	0.560904	ESC	16.1541	0.604185	26.737	androgen-induced 1
PDYN	35.1526	1.34955	0.746861	0.111838	ESC	35.1526	1.34955	26.0476	prodynorphin
PGAM1	200.042	5.87382	7.84014	7.77366	ESC	200.042	7.84014	25.5151	phosphoglycerate mutase 1 (brain)
LAD1	7.31709	0.288874	0.0427704	0	ESC	7.31709	0.288874	25.3297	ladinin 1
LOC721160	67.5521	2.71784	0	0	ESC	67.5521	2.71784	24.8551	Uncharacterized protein
GATA4	3.94915	0.162002	0.0213394	0	ESC	3.94915	0.162002	24.3772	GATA binding protein 4
LOC716168	51.2835	2.14336	0.451638	0.132595	ESC	51.2835	2.14336	23.9267	Uncharacterized protein
TUBA4A	18.132	0.587044	0.757914	0.545656	ESC	18.132	0.757914	23.9236	tubulin, alpha 4a
ASS1	21.7428	0.916884	0.25471	0.0375973	ESC	21.7428	0.916884	23.7138	argininosuccinate synthase 1
CCHCR1	7183.1	55.4896	304.724	27.8368	ESC	7183.1	304.724	23.5725	coiled-coil alpha-helical rod protein 1
AP1M2	64.2885	2.77346	0	0	ESC	64.2885	2.77346	23.1799	adaptor-related protein complex 1, mu 2 subunit
CLDN10	6.41672	0.143065	0.280996	0.0846496	ESC	6.41672	0.280996	22.8356	claudin 10
LOC694126	5.72069	0.2582	0.0145623	0.011913	ESC	5.72069	0.2582	22.156	Uncharacterized protein
LOC699519	48.3288	2.20165	0.183073	0.0498909	ESC	48.3288	2.20165	21.9512	Uncharacterized protein
LOC700208	5.73317	0.261892	0.0937912	0.114186	ESC	5.73317	0.261892	21.8914	epithelial-stromal interaction protein 1-like
PRSS8	37.8996	1.77184	0.254772	0.114944	ESC	37.8996	1.77184	21.39	protease, serine, 8
LOC707075	6.11138	0.289912	0.0602328	0.0985054	ESC	6.11138	0.289912	21.0801	growth factor receptor-bound protein 14-like
LOC713204	6.01107	0.288348	0.134795	0.0734872	ESC	6.01107	0.288348	20.8466	glycerol-3-phosphate acyltransferase 3-like
GRHL2	12.9313	0.627202	0	0	ESC	12.9313	0.627202	20.6174	Uncharacterized protein [Source:UniProtKB/TrEMBL;Acc:F7HKR5]
CDH1	28.8009	1.40616	0	0	ESC	28.8009	1.40616	20.482	Uncharacterized protein [Source:UniProtKB/TrEMBL;Acc:F7H4T6]
LOC708983	115.98	0	0	5.7271	ESC	115.98	5.7271	20.2511	metallothionein-2-like
F11R	148.063	7.3332	3.62472	6.91535	ESC	148.063	7.3332	20.1908	F11 receptor
SFN	16.531	0.830919	0.612174	0.244502	ESC	16.531	0.830919	19.8948	Uncharacterized protein [Source:UniProtKB/TrEMBL;Acc:F6RM85]
TIMM9	53.5502	1.7703	2.69917	1.92695	ESC	53.5502	2.69917	19.8395	translocase of inner mitochondrial membrane 9 homolog (yeast)
LOC707293	3.84372	0.198423	0	0	ESC	3.84372	0.198423	19.3713	myosin regulatory light chain 2, atrial isoform-like
MIXL1	12.4837	0.21756	0.213264	0.646753	ESC	12.4837	0.646753	19.3021	Mix paired-like homeobox
LOC100425668	7.55957	0.302212	0.394349	0	ESC	7.55957	0.394349	19.1697	Uncharacterized protein
NUP43	13.8066	0.727054	0.408116	0.164086	ESC	13.8066	0.727054	18.9898	nucleoporin 43kDa
11-BETA-HSD2	12.0864	0.641355	0.584081	0.0397592	ESC	12.0864	0.641355	18.8451	Uncharacterized protein [Source:UniProtKB/TrEMBL;Acc:F7H597]
ACTA1	7.21342	0.303832	0.391595	0.0422736	ESC	7.21342	0.391595	18.4206	actin, alpha 1, skeletal muscle
ESRP2	14.7179	0.809562	0.0509047	0.05214	ESC	14.7179	0.809562	18.1801	epithelial splicing regulatory protein 2
KIF4A	19.1124	1.0541	0.588863	0.401465	ESC	19.1124	1.0541	18.1315	chromosome-associated kinesin KIF4B-like
EPCAM	154.001	8.68711	2.35006	0.118952	ESC	154.001	8.68711	17.7275	epithelial cell adhesion molecule
SPINT1	23.4594	1.33462	0	0.0142331	ESC	23.4594	1.33462	17.5776	serine peptidase inhibitor, Kunitz type 1
FOXD3	12.1771	0.698213	0	0.0129411	ESC	12.1771	0.698213	17.4404	forkhead box D3
LOC720764	404.783	23.3907	0.00151092	8.30867	ESC	404.783	23.3907	17.3053	Uncharacterized protein
LOC710448	3.69251	0.213913	0	0.0189997	ESC	3.69251	0.213913	17.2617	Uncharacterized protein
KCTD8	9.18541	0.534134	0.368008	0.0100558	ESC	9.18541	0.534134	17.1968	potassium channel tetramerisation domain containing 8
ANXA10	9.89537	0.575862	0.0493022	0.179877	ESC	9.89537	0.575862	17.1836	annexin A10
PITRM1	231.178	13.4933	10.8845	12.1638	ESC	231.178	13.4933	17.1328	pitrilysin metallopeptidase 1
HHEX	8.7939	0.372314	0.521591	0.298999	ESC	8.7939	0.521591	16.8598	hematopoietically expressed homeobox
LOC100430095	398.42	15.3614	23.7371	9.76658	ESC	398.42	23.7371	16.7847	Uncharacterized protein
TXN	1510.91	91.5054	84.5997	59.1744	ESC	1510.91	91.5054	16.5117	thioredoxin
UBE2C	172.664	7.64626	10.677	3.89198	ESC	172.664	10.677	16.1716	ubiquitin-conjugating enzyme E2C
LOC695330	75.1775	4.67135	2.46227	3.90494	ESC	75.1775	4.67135	16.0933	DNA-directed RNA polymerase III subunit RPC7-like
CRYGB	6.66852	0	0	0.420606	ESC	6.66852	0.420606	15.8546	crystallin, gamma B
TEK	6.76746	0.427469	0.227975	0.0518293	ESC	6.76746	0.427469	15.8315	TEK tyrosine kinase, endothelial
CHCHD3	115.512	5.87058	7.44178	6.88088	ESC	115.512	7.44178	15.5221	coiled-coil-helix-coiled-coil-helix domain containing 3
CLDN7	27.8654	1.79533	0	0	ESC	27.8654	1.79533	15.521	claudin 7
LOC717335	156.268	10.0995	2.16315e-08	5.06634	ESC	156.268	10.0995	15.4728	Uncharacterized protein
GRB7	9.00218	0.585529	0.508929	0.240768	ESC	9.00218	0.585529	15.3744	growth factor receptor-bound protein 7
LOC100426312	360.638	16.4311	23.4663	11.2862	ESC	360.638	23.4663	15.3683	Uncharacterized protein
PRICKLE1	24.3807	1.64791	0.871708	1.13195	ESC	24.3807	1.64791	14.7949	prickle homolog 1 (Drosophila)
HAS2	91.0616	1.82085	0.0186471	6.17648	ESC	91.0616	6.17648	14.7433	hyaluronan synthase 2
ARHGAP36	8.7865	0.393468	0.623537	0.138418	ESC	8.7865	0.623537	14.0914	Rho GTPase activating protein 36
FST	77.7349	5.53541	3.45993	2.02326	ESC	77.7349	5.53541	14.0432	follistatin
RGL3	3.19901	0.229468	0.0125869	0.0412654	ESC	3.19901	0.229468	13.941	ral guanine nucleotide dissociation stimulator-like 3
LOC719865	1357.23	101.224	0.451955	0.0692603	ESC	1357.23	101.224	13.4082	protein lin-28 homolog A-like
LOC100424248	10.3061	0.207045	0.782504	0.275568	ESC	10.3061	0.782504	13.1707	Uncharacterized protein
TAF4B	7.68499	0.601691	0.0424231	0.451334	ESC	7.68499	0.601691	12.7723	TAF4b RNA polymerase II, TATA box binding protein (TBP)-associated factor, 105kDa
ACTC1	31.5919	2.47921	1.99978	0.279351	ESC	31.5919	2.47921	12.7427	actin, alpha, cardiac muscle 1
GABARAP	13.4304	0.451142	0.769145	1.06094	ESC	13.4304	1.06094	12.659	GABA(A) receptor-associated protein
LOC100427765	86.9495	6.90383	4.67964	6.33286	ESC	86.9495	6.90383	12.5944	Uncharacterized protein
LOC100430028	4542.86	364.388	0	113.389	ESC	4542.86	364.388	12.4671	Uncharacterized protein
LOC710558	20.024	1.62148	0	0.170184	ESC	20.024	1.62148	12.3492	Uncharacterized protein
RAB25	12.0014	0.98888	0	0.0278759	ESC	12.0014	0.98888	12.1364	RAB25, member RAS oncogene family
GNGT2	4.10433	0.342429	0	0	ESC	4.10433	0.342429	11.9859	guanine nucleotide binding protein (G protein), gamma transducing activity polypeptide 2
KCND2	5.27928	0.440911	0.216525	0.357768	ESC	5.27928	0.440911	11.9736	potassium voltage-gated channel, Shal-related subfamily, member 2
SCIN	3.69511	0.255343	0.0901289	0.311214	ESC	3.69511	0.311214	11.8732	scinderin
SPP1	277.873	1.59319	1.41035	23.8256	ESC	277.873	23.8256	11.6628	secreted phosphoprotein 1
LOC695315	11.4174	0.993079	0.23887	0	ESC	11.4174	0.993079	11.497	calcium-binding protein 8-like
LOC706942	1205.28	53.7023	105.046	24.1933	ESC	1205.28	105.046	11.4738	Uncharacterized protein
BNC2	8.13493	0.710395	0.0737605	0.207765	ESC	8.13493	0.710395	11.4513	basonuclin 2
CTHRC1	4.53668	0.401635	0.121503	0.147023	ESC	4.53668	0.401635	11.2955	collagen triple helix repeat containing 1
RGS10	20.4876	1.7121	1.53695	1.85215	ESC	20.4876	1.85215	11.0615	regulator of G-protein signaling 10
CDA	5.83205	0.179892	0.528834	0	ESC	5.83205	0.528834	11.0281	cytidine deaminase
LOC100423414	1897.04	172.663	0	0	ESC	1897.04	172.663	10.987	Uncharacterized protein
ZNF229	62.1865	5.67718	1.69983	2.76865	ESC	62.1865	5.67718	10.9538	zinc finger protein 229
LOC714619	4.99694	0.457227	0	0.00758011	ESC	4.99694	0.457227	10.9288	Uncharacterized protein
SH2D4A	7.58689	0.694552	0.0782493	0.0796612	ESC	7.58689	0.694552	10.9234	SH2 domain containing 4A
MGAT4B	18.7099	1.71389	1.20734	1.40742	ESC	18.7099	1.71389	10.9166	mannosyl (alpha-1,3-)-glycoprotein beta-1,4-N-acetylglucosaminyltransferase, isozyme B
LOC100427663	6.85393	6.86696e-11	2.21892e-06	0.6331	ESC	6.85393	0.6331	10.826	Uncharacterized protein
LOC716112	59.6411	5.57612	1.84878	4.21854	ESC	59.6411	5.57612	10.6958	zinc transporter ZIP14-like
LOC721792	7.68114	0.726928	0	0.123781	ESC	7.68114	0.726928	10.5666	nicotinamide riboside kinase 2-like
LOC710156	19.5302	0.7385	1.84842	0.0456548	ESC	19.5302	1.84842	10.5659	sodium-coupled neutral amino acid transporter 5-like
LOC713991	6.52847	0	0	0.620465	ESC	6.52847	0.620465	10.5219	ribosomal protein, large, P1-like
LOC100426831	78.3417	7.50735	4.48676	3.72279	ESC	78.3417	7.50735	10.4353	Uncharacterized protein
TNNC2	10.4662	0.162764	0.477431	1.00695	ESC	10.4662	1.00695	10.394	troponin C type 2 (fast)
LOC710344	1450.98	133.341	140.779	71.3303	ESC	1450.98	140.779	10.3068	lupus La protein-like
LOC720127	1227.66	61.5609	121.005	37.3888	ESC	1227.66	121.005	10.1455	Uncharacterized protein
LOC709866	4.35035	0.431109	0.302768	0.170982	ESC	4.35035	0.431109	10.0911	Uncharacterized protein
LOC710502	7.32267	0.741435	0.62866	0.722898	ESC	7.32267	0.741435	9.87635	60S ribosomal protein L24-like
LOC700415	6.18683	4.95065e-27	0.636668	2.00137e-45	ESC	6.18683	0.636668	9.71751	Uncharacterized protein
BAG2	19.175	0.884879	1.14374	1.98962	ESC	19.175	1.98962	9.63752	BCL2-associated athanogene 2
FOXA2	7.1685	0.751161	0.0780702	0.373072	ESC	7.1685	0.751161	9.54323	forkhead box A2
LOC719187	4.60673	0.492917	0.205765	0	ESC	4.60673	0.492917	9.34585	Uncharacterized protein
KAL1	81.13	8.70674	1.90226	0.902596	ESC	81.13	8.70674	9.31807	Uncharacterized protein [Source:UniProtKB/TrEMBL;Acc:F7CFR0]
MCH1R	9.07779	0.978203	0.66676	0.140147	ESC	9.07779	0.978203	9.28007	Uncharacterized protein
UNC13A	13.1583	1.42193	1.41501	0.577013	ESC	13.1583	1.42193	9.25383	Uncharacterized protein [Source:UniProtKB/TrEMBL;Acc:F6SCZ7]
TNFRSF10A	4.40335	0.482504	0.126467	0.101908	ESC	4.40335	0.482504	9.12604	tumor necrosis factor receptor superfamily, member 10a
GLS2	5.8612	0.650593	0.484913	0.178901	ESC	5.8612	0.650593	9.00901	glutaminase 2 (liver, mitochondrial)
LOC100428125	7.23978	0.809514	0	0	ESC	7.23978	0.809514	8.94337	Uncharacterized protein
LOC715580	3678.11	269.713	413.085	80.5192	ESC	3678.11	413.085	8.904	Uncharacterized protein
CPNE8	14.8288	0.887203	1.6924	0.0648977	ESC	14.8288	1.6924	8.76199	copine VIII
LOC704998	3.93312	0.449402	0.110536	0.0893838	ESC	3.93312	0.449402	8.7519	magnesium transporter NIPA3-like
TERF1	309.802	36.1519	32.365	26.947	ESC	309.802	36.1519	8.56945	telomeric repeat binding factor (NIMA-interacting) 1
LOC715663	7.5208	0.878773	0.6335	0.217799	ESC	7.5208	0.878773	8.5583	Uncharacterized protein
LOC710142	9.85867	1.15344	0.366692	0.407066	ESC	9.85867	1.15344	8.54719	solute carrier family 39 (zinc transporter), member 8
RBM3	198.621	14.2372	23.3807	11.1957	ESC	198.621	23.3807	8.49508	Uncharacterized protein
LOC701261	10246.9	1214.52	1113.88	556.541	ESC	10246.9	1214.52	8.437	Uncharacterized protein
KIR3DL10	362.369	20.6719	43.3597	10.706	ESC	362.369	43.3597	8.35728	Uncharacterized protein
LOC699737	9.1411	0.525626	0.015615	1.09968	ESC	9.1411	1.09968	8.31251	paired-like homeodomain 2 [Source:HGNC Symbol;Acc:9005]
ARHGAP27	3.01909	0.370267	0.128766	0.0697967	ESC	3.01909	0.370267	8.15382	Rho GTPase activating protein 27
LOC716757	3884.38	348.062	476.855	77.6738	ESC	3884.38	476.855	8.14583	ribosome biogenesis protein BMS1 homolog
PHF17	81.7732	9.13487	10.095	4.61973	ESC	81.7732	10.095	8.10037	PHD finger protein 17
LOC699854	268.34	33.289	3.76055	0.0430512	ESC	268.34	33.289	8.06092	Uncharacterized protein
DSE	24.485	3.06969	0.822071	2.33955	ESC	24.485	3.06969	7.97638	dermatan sulfate epimerase
C15H9orf95	21.4455	0.882274	1.3735	2.70745	ESC	21.4455	2.70745	7.92092	Uncharacterized protein
HPN	6.85725	0.867351	0.018989	0	ESC	6.85725	0.867351	7.90597	hepsin
HNF4G	5.3945	0.0904768	0.0183262	0.684148	ESC	5.3945	0.684148	7.88499	hepatocyte nuclear factor 4, gamma
LOC707459	48.9843	6.21688	0	4.22442	ESC	48.9843	6.21688	7.87924	Uncharacterized protein
LOC718848	4.32044	0.55098	0.292654	0.0267548	ESC	4.32044	0.55098	7.84137	suppressor of tumorigenicity 14 protein-like
LOC700292	10.6324	0	0	1.372	ESC	10.6324	1.372	7.74956	Uncharacterized protein
PIM2	40.0567	2.80018	4.22669	5.18558	ESC	40.0567	5.18558	7.72463	pim-2 oncogene
LOC100423213	696.289	55.7071	90.1845	36.6526	ESC	696.289	90.1845	7.72072	Uncharacterized protein
RPF2	67.0063	8.71815	6.41961	4.38756	ESC	67.0063	8.71815	7.68584	ribosome production factor 2 homolog (S. cerevisiae)
ZNF560	11.9652	1.14699	1.57977	0.536526	ESC	11.9652	1.57977	7.57401	zinc finger protein 560
FAIM	16.0473	2.12621	0.198958	0.0533681	ESC	16.0473	2.12621	7.54737	Fas apoptotic inhibitory molecule
LOC706993	27.2645	0.684712	0	3.62223	ESC	27.2645	3.62223	7.52699	Uncharacterized protein
TSPAN12	226.942	30.1572	20.3011	26.9634	ESC	226.942	30.1572	7.5253	Uncharacterized protein [Source:UniProtKB/TrEMBL;Acc:F7FAL8]
LOC100427396	7401.07	701.212	987.92	202.482	ESC	7401.07	987.92	7.49157	Uncharacterized protein
TRIM5	13.9947	1.38192	0.406466	1.89981	ESC	13.9947	1.89981	7.36637	tripartite motif containing 5
ZNF561	19.2509	2.43649	2.64938	1.7582	ESC	19.2509	2.64938	7.26619	Uncharacterized protein [Source:UniProtKB/TrEMBL;Acc:F6VZN9]
LOC706040	5.53157	0.764178	0.440916	0.483102	ESC	5.53157	0.764178	7.23859	Uncharacterized protein
LOC706830	7.95819	1.10858	0.829376	0.0436457	ESC	7.95819	1.10858	7.17872	Uncharacterized protein
LOC100426538	408.248	39.0462	57.0398	29.1564	ESC	408.248	57.0398	7.15725	Uncharacterized protein
ETS2	34.3369	4.87872	2.22255	2.17873	ESC	34.3369	4.87872	7.0381	v-ets erythroblastosis virus E26 oncogene homolog 2 (avian)
UGP2	194.249	27.791	26.7733	25.0517	ESC	194.249	27.791	6.98964	UDP-glucose pyrophosphorylase 2
GPR176	78.6171	2.38006	1.43231	11.4727	ESC	78.6171	11.4727	6.85254	G protein-coupled receptor 176
LOC697047	3.62873	0	0.532553	0.412998	ESC	3.62873	0.532553	6.81384	troponin C, slow skeletal and cardiac muscles-like
LOC706659	20.5045	3.03145	1.37394	0	ESC	20.5045	3.03145	6.76392	Uncharacterized protein
LOC100424456	8.52567	0.9971	1.26635	0.24377	ESC	8.52567	1.26635	6.73248	Uncharacterized protein
LOC708098	8.62414	1.28437	0.323098	0.0196245	ESC	8.62414	1.28437	6.71469	Uncharacterized protein [Source:UniProtKB/TrEMBL;Acc:F7CPZ9]
LOC700052	3.10222	0.462295	0	0	ESC	3.10222	0.462295	6.71048	chromosome 1 open reading frame 210 [Source:HGNC Symbol;Acc:28755]
LOC711664	56.9299	8.50312	1.4576	4.58958	ESC	56.9299	8.50312	6.69518	Uncharacterized protein
TMEM85	468.02	47.5822	70.0099	38.1276	ESC	468.02	70.0099	6.68505	transmembrane protein 85 [Source:RefSeq peptide;Acc:NP_001247918]
LOC100427072	366.213	55.1952	0	0	ESC	366.213	55.1952	6.63487	Uncharacterized protein
NPY1R	20.2419	3.05208	1.89914	0.402119	ESC	20.2419	3.05208	6.63217	neuropeptide Y receptor Y1
LOC100423702	121.177	10.293	18.3266	6.51861	ESC	121.177	18.3266	6.61208	Uncharacterized protein
PGM2L1	14.9429	2.29226	1.31388	0.368295	ESC	14.9429	2.29226	6.51885	phosphoglucomutase 2-like 1
LOC710830	15.6207	2.41608	1.33345	0.885304	ESC	15.6207	2.41608	6.46531	cingulin-like
LOC100427426	5.94778	0.920022	0.344638	0	ESC	5.94778	0.920022	6.46482	pepsin A-1-like
B3GNT7	27.2226	4.22241	1.88328	2.86698	ESC	27.2226	4.22241	6.44717	Uncharacterized protein
LOC710986	48.1425	6.30551	0.565744	7.49622	ESC	48.1425	7.49622	6.42224	Uncharacterized protein
LOC100428187	153.89	13.2864	23.9669	10.0533	ESC	153.89	23.9669	6.42094	Uncharacterized protein
TRIM71	35.7315	5.56764	0.188167	0.0244068	ESC	35.7315	5.56764	6.41771	tripartite motif containing 71, E3 ubiquitin protein ligase
SLC1A5	35.2233	4.1945	5.49899	2.235	ESC	35.2233	5.49899	6.40541	Uncharacterized protein [Source:UniProtKB/TrEMBL;Acc:F6XIZ0]
MYC	32.0312	2.42522	4.49456	5.00251	ESC	32.0312	5.00251	6.40303	v-myc myelocytomatosis viral oncogene homolog (avian)
LOC699332	8.4078	0.777259	1.31672	1.29321	ESC	8.4078	1.31672	6.38541	protein FAM101B-like
LOC704186	71.1842	11.1754	8.15729	9.99392	ESC	71.1842	11.1754	6.36972	tumor protein D52 [Source:RefSeq peptide;Acc:NP_001253071]
UGT8	6.08304	0.957446	0.806119	0.943799	ESC	6.08304	0.957446	6.3534	UDP glycosyltransferase 8
TRIM22	10.5518	0.0958009	0.424562	1.66531	ESC	10.5518	1.66531	6.33624	tripartite motif containing 22
LOC719085	7.7908	0.739092	0.930435	1.24455	ESC	7.7908	1.24455	6.25993	Uncharacterized protein
ADAM19	20.5971	2.96479	1.29791	3.31476	ESC	20.5971	3.31476	6.21375	ADAM metallopeptidase domain 19
CPM	3.29575	0.531194	0.0481393	0	ESC	3.29575	0.531194	6.20442	carboxypeptidase M
UHRF1BP1	43.3127	6.98396	4.77986	5.07948	ESC	43.3127	6.98396	6.20174	Uncharacterized protein [Source:UniProtKB/TrEMBL;Acc:F7EWB6]
PCOLCE2	17.9354	2.89713	0.380091	0.13178	ESC	17.9354	2.89713	6.19075	procollagen C-endopeptidase enhancer 2-like
NFE2L2	3.01753	0.490272	0.10093	0.0308019	ESC	3.01753	0.490272	6.15481	nuclear factor (erythroid-derived 2)-like 2
LOC100428642	4.07559	0.664759	0.0590021	0.0928537	ESC	4.07559	0.664759	6.13093	procollagen C-endopeptidase enhancer 2-like
LOC718467	24.672	4.03593	0.470607	0	ESC	24.672	4.03593	6.11309	FXYD domain-containing ion transport regulator 5-like
SMAD7	31.0942	5.09334	2.19963	0.962738	ESC	31.0942	5.09334	6.10487	SMAD family member 7
NAP1L1	296.334	44.3326	49.3667	23.3689	ESC	296.334	49.3667	6.00271	nucleosome assembly protein 1-like 1
PYROXD1	47.5449	7.32695	8.01542	6.96577	ESC	47.5449	8.01542	5.93168	pyridine nucleotide-disulphide oxidoreductase domain 1
GABRB3	35.0616	3.66851	5.94062	0.33428	ESC	35.0616	5.94062	5.90201	gamma-aminobutyric acid (GABA) A receptor, beta 3
LOC100425961	126.153	21.4752	17.4055	14.0364	ESC	126.153	21.4752	5.87436	60S ribosome subunit biogenesis protein NIP7 homolog
KCNS3	7.63885	1.31193	0.314547	0.190344	ESC	7.63885	1.31193	5.8226	potassium voltage-gated channel, delayed-rectifier, subfamily S, member 3
FKBP2	13.8745	1.31271	2.39028	1.75577	ESC	13.8745	2.39028	5.80455	peptidyl-prolyl cis-trans isomerase FKBP11-like
LOC100428229	179.898	30.9993	12.4595	5.0792	ESC	179.898	30.9993	5.80329	Uncharacterized protein
CA5B	13.7789	2.03116	1.64781	2.3746	ESC	13.7789	2.3746	5.80262	carbonic anhydrase VB, mitochondrial
ETS1	19.2624	3.14589	0.0393484	3.34574	ESC	19.2624	3.34574	5.75729	v-ets erythroblastosis virus E26 oncogene homolog 1 (avian)
BCAT1	107.522	18.6769	2.19464	0.955168	ESC	107.522	18.6769	5.75695	branched chain amino-acid transaminase 1, cytosolic
RBPMS	116.576	20.5073	11.7718	10.1334	ESC	116.576	20.5073	5.68461	RNA-binding protein with multiple splicing isoform C; Uncharacterized protein [Source:UniProtKB/TrEMBL;Acc:F6YR70]
SCNN1A	10.5326	1.80971	1.85596	0.0635401	ESC	10.5326	1.85596	5.67501	sodium channel, non-voltage-gated 1 alpha subunit
LOC707129	35.3111	6.24462	3.22712	1.69177	ESC	35.3111	6.24462	5.65464	keratin, type I cytoskeletal 19-like
NLRP9	37.6054	3.92958	6.67374	4.18629	ESC	37.6054	6.67374	5.63483	NLR family, pyrin domain containing 9
PLS1	11.0706	1.96873	0.896555	0.659665	ESC	11.0706	1.96873	5.62322	plastin 1
LOC100430833	676.454	0	120.652	0	ESC	676.454	120.652	5.60665	Uncharacterized protein
ELL	178.281	31.8523	19.3344	16.2273	ESC	178.281	31.8523	5.59712	elongation factor RNA polymerase II
LOC705656	12.588	2.26255	1.39905	0.4912	ESC	12.588	2.26255	5.56363	uncharacterized protein C1orf115-like
SERPINB9	16.5419	2.97737	1.29212	2.69098	ESC	16.5419	2.97737	5.55588	serpin peptidase inhibitor, clade B (ovalbumin), member 9
LOC711841	8.15915	0.746158	1.47555	0.995604	ESC	8.15915	1.47555	5.52957	small nuclear ribonucleoprotein Sm D2-like
LOC696742	16.9628	1.88145	0.337671	3.08601	ESC	16.9628	3.08601	5.49668	uncharacterized LOC696742
LOC100425642	72.9662	0	0	13.2925	ESC	72.9662	13.2925	5.48928	Uncharacterized protein
LOC717642	12.0257	2.20132	1.70499	0.445615	ESC	12.0257	2.20132	5.46295	Uncharacterized protein
EGR2	17.1721	2.65154	3.06258	3.15663	ESC	17.1721	3.15663	5.44001	early growth response 2
LOC574216	29.1606	3.41272	5.36645	2.36338	ESC	29.1606	5.36645	5.43387	Uncharacterized protein
USP44	81.2802	14.9851	6.38	1.60649	ESC	81.2802	14.9851	5.42407	ubiquitin specific peptidase 44
LOC706539	3.66131	0.552198	0.419229	0.675958	ESC	3.66131	0.675958	5.41648	Uncharacterized protein
LOC100426302	499.978	92.5982	45.9286	50.4907	ESC	499.978	92.5982	5.39944	Uncharacterized protein
LOC696203	10.7886	1.03209	2.01583	1.4546	ESC	10.7886	2.01583	5.35194	Uncharacterized protein [Source:UniProtKB/TrEMBL;Acc:F7BQD9]
GCNT1	41.584	7.81818	4.13685	1.10397	ESC	41.584	7.81818	5.31888	glucosaminyl (N-acetyl) transferase 1, core 2
MRPS18C	195.615	36.7989	30.4146	25.7024	ESC	195.615	36.7989	5.31578	mitochondrial ribosomal protein S18C
PLCXD3	4.06922	0.770341	0.407449	0	ESC	4.06922	0.770341	5.28236	phosphatidylinositol-specific phospholipase C, X domain containing 3
LOC695329	5.79152	1.09799	0.516577	0.0343434	ESC	5.79152	1.09799	5.27466	Uncharacterized protein
LOC100429026	3.00059	0.569003	0.474914	0.0842248	ESC	3.00059	0.569003	5.27342	protein FAM83G-like
LOC715859	25.7504	4.33609	1.62286	4.88864	ESC	25.7504	4.88864	5.2674	beta-parvin-like
ANKDD1A	13.6033	2.48515	2.592	0.286919	ESC	13.6033	2.592	5.24819	ankyrin repeat and death domain containing 1A
LOC710391	15.8472	2.35605	2.39079	3.02842	ESC	15.8472	3.02842	5.23283	Uncharacterized protein
LOC714199	22.8853	4.37525	0.866065	0.0520811	ESC	22.8853	4.37525	5.23063	fibroblast growth factor 8-like
LOC100425891	209.318	28.921	40.2203	21.3931	ESC	209.318	40.2203	5.20429	Uncharacterized protein
LOC712536	151.324	29.4592	12.5692	4.72914	ESC	151.324	29.4592	5.13673	RNA-binding protein with multiple splicing 2-like
SNX10	10.0593	1.9595	1.33744	0.263483	ESC	10.0593	1.9595	5.13361	sorting nexin 10
LOC704204	3.88446	0.758573	0.168671	0.0616117	ESC	3.88446	0.758573	5.12075	zinc finger protein 385B-like
KDR	9.5354	1.46004	0.707148	1.86212	ESC	9.5354	1.86212	5.12072	kinase insert domain receptor (a type III receptor tyrosine kinase)
CRB3	10.5014	0.285766	2.05294	0.862031	ESC	10.5014	2.05294	5.1153	crumbs homolog 3 (Drosophila)
LOC707391	35.9887	7.10761	4.08002	3.29607	ESC	35.9887	7.10761	5.0634	cystathionine gamma-lyase-like
SLURP1	20.1252	2.8914	3.98986	0	ESC	20.1252	3.98986	5.04409	secreted LY6/PLAUR domain containing 1
APOE	353.57	70.2414	30.0046	24.6741	ESC	353.57	70.2414	5.03364	apolipoprotein E
RAB20	8.07283	1.60625	0.746048	0.927143	ESC	8.07283	1.60625	5.02589	RAB20, member RAS oncogene family
KRT18	81.9105	16.4226	8.85978	0.0703817	ESC	81.9105	16.4226	4.98767	keratin 18
LOC716078	19.5393	3.9871	2.1287	2.75117	ESC	19.5393	3.9871	4.90063	glutathione S-transferase omega-1 [Source:RefSeq peptide;Acc:NP_001247484]
LOC694656	5.29098	0.973094	1.09497	0.740253	ESC	5.29098	1.09497	4.83208	protein kinase C delta type-like
CASP8	6.64762	0.259073	0.137516	1.37587	ESC	6.64762	1.37587	4.83158	caspase 8, apoptosis-related cysteine peptidase
SLC2A3	5.60093	0.987296	0.0458272	1.17116	ESC	5.60093	1.17116	4.78238	solute carrier family 2 (facilitated glucose transporter), member 3
ACOT6	8.7348	1.83028	1.70161	0.89877	ESC	8.7348	1.83028	4.77238	acyl-CoA thioesterase 6
PPP1R3B	9.23581	1.93822	0.255202	0.634742	ESC	9.23581	1.93822	4.7651	protein phosphatase 1, regulatory subunit 3B
NFE2L3	78.5182	5.42156	4.96289	16.5144	ESC	78.5182	16.5144	4.75453	nuclear factor (erythroid-derived 2)-like 3
LARP1B	14.8941	3.15036	2.93181	1.63683	ESC	14.8941	3.15036	4.72775	La ribonucleoprotein domain family, member 1B
RASEF	4.57032	0.967778	0.398302	0.19606	ESC	4.57032	0.967778	4.72249	RAS and EF-hand domain containing
CTSL2	26.9393	5.70863	5.38078	0.677854	ESC	26.9393	5.70863	4.71905	cathepsin L2
LOC713304	6.55846	1.39987	1.09987	0.35817	ESC	6.55846	1.39987	4.68505	coiled-coil domain-containing protein 69 [Source:RefSeq peptide;Acc:NP_001247791]
HSPD1	876.176	187.067	150.42	161.981	ESC	876.176	187.067	4.68376	heat shock 60kDa protein 1 (chaperonin)
EGR3	8.90274	1.9059	1.13997	1.57495	ESC	8.90274	1.9059	4.67115	early growth response 3
CA9	8.95489	1.91986	1.00511	0.15532	ESC	8.95489	1.91986	4.66435	carbonic anhydrase IX
DNAJA4	4.75496	1.02339	0.639225	0.00784004	ESC	4.75496	1.02339	4.64628	DnaJ (Hsp40) homolog, subfamily A, member 4
POLG2	30.0176	6.49941	5.92966	4.29885	ESC	30.0176	6.49941	4.61851	polymerase (DNA directed), gamma 2, accessory subunit
PHC1	74.6158	16.2281	9.96866	11.5154	ESC	74.6158	16.2281	4.59794	polyhomeotic homolog 1 (Drosophila)
LOC712710	8.89261	1.9342	0.0655051	0.18351	ESC	8.89261	1.9342	4.59756	Uncharacterized protein
IRAK3	5.3718	1.16842	0.263208	0.961106	ESC	5.3718	1.16842	4.59749	interleukin-1 receptor-associated kinase 3
GLRX	28.9623	1.93239	1.98899	6.30208	ESC	28.9623	6.30208	4.59567	glutaredoxin (thioltransferase)
C5H4orf43	39.5266	8.61497	6.16278	5.24415	ESC	39.5266	8.61497	4.58813	chromosome 4 open reading frame 43 homolog
N6AMT2	151.8	31.8855	33.0486	33.2931	ESC	151.8	33.2931	4.5595	N-6 adenine-specific DNA methyltransferase 2 (putative)
LOC100426053	404.227	89.0636	34.0144	61.4382	ESC	404.227	89.0636	4.53863	transcriptional adapter 2-alpha-like
LYAR	97.5202	21.6652	13.0694	9.4849	ESC	97.5202	21.6652	4.50124	Ly1 antibody reactive homolog (mouse)
ACTN3	8.30133	1.85234	0.265599	0.118983	ESC	8.30133	1.85234	4.48154	actinin, alpha 3
MYLIP	12.8142	2.7951	2.86219	2.82114	ESC	12.8142	2.86219	4.47706	myosin regulatory light chain interacting protein
LOC100423953	35.5001	6.09046	7.95233	2.43695	ESC	35.5001	7.95233	4.46411	Uncharacterized protein
LOC710469	49.584	11.1447	3.14937	0.77121	ESC	49.584	11.1447	4.44911	Uncharacterized protein [Source:UniProtKB/TrEMBL;Acc:F7HII1]
LOC693326	7.66645	1.73239	0.618692	0.814039	ESC	7.66645	1.73239	4.42536	renalase-like
GCLC	36.102	7.68492	8.2703	6.82188	ESC	36.102	8.2703	4.36526	glutamate-cysteine ligase, catalytic subunit
KIAA1804	5.98147	1.37029	0.34431	0.0554593	ESC	5.98147	1.37029	4.36511	mixed lineage kinase 4
LOC717879	8013.8	797.422	1839.95	401.961	ESC	8013.8	1839.95	4.35544	Uncharacterized protein
LOC100426412	206209	19594.6	46760.8	47468.1	ESC	206209	47468.1	4.34416	Uncharacterized protein
ADFP	55.6601	12.8611	10.1442	5.80378	ESC	55.6601	12.8611	4.32779	Uncharacterized protein
CCRN4L	16.2971	2.0703	3.76944	3.02023	ESC	16.2971	3.76944	4.32348	CCR4 carbon catabolite repression 4-like (S. cerevisiae)
LOC703501	143.161	17.9333	15.4469	33.1125	ESC	143.161	33.1125	4.32347	Uncharacterized protein
LOC718326	63.2274	14.6325	2.9747	6.27201	ESC	63.2274	14.6325	4.32103	Uncharacterized protein
SFRP1	242.316	56.2899	13.1099	34.6481	ESC	242.316	56.2899	4.30479	secreted frizzled-related protein 1
ITGB5	38.5695	8.97846	6.8306	7.74779	ESC	38.5695	8.97846	4.29578	integrin, beta 5
SDC4	46.1901	10.7606	2.04858	3.87174	ESC	46.1901	10.7606	4.29252	syndecan 4
LOC100425394	626.963	146.927	113.134	50.4895	ESC	626.963	146.927	4.26717	Uncharacterized protein
PDE4B	9.57002	1.61316	1.34887	2.26036	ESC	9.57002	2.26036	4.23385	phosphodiesterase 4B, cAMP-specific
LOC100428494	1848.79	161.233	436.735	116.352	ESC	1848.79	436.735	4.23321	60S ribosomal protein L37-like
ERBB2	97.7203	14.5055	22.7706	23.1269	ESC	97.7203	23.1269	4.2254	v-erb-b2 erythroblastic leukemia viral oncogene homolog 2, neuro/glioblastoma derived oncogene homolog (avian)
PCNXL2	8.95006	2.11953	0.869132	1.12811	ESC	8.95006	2.11953	4.22266	pecanex-like 2 (Drosophila)
LOC695292	63.957	10.7267	5.64883	15.2555	ESC	63.957	15.2555	4.19239	Uncharacterized protein
HMGN2	12.9877	3.10329	1.35736	1.17949	ESC	12.9877	3.10329	4.18514	high mobility group nucleosomal binding domain 2
LOC696884	36.0379	8.6141	4.61694	7.29516	ESC	36.0379	8.6141	4.18359	neurolysin, mitochondrial-like
CDCP1	5.40923	0.340837	0	1.29677	ESC	5.40923	1.29677	4.17131	CUB domain containing protein 1
LOC100431073	20.6728	4.96055	0	1.53049	ESC	20.6728	4.96055	4.16744	Uncharacterized protein
LOC712917	440.594	105.849	56.3506	79.5439	ESC	440.594	105.849	4.16248	COX17 cytochrome c oxidase assembly homolog [Source:RefSeq peptide;Acc:NP_001254468]
SKIL	26.8739	6.46797	3.96568	4.48431	ESC	26.8739	6.46797	4.15492	ski-like protein-like
ISOC1	51.788	12.4982	12.2809	9.85608	ESC	51.788	12.4982	4.14364	isochorismatase domain containing 1
CD2AP	32.1284	7.77742	2.1974	7.27986	ESC	32.1284	7.77742	4.13098	CD2-associated protein
PYCR2	103.327	14.9447	21.616	25.0149	ESC	103.327	25.0149	4.13062	pyrroline-5-carboxylate reductase family, member 2
KIAA0020	61.2293	14.8308	12.9108	6.7343	ESC	61.2293	14.8308	4.12852	KIAA0020
TXLNG	37.4012	9.07031	5.52019	4.34413	ESC	37.4012	9.07031	4.12348	taxilin gamma
LOC699459	6.78726	0.681931	1.65223	1.1082	ESC	6.78726	1.65223	4.10794	Uncharacterized protein
LOC694791	552.226	134.696	80.1581	112.452	ESC	552.226	134.696	4.0998	60S ribosomal protein L37-like
ARHGAP4	8.23154	2.00958	1.32364	0.246257	ESC	8.23154	2.00958	4.09615	Uncharacterized protein [Source:UniProtKB/TrEMBL;Acc:F6YUI4]
LOC698953	10.7513	2.65903	0.808233	1.94827	ESC	10.7513	2.65903	4.04332	syntaxin-3-like
HMHA1	17.2552	4.26868	0.578311	0.117706	ESC	17.2552	4.26868	4.04228	histocompatibility (minor) HA-1
LOC100423311	3.27602	0.817607	0.349511	0	ESC	3.27602	0.817607	4.00684	Uncharacterized protein
NOP16	52.4363	13.088	10.2534	11.5773	ESC	52.4363	13.088	4.00644	NOP16 nucleolar protein homolog (yeast)
LOC702562	5.87102	0.524211	0.44591	1.4679	ESC	5.87102	1.4679	3.9996	Uncharacterized protein
LOC100425423	771.934	193.994	133.259	142.995	ESC	771.934	193.994	3.97916	Uncharacterized protein
LOC697860	610.835	136.978	105.007	154.041	ESC	610.835	154.041	3.96541	uncharacterized LOC697860
SNX16	5.43939	1.34477	1.20938	1.37481	ESC	5.43939	1.37481	3.95647	sorting nexin 16
LOC100425895	67.5521	4.07675	17.0993	11.0612	ESC	67.5521	17.0993	3.95058	Uncharacterized protein
LOC721394	11.2303	2.68024	2.84384	2.85163	ESC	11.2303	2.85163	3.9382	SH3 domain-containing YSC84-like protein 1-like
ELL2	9.3245	2.37043	1.20556	1.51967	ESC	9.3245	2.37043	3.93367	elongation factor, RNA polymerase II, 2
TMBIM1	19.4713	4.23661	4.95819	4.10596	ESC	19.4713	4.95819	3.9271	transmembrane BAX inhibitor motif containing 1
LOC694977	6.84023	1.52006	1.74214	1.44024	ESC	6.84023	1.74214	3.92634	cytochrome c pseudogene
S100A1	9.92456	2.5391	0.106644	0.956261	ESC	9.92456	2.5391	3.90869	S100 calcium binding protein A1
PKP2	7.50543	1.9239	0.676941	0	ESC	7.50543	1.9239	3.90115	Uncharacterized protein [Source:UniProtKB/TrEMBL;Acc:F6Y9B8]
UPP1	5.54382	0.206931	0.483781	1.42341	ESC	5.54382	1.42341	3.89475	uridine phosphorylase 1
LOC100430551	55.4607	8.31581	14.2612	6.72771	ESC	55.4607	14.2612	3.88892	Uncharacterized protein
RHBDF2	4.3947	0.884842	0.924383	1.13105	ESC	4.3947	1.13105	3.8855	rhomboid 5 homolog 2 (Drosophila)
LOC716022	46.6785	12.0295	8.77832	9.41007	ESC	46.6785	12.0295	3.88034	vasodilator-stimulated phosphoprotein-like
CYorf15A	113.937	29.3738	3.07166	10.3737	ESC	113.937	29.3738	3.87886	Uncharacterized protein
LOC702310	3.60326	0.929651	0.315095	0.025393	ESC	3.60326	0.929651	3.87593	Uncharacterized protein
PDGFA	14.0007	1.00419	1.44706	3.61917	ESC	14.0007	3.61917	3.86848	platelet-derived growth factor alpha polypeptide
FAAH2	5.58728	1.44491	1.14987	0.238141	ESC	5.58728	1.44491	3.86687	fatty acid amide hydrolase 2
NEXN	22.6405	5.86536	2.3429	1.6635	ESC	22.6405	5.86536	3.86004	nexilin (F actin binding protein)
GPR63	14.67	3.80791	1.02186	1.34899	ESC	14.67	3.80791	3.85251	G protein-coupled receptor 63
PAWR	54.7224	14.2269	5.42324	7.7631	ESC	54.7224	14.2269	3.8464	PRKC, apoptosis, WT1, regulator
VAMP8	15.9758	4.15613	1.15027	0.190299	ESC	15.9758	4.15613	3.84391	vesicle-associated membrane protein 8 (endobrevin)
TGIF1	85.0977	22.1562	14.6809	21.8104	ESC	85.0977	22.1562	3.84081	TGFB-induced factor homeobox 1
LOC714824	16.0052	3.84174	4.20162	0.433427	ESC	16.0052	4.20162	3.80929	Uncharacterized protein
LOC702789	4058.73	35.2148	361.957	1067.57	ESC	4058.73	1067.57	3.80184	phorbol-12-myristate-13-acetate-induced protein 1 [Source:RefSeq peptide;Acc:NP_001247569]
LOC711796	58.2019	7.6065	1.53351	15.3181	ESC	58.2019	15.3181	3.79955	thioesterase superfamily member 4-like
LOC715892	10.0028	2.63309	0.735667	2.32839	ESC	10.0028	2.63309	3.79888	Uncharacterized protein
LOC714120	27.8809	7.34065	1.77241	4.72083	ESC	27.8809	7.34065	3.79815	60S ribosomal protein L31-like
PHLDB2	18.9149	5.00154	3.34536	1.15286	ESC	18.9149	5.00154	3.78182	pleckstrin homology-like domain, family B, member 2
LOC711695	44.4426	11.2255	5.7873	11.7588	ESC	44.4426	11.7588	3.77952	10 kDa heat shock protein, mitochondrial-like
LOC100425259	31.4697	8.4499	5.52275	8.09459	ESC	31.4697	8.4499	3.72427	Uncharacterized protein
LOC711817	408.314	101.239	109.759	64.1048	ESC	408.314	109.759	3.7201	complement component 1 Q subcomponent-binding protein, mitochondrial-like
EEF1E1	81.589	20.1942	21.969	16.4373	ESC	81.589	21.969	3.71382	eukaryotic translation elongation factor 1 epsilon 1
PTPRU	9.27898	2.51564	0.482883	0.445032	ESC	9.27898	2.51564	3.68852	Uncharacterized protein [Source:UniProtKB/TrEMBL;Acc:F6R5G4]
LOC695886	102.824	27.8779	22.8997	12.4255	ESC	102.824	27.8779	3.68837	large neutral amino acids transporter small subunit 1-like
MAP7	18.1018	4.91177	0.527832	0.940948	ESC	18.1018	4.91177	3.68539	microtubule-associated protein 7
CDYL	45.9552	12.4963	10.0853	10.5085	ESC	45.9552	12.4963	3.6775	chromodomain protein, Y-like
MAP1LC3C	3.3045	0.899248	0.286752	0.420808	ESC	3.3045	0.899248	3.67474	microtubule-associated protein 1 light chain 3 gamma
LCLAT1	14.5025	3.95667	3.64521	3.55036	ESC	14.5025	3.95667	3.66533	lysocardiolipin acyltransferase 1
LOC697078	3.05068	0.832498	0	0.105591	ESC	3.05068	0.832498	3.66449	Uncharacterized protein
SNAI1	3.59059	0.979977	0.118288	0.0642163	ESC	3.59059	0.979977	3.66395	snail homolog 1 (Drosophila)
BOLA3	78.7031	21.5078	11.8091	20.8118	ESC	78.7031	21.5078	3.65928	bolA homolog 3 (E. coli)
LOC100430621	901.939	246.504	120.652	182.267	ESC	901.939	246.504	3.65892	Uncharacterized protein
ATPBD4	56.0124	10.5119	8.50778	15.3379	ESC	56.0124	15.3379	3.65189	ATP binding domain 4
SLC16A1	129.593	35.5522	25.1808	22.1963	ESC	129.593	35.5522	3.64515	solute carrier family 16, member 1 (monocarboxylic acid transporter 1)
ARRB1	26.5316	6.19357	7.33866	4.25156	ESC	26.5316	7.33866	3.61532	Uncharacterized protein [Source:UniProtKB/TrEMBL;Acc:F6UMI8]
LOC711210	38.2614	10.6138	8.07145	4.58045	ESC	38.2614	10.6138	3.60487	regulator of differentiation 1-like
SAMD12	5.41268	1.50175	1.25877	0.871577	ESC	5.41268	1.50175	3.60425	Uncharacterized protein [Source:UniProtKB/TrEMBL;Acc:F6QHV5]
FOXN3	35.1298	9.77395	3.3412	8.74752	ESC	35.1298	9.77395	3.59423	forkhead box N3
LOC100428517	6.34579	1.7663	0.508222	0.724916	ESC	6.34579	1.7663	3.5927	Uncharacterized protein
LOC100425661	2607.81	581.894	726.307	265.548	ESC	2607.81	726.307	3.59051	Uncharacterized protein
LOC717356	3.79713	1.05964	0.455559	0.104799	ESC	3.79713	1.05964	3.58342	Uncharacterized protein
LOC710387	66.2571	18.5724	5.68457	6.40379	ESC	66.2571	18.5724	3.5675	serine/threonine-protein phosphatase 2A 65 kDa regulatory subunit A beta isoform-like
IGBP1	3.57353	0.502046	1.00214	0.468202	ESC	3.57353	1.00214	3.5659	immunoglobulin (CD79A) binding protein 1
LOC714876	4.2837	1.20215	0.618789	0.765804	ESC	4.2837	1.20215	3.56337	tetratricopeptide repeat protein 39B-like
MTHFD1	103.048	26.2116	24.1757	28.9855	ESC	103.048	28.9855	3.55516	methylenetetrahydrofolate dehydrogenase (NADP+ dependent) 1, methenyltetrahydrofolate cyclohydrolase, formyltetrahydrofolate synthetase
SFXN2	23.0565	6.48738	5.84284	3.46521	ESC	23.0565	6.48738	3.55405	sideroflexin 2
LOC100429142	56.7621	15.9945	2.84013	3.28123	ESC	56.7621	15.9945	3.54885	Uncharacterized protein
DCUN1D5	107.155	30.2044	29.3105	19.3012	ESC	107.155	30.2044	3.54766	DCN1, defective in cullin neddylation 1, domain containing 5 (S. cerevisiae)
LOC701246	5.0848	1.37832	1.43517	1.30117	ESC	5.0848	1.43517	3.54299	cytochrome c-like
SALL4	70.1448	19.8332	4.80658	7.5884	ESC	70.1448	19.8332	3.53674	sal-like 4 (Drosophila)
LOC716868	4.1672	0.377585	1.18025	0	ESC	4.1672	1.18025	3.53078	Uncharacterized protein
LOC706142	1662.07	440.662	352.683	471.115	ESC	1662.07	471.115	3.52795	peroxiredoxin-1 [Source:RefSeq peptide;Acc:NP_001247862]
TRAF3IP2	8.56758	0.689834	0.558474	2.42854	ESC	8.56758	2.42854	3.52787	TRAF3 interacting protein 2
SNCG	3.93112	0.759648	1.11592	0.443803	ESC	3.93112	1.11592	3.52276	synuclein, gamma (breast cancer-specific protein 1)
TFB2M	26.0944	7.44405	6.10589	5.1437	ESC	26.0944	7.44405	3.5054	transcription factor B2, mitochondrial
MTHFD1L	39.7664	9.0477	7.65426	11.3498	ESC	39.7664	11.3498	3.50371	methylenetetrahydrofolate dehydrogenase (NADP+ dependent) 1-like
HNRPA1	161.228	46.0537	35.7485	20.9583	ESC	161.228	46.0537	3.50087	putative heterogeneous nuclear ribonucleoprotein A1-like 3-like
LOC720009	3.4201	0.982456	0.23005	0.0130135	ESC	3.4201	0.982456	3.48117	Uncharacterized protein
FZD7	82.4123	22.4011	16.2747	23.7112	ESC	82.4123	23.7112	3.47567	frizzled family receptor 7
SORL1	12.5281	3.60822	0.764763	3.23982	ESC	12.5281	3.60822	3.4721	sortilin-related receptor, L(DLR class) A repeats containing
NT5DC1	14.7696	4.25824	2.23158	3.42129	ESC	14.7696	4.25824	3.46848	5'-nucleotidase domain containing 1
BOD1L	28.181	8.14575	4.33149	5.18472	ESC	28.181	8.14575	3.4596	biorientation of chromosomes in cell division 1-like
LOC100423663	1159.93	336.876	230.265	304.383	ESC	1159.93	336.876	3.4432	Uncharacterized protein
RAMP2	5.05421	1.47115	1.3098	0.164685	ESC	5.05421	1.47115	3.43555	receptor (G protein-coupled) activity modifying protein 2
CPVL	47.7979	13.9161	9.89126	0.982907	ESC	47.7979	13.9161	3.43472	carboxypeptidase, vitellogenic-like
RIPK2	9.51399	1.97979	1.82159	2.77774	ESC	9.51399	2.77774	3.42508	receptor-interacting serine-threonine kinase 2
MRPL27	17.4598	5.09955	4.28971	4.68091	ESC	17.4598	5.09955	3.42379	mitochondrial ribosomal protein L27
LOC706154	15.6834	4.58925	3.68335	3.41644	ESC	15.6834	4.58925	3.41742	FAST kinase domain-containing protein 1-like
LOC715339	23.9153	7.01961	2.16341	1.93026	ESC	23.9153	7.01961	3.40693	ras association domain-containing protein 3-like
LOC695815	640.33	188.283	129.029	169.209	ESC	640.33	188.283	3.40089	60S ribosomal protein L22-like
TMEM132A	6.84344	2.0129	0.805583	1.89527	ESC	6.84344	2.0129	3.39979	transmembrane protein 132B-like
LOC100425223	404.176	110.119	94.6988	118.991	ESC	404.176	118.991	3.39669	Uncharacterized protein
LOC722347	73.9499	17.6968	21.7754	15.1145	ESC	73.9499	21.7754	3.39603	DNA-binding protein A-like
LOC713349	10.0917	2.9823	2.13796	0.812937	ESC	10.0917	2.9823	3.38386	uncharacterized protein C1orf135-like
CCNE1	38.0193	11.246	8.60453	4.44609	ESC	38.0193	11.246	3.3807	cyclin E1
HAS3	18.5104	5.52936	2.40042	4.87403	ESC	18.5104	5.52936	3.34766	hyaluronan synthase 3
LOC695077	279.408	66.5519	41.5305	83.4909	ESC	279.408	83.4909	3.34657	myosin, light chain 12A, regulatory, non-sarcomeric [Source:RefSeq peptide;Acc:NP_001244665]
DNAJC2	37.2036	10.3107	11.1354	9.15903	ESC	37.2036	11.1354	3.34102	DnaJ (Hsp40) homolog, subfamily C, member 2
CPNE9	3.91709	1.17316	0.262969	0.0858232	ESC	3.91709	1.17316	3.33892	Uncharacterized protein [Source:UniProtKB/TrEMBL;Acc:F7B689]
CHCHD4	36.2916	10.8817	7.96888	7.5708	ESC	36.2916	10.8817	3.3351	coiled-coil-helix-coiled-coil-helix domain containing 4
STK32B	8.16762	2.45592	1.34709	0.479208	ESC	8.16762	2.45592	3.32569	serine/threonine kinase 32B
DDX21	80.3282	24.1579	7.95917	11.8731	ESC	80.3282	24.1579	3.32513	DEAD (Asp-Glu-Ala-Asp) box helicase 21
LOC700635	26.9642	5.02399	3.83369	8.11086	ESC	26.9642	8.11086	3.32446	Uncharacterized protein
CMC1	126.7	38.1896	25.5585	35.5839	ESC	126.7	38.1896	3.31766	COX assembly mitochondrial protein 1 homolog (S. cerevisiae)
EIF4A1	324.994	97.981	92.8882	57.485	ESC	324.994	97.981	3.31691	eukaryotic translation initiation factor 4A1
LOC712599	46.0677	13.8969	5.17562	9.30293	ESC	46.0677	13.8969	3.31496	60S ribosomal protein L37-like
LOC719247	391.736	81.3112	118.195	25.7259	ESC	391.736	118.195	3.31432	Uncharacterized protein
SEPP1	27.1404	5.57013	6.10856	8.20044	ESC	27.1404	8.20044	3.30963	Uncharacterized protein
NSMAF	32.0841	8.16373	6.04902	9.70404	ESC	32.0841	9.70404	3.30626	neutral sphingomyelinase (N-SMase) activation associated factor
LOC721772	23.7868	5.32464	7.2228	2.3533	ESC	23.7868	7.2228	3.29329	transcriptional enhancer factor TEF-3-like
LOC100429126	12.1357	2.75583	3.69129	2.60142	ESC	12.1357	3.69129	3.28766	Uncharacterized protein
LOC720388	11.0659	3.36595	2.89404	2.85729	ESC	11.0659	3.36595	3.2876	zinc finger protein 101-like
PFN1	1249.7	381	323.042	329.172	ESC	1249.7	381	3.28005	profilin 1
LOC699700	62.0926	17.7139	19.1128	9.61989	ESC	62.0926	19.1128	3.24874	Uncharacterized protein
LOC100424096	105.273	19.4323	32.4419	20.5103	ESC	105.273	32.4419	3.24497	Uncharacterized protein
PDK1	31.9616	9.85337	6.93533	3.05478	ESC	31.9616	9.85337	3.24372	Uncharacterized protein [Source:UniProtKB/TrEMBL;Acc:F6Y9C8]
OCLN	10.5482	1.81117	0.224188	3.2612	ESC	10.5482	3.2612	3.23445	occludin
LARS2	25.1939	7.79329	4.70614	5.90922	ESC	25.1939	7.79329	3.23277	Uncharacterized protein [Source:UniProtKB/TrEMBL;Acc:F7DH60]
LOC698744	7.53353	2.33178	1.47611	0.0980618	ESC	7.53353	2.33178	3.23081	Uncharacterized protein
LOC721627	5.85885	1.81558	1.38809	1.54661	ESC	5.85885	1.81558	3.22699	Uncharacterized protein
MAN2A1	13.9167	4.31576	0.998564	3.21824	ESC	13.9167	4.31576	3.22462	Uncharacterized protein [Source:UniProtKB/TrEMBL;Acc:F7EHM7]
L2HGDH	6.56736	2.0398	1.46954	1.70416	ESC	6.56736	2.0398	3.21961	L-2-hydroxyglutarate dehydrogenase
IPMK	17.5708	5.50104	3.54946	2.43857	ESC	17.5708	5.50104	3.19409	inositol polyphosphate multikinase
LOC713266	308.348	88.3509	96.6189	81.6654	ESC	308.348	96.6189	3.19138	Uncharacterized protein
ZWILCH	35.8164	11.2616	6.37443	8.1908	ESC	35.8164	11.2616	3.1804	Uncharacterized protein [Source:UniProtKB/TrEMBL;Acc:F7GNH0]
TAF1D	109.646	34.5	19.5415	21.4394	ESC	109.646	34.5	3.17814	TATA box binding protein (TBP)-associated factor, RNA polymerase I, D, 41kDa
LDB2	45.3781	14.2847	4.02482	4.51477	ESC	45.3781	14.2847	3.17669	LIM domain binding 2
DUT	259.579	81.8368	73.1819	51.5228	ESC	259.579	81.8368	3.17191	deoxyuridine triphosphatase
LOC711788	25.7403	8.15038	7.61105	4.07418	ESC	25.7403	8.15038	3.15817	ribosome biogenesis regulatory protein homolog
LOC717146	55.7017	17.6387	7.87409	13.0379	ESC	55.7017	17.6387	3.15793	Uncharacterized protein
LOC718536	726.505	230.561	125.334	96.4914	ESC	726.505	230.561	3.15103	high mobility group protein HMG-I/HMG-Y [Source:RefSeq peptide;Acc:NP_001253281]
CCNG1	281.779	89.4781	35.3765	53.0847	ESC	281.779	89.4781	3.14914	cyclin G1
LOC709404	27.189	8.64923	3.12143	0.192064	ESC	27.189	8.64923	3.14352	Uncharacterized protein
GADD45B	17.3975	0.935429	3.49837	5.5367	ESC	17.3975	5.5367	3.14221	growth arrest and DNA-damage-inducible, beta
ZSWIM3	4.72877	1.50922	1.32394	1.38768	ESC	4.72877	1.50922	3.13325	zinc finger, SWIM-type containing 3
PPM1H	24.4016	7.79268	0.547122	0.372774	ESC	24.4016	7.79268	3.13135	protein phosphatase, Mg2+/Mn2+ dependent, 1H
PRRG1	10.8538	2.66399	0.718471	3.46984	ESC	10.8538	3.46984	3.12804	proline rich Gla (G-carboxyglutamic acid) 1
ANAPC4	52.0925	16.416	15.5029	16.654	ESC	52.0925	16.654	3.12793	anaphase promoting complex subunit 4
LOC712300	262.241	59.9013	83.8494	40.0706	ESC	262.241	83.8494	3.12752	Uncharacterized protein
PNPT1	50.2638	16.0776	11.3014	15.7212	ESC	50.2638	16.0776	3.12632	Uncharacterized protein [Source:UniProtKB/TrEMBL;Acc:F6ZYI7]
LOC715040	4.85241	0.993079	1.55265	0	ESC	4.85241	1.55265	3.12524	crystallin, gamma N [Source:HGNC Symbol;Acc:20458]
LOC697276	56.5966	18.1271	17.4717	12.5807	ESC	56.5966	18.1271	3.12221	Uncharacterized protein
LOC714223	13.9816	4.48781	4.00183	1.08836	ESC	13.9816	4.48781	3.11546	Uncharacterized protein
SEPHS1	237.738	68.1971	76.3612	34.5828	ESC	237.738	76.3612	3.11334	selenophosphate synthetase 1
LOC709176	34.8461	10.8319	8.87347	11.2152	ESC	34.8461	11.2152	3.10704	Uncharacterized protein
KCNG1	11.0863	1.60342	3.57071	2.71367	ESC	11.0863	3.57071	3.10479	potassium voltage-gated channel, subfamily G, member 1
FGF19	5.2854	1.70438	0.0394403	0.107686	ESC	5.2854	1.70438	3.10107	fibroblast growth factor 19
STXBP2	14.4002	4.64375	2.05833	0.241434	ESC	14.4002	4.64375	3.10099	syntaxin binding protein 2
GRPEL1	66.2636	21.3745	17.6682	15.6954	ESC	66.2636	21.3745	3.10012	GrpE-like 1, mitochondrial (E. coli)
FGF2	25.6727	7.67361	1.71519	8.28147	ESC	25.6727	8.28147	3.10002	fibroblast growth factor 2 (basic)
LOC717140	4.30917	0.357851	0.682151	1.39099	ESC	4.30917	1.39099	3.09792	Uncharacterized protein
SLC6A15	11.2964	0.682026	1.66628	3.65454	ESC	11.2964	3.65454	3.09106	solute carrier family 6 (neutral amino acid transporter), member 15
PNO1	64.4581	20.8734	10.011	15.6068	ESC	64.4581	20.8734	3.08805	partner of NOB1 homolog (S. cerevisiae)
LOC100427696	1114.6	337.588	286.558	361.417	ESC	1114.6	361.417	3.08397	40S ribosomal protein S27-like
ASNS	97.5619	13.638	31.7053	3.91251	ESC	97.5619	31.7053	3.07715	asparagine synthetase (glutamine-hydrolyzing)
MASTL	12.978	4.21845	3.7028	2.95727	ESC	12.978	4.21845	3.07649	microtubule associated serine/threonine kinase-like
LOC714602	190.803	62.0275	36.7968	33.7483	ESC	190.803	62.0275	3.0761	coiled-coil domain-containing protein 58-like
TTC27	30.1534	9.8072	8.27675	5.98002	ESC	30.1534	9.8072	3.07462	tetratricopeptide repeat domain 27
LARS	104.025	33.8796	23.3785	26.7111	ESC	104.025	33.8796	3.07043	leucyl-tRNA synthetase
ATF7IP2	12.7132	4.14601	3.4372	0.622287	ESC	12.7132	4.14601	3.06637	Uncharacterized protein [Source:UniProtKB/TrEMBL;Acc:F6WW40]
LOC694774	5.21132	0.901522	0.073977	1.69987	ESC	5.21132	1.69987	3.06572	small cell adhesion glycoprotein-like
LOC717612	68.1214	22.2227	16.606	14.4903	ESC	68.1214	22.2227	3.0654	aminoacyl tRNA synthase complex-interacting multifunctional protein 2-like
LOC697666	8.41592	2.74908	0.791139	0	ESC	8.41592	2.74908	3.06136	Uncharacterized protein
LOC100429527	240.793	60.9266	78.7514	26.9429	ESC	240.793	78.7514	3.05763	Uncharacterized protein
PHB	196.687	59.7654	64.6837	41.5235	ESC	196.687	64.6837	3.04075	prohibitin
LOC695982	43.3498	13.4867	14.2713	4.92606	ESC	43.3498	14.2713	3.03755	Uncharacterized protein
LOC706883	1557.68	512.973	497.624	307.058	ESC	1557.68	512.973	3.03657	nucleophosmin-like
SLC7A2	9.30777	3.07114	0.947757	0.193425	ESC	9.30777	3.07114	3.03072	Uncharacterized protein [Source:UniProtKB/TrEMBL;Acc:F6XEW1]
MDN1	23.765	7.84366	2.5547	3.06253	ESC	23.765	7.84366	3.02984	MDN1, midasin homolog (yeast)
SLC35F2	15.8952	4.22718	1.77678	5.25201	ESC	15.8952	5.25201	3.0265	solute carrier family 35, member F2
ITGA6	69.6352	23.0526	10.6399	20.1473	ESC	69.6352	23.0526	3.02071	integrin, alpha 6
LOC709186	45.6701	11.6692	15.1299	3.43193	ESC	45.6701	15.1299	3.01853	hypoxanthine-guanine phosphoribosyltransferase-like
LOC696316	69.8326	23.1715	13.0719	13.5844	ESC	69.8326	23.1715	3.01373	10 kDa heat shock protein, mitochondrial-like
LOC709343	156.015	51.8197	48.7976	36.2154	ESC	156.015	51.8197	3.01073	Uncharacterized protein
ELP2	55.5796	18.498	13.2342	10.8177	ESC	55.5796	18.498	3.00463	Uncharacterized protein [Source:UniProtKB/TrEMBL;Acc:F6ZPP0]
MAK16	23.1556	7.70915	5.61499	6.04203	ESC	23.1556	7.70915	3.00365	MAK16 homolog (S. cerevisiae)
LOC710774	25.1914	8.40094	4.44894	4.82425	ESC	25.1914	8.40094	2.99864	CDKN2AIP N-terminal-like protein-like
LOC703631	7.6284	2.54674	2.17305	1.73511	ESC	7.6284	2.54674	2.99536	Uncharacterized protein
LOC716580	65.6994	21.9365	10.2741	10.2017	ESC	65.6994	21.9365	2.99498	Uncharacterized protein
LOC698513	4.39957	1.47062	0.464459	0.0636651	ESC	4.39957	1.47062	2.99164	protein FAM83H-like
PHF15	5.3809	0.169239	0.281047	1.80356	ESC	5.3809	1.80356	2.98349	Uncharacterized protein [Source:UniProtKB/TrEMBL;Acc:F6YLZ9]
TIMM10	81.6251	24.2594	27.3773	18.3937	ESC	81.6251	27.3773	2.98149	translocase of inner mitochondrial membrane 10 homolog (yeast)
LOC698056	90.1968	27.0242	30.2997	11.8461	ESC	90.1968	30.2997	2.97682	DDB1- and CUL4-associated factor 13-like
LOC696253	30.3632	8.58668	7.25138	10.2002	ESC	30.3632	10.2002	2.97673	histone H4-like
LOC695609	22.231	3.52194	7.49025	3.26731	ESC	22.231	7.49025	2.96799	Uncharacterized protein
LOC710829	4.71485	1.59066	0.755313	1.18707	ESC	4.71485	1.59066	2.96408	ferric-chelate reductase 1-like
PCK2	7.70146	1.69461	2.5985	1.98156	ESC	7.70146	2.5985	2.96381	phosphoenolpyruvate carboxykinase 2 (mitochondrial)
GPATCH4	37.5061	9.45443	12.6639	6.02738	ESC	37.5061	12.6639	2.96165	G patch domain containing 4
LOC704298	188.732	41.4933	40.6699	63.8147	ESC	188.732	63.8147	2.9575	protein FAM36A [Source:RefSeq peptide;Acc:NP_001244714]
CCNC	66.1645	20.5494	22.5101	15.5119	ESC	66.1645	22.5101	2.93933	cyclin C
MTA3	51.0111	17.3638	11.1849	15.0899	ESC	51.0111	17.3638	2.93778	metastasis associated 1 family, member 3
COL1A1	11.6604	3.96918	2.6396	0.787028	ESC	11.6604	3.96918	2.93774	collagen, type I, alpha 1
ADRBK2	15.6803	5.3414	2.98576	1.15494	ESC	15.6803	5.3414	2.93562	adrenergic, beta, receptor kinase 2
IPO11	24.6871	8.42515	5.30804	6.17151	ESC	24.6871	8.42515	2.93017	importin 11
CTSC	89.3461	6.95981	3.17229	30.492	ESC	89.3461	30.492	2.93015	cathepsin C
ACSL4	23.3727	7.98105	3.85396	6.72758	ESC	23.3727	7.98105	2.92852	acyl-CoA synthetase long-chain family member 4
NMD3	51.276	17.5216	12.9768	12.252	ESC	51.276	17.5216	2.92645	NMD3 homolog (S. cerevisiae)
EXOSC1	31.117	9.76386	10.1558	10.649	ESC	31.117	10.649	2.92206	exosome component 1
TFB1M	38.7554	10.9569	6.73242	13.2663	ESC	38.7554	13.2663	2.92134	transcription factor B1, mitochondrial
METAP1	35.1737	12.0476	8.46123	9.87723	ESC	35.1737	12.0476	2.91956	methionyl aminopeptidase 1
LOC716917	622.982	213.947	135.717	100.252	ESC	622.982	213.947	2.91185	uncharacterized LOC716917
LOC693915	86.9058	16.0508	29.8844	0	ESC	86.9058	29.8844	2.90807	Uncharacterized protein
TPK1	3.08415	1.0608	0.780933	0.417477	ESC	3.08415	1.0608	2.90738	Uncharacterized protein [Source:UniProtKB/TrEMBL;Acc:F7F874]
NUFIP1	21.242	6.64539	7.3136	3.50521	ESC	21.242	7.3136	2.90445	nuclear fragile X mental retardation protein interacting protein 1
TBC1D4	4.77725	1.64744	0.57556	0.877774	ESC	4.77725	1.64744	2.8998	TBC1 domain family, member 4
PHACTR2	23.0823	7.96218	2.02907	3.0305	ESC	23.0823	7.96218	2.89899	phosphatase and actin regulator 2
LYN	7.64948	2.65059	1.35042	2.60982	ESC	7.64948	2.65059	2.88595	v-yes-1 Yamaguchi sarcoma viral related oncogene homolog
SDHD	44.5622	14.8664	7.92671	15.513	ESC	44.5622	15.513	2.87257	succinate dehydrogenase complex, subunit D, integral membrane protein
LOC100430554	21.598	7.52163	0.108302	6.78608	ESC	21.598	7.52163	2.87145	Uncharacterized protein
LOC699526	8.46257	2.94917	0.369114	0.0399037	ESC	8.46257	2.94917	2.86948	Uncharacterized protein
LOC100424654	14.105	4.23786	4.30526	4.91656	ESC	14.105	4.91656	2.86888	Uncharacterized protein
LOC715519	4.45817	1.2791	1.55469	0.119091	ESC	4.45817	1.55469	2.86756	KH homology domain-containing protein 1-like
SERINC3	94.3574	16.3348	16.5141	32.9303	ESC	94.3574	32.9303	2.86537	serine incorporator 3
CDK7	57.1922	19.9827	12.1346	11.4005	ESC	57.1922	19.9827	2.86209	cyclin-dependent kinase 7
MOSC1	7.80521	1.99326	2.34196	2.73217	ESC	7.80521	2.73217	2.85678	mitochondrial amidoxime reducing component 1
PLCG2	3.61277	1.09625	1.26697	0.0985501	ESC	3.61277	1.26697	2.8515	phospholipase C, gamma 2 (phosphatidylinositol-specific)
ARHGEF16	4.93452	1.55727	1.73085	0.207444	ESC	4.93452	1.73085	2.85092	Rho guanine nucleotide exchange factor (GEF) 16
TCF7L1	61.168	21.4743	20.498	8.67687	ESC	61.168	21.4743	2.84843	transcription factor 7-like 1 (T-cell specific, HMG-box)
FARSB	52.3415	18.3937	17.9866	9.12294	ESC	52.3415	18.3937	2.84562	Uncharacterized protein [Source:UniProtKB/TrEMBL;Acc:F7D4P2]
GLMN	22.781	8.00825	6.92061	4.52547	ESC	22.781	8.00825	2.84469	glomulin, FKBP associated protein
FRAS1	17.0896	6.01518	1.63928	0.317061	ESC	17.0896	6.01518	2.84108	Uncharacterized protein [Source:UniProtKB/TrEMBL;Acc:F6UAH3]
ORC1L	27.7062	9.76794	7.40943	2.49068	ESC	27.7062	9.76794	2.83644	Uncharacterized protein
PINX1	35.4191	10.8791	12.5301	9.38338	ESC	35.4191	12.5301	2.82672	pin2-interacting protein X1-like
HSPA9	274.804	97.3201	88.1544	66.7962	ESC	274.804	97.3201	2.82371	stress-70 protein, mitochondrial-like
CLN6	17.5497	5.33695	5.53524	6.24845	ESC	17.5497	6.24845	2.80865	ceroid-lipofuscinosis, neuronal 6, late infantile, variant
LOC708266	104.855	37.4613	36.5531	18.3275	ESC	104.855	37.4613	2.79902	Uncharacterized protein
LOC100426455	5.56118	1.98998	1.56615	1.08521	ESC	5.56118	1.98998	2.79459	RNA-binding protein PNO1-like
HSPA4	178.011	63.7496	47.8621	37.1998	ESC	178.011	63.7496	2.79235	heat shock 70kDa protein 4
OSBPL10	5.89879	2.11776	1.89281	0.62954	ESC	5.89879	2.11776	2.78539	oxysterol binding protein-like 10
LOC699756	314.681	98	113.205	50.8119	ESC	314.681	113.205	2.77974	nucleophosmin-like
SLC39A10	96.3936	34.7018	13.4638	12.141	ESC	96.3936	34.7018	2.77777	solute carrier family 39 (zinc transporter), member 10
C3H7orf30	106.736	38.4412	28.3833	31.9954	ESC	106.736	38.4412	2.7766	Uncharacterized protein
AMD1	73.5565	26.4984	21.702	20.2872	ESC	73.5565	26.4984	2.77588	adenosylmethionine decarboxylase 1
AGFG1	31.0497	11.1879	9.81207	8.78183	ESC	31.0497	11.1879	2.77529	Uncharacterized protein [Source:UniProtKB/TrEMBL;Acc:F6SVJ9]
LOC100425831	21.5691	7.78585	0	0	ESC	21.5691	7.78585	2.77029	Uncharacterized protein
LRRC8B	7.43881	2.69127	1.06807	2.22833	ESC	7.43881	2.69127	2.76405	leucine rich repeat containing 8 family, member B
LYPLA1	80.8387	29.2706	20.8288	23.0941	ESC	80.8387	29.2706	2.76177	lysophospholipase I
MICB	11.58	4.1935	1.28557	2.57348	ESC	11.58	4.1935	2.76142	MHC class I polypeptide-related sequence B
LOC708569	74.9301	27.209	21.2393	21.7087	ESC	74.9301	27.209	2.75387	Uncharacterized protein
LOC717440	145.704	44.9659	48.796	53.0786	ESC	145.704	53.0786	2.74506	glycine cleavage system H protein, mitochondrial-like
LOC696506	5.86521	1.7283	2.13857	1.0683	ESC	5.86521	2.13857	2.74258	histone H2B type 1-H-like
C15H9orf41	20.3269	7.42367	2.95989	3.98836	ESC	20.3269	7.42367	2.73812	chromosome 9 open reading frame 41 ortholog
LOC702389	304.663	111.343	96.0616	39.8985	ESC	304.663	111.343	2.73626	nucleophosmin-like
CIRH1A	44.1754	16.1475	14.5256	12.4843	ESC	44.1754	16.1475	2.73574	Uncharacterized protein [Source:UniProtKB/TrEMBL;Acc:F6UF95]
FASTKD2	53.1492	19.428	13.2623	10.7742	ESC	53.1492	19.428	2.7357	Uncharacterized protein [Source:UniProtKB/TrEMBL;Acc:F7F3Y0]
LOC714974	56.5378	20.7245	16.1357	8.57701	ESC	56.5378	20.7245	2.72807	Uncharacterized protein
TTF2	17.3262	6.36482	2.9063	2.27865	ESC	17.3262	6.36482	2.72218	transcription termination factor, RNA polymerase II
LOC711683	929.768	341.616	234.219	100.352	ESC	929.768	341.616	2.72168	PHD finger-like domain-containing protein 5A-like
CD40	8.86048	3.26107	0.872508	0.224969	ESC	8.86048	3.26107	2.71705	Uncharacterized protein [Source:UniProtKB/TrEMBL;Acc:F6SNI1]
DACT1	8.66721	3.19239	3.14311	0.811022	ESC	8.66721	3.19239	2.71496	dapper, antagonist of beta-catenin, homolog 1 (Xenopus laevis)
NOC3L	32.7385	12.0593	9.62422	8.55297	ESC	32.7385	12.0593	2.71479	Uncharacterized protein [Source:UniProtKB/TrEMBL;Acc:F7GTD9]
IFRD2	21.0533	7.75545	7.4292	4.21389	ESC	21.0533	7.75545	2.71465	interferon-related developmental regulator 2
ZNF215	13.5056	4.97948	4.05017	0.859059	ESC	13.5056	4.97948	2.71225	zinc finger protein 215
NSUN2	54.3538	20.044	14.2405	11.8103	ESC	54.3538	20.044	2.71172	Uncharacterized protein [Source:UniProtKB/TrEMBL;Acc:F6XQN4]
F2RL1	38.5525	4.04544	2.10279	14.2196	ESC	38.5525	14.2196	2.71122	coagulation factor II (thrombin) receptor-like 1
LOC710678	59.1971	18.3637	21.8404	16.603	ESC	59.1971	21.8404	2.71044	Uncharacterized protein
ARID3A	12.7413	4.70146	2.40569	0.768127	ESC	12.7413	4.70146	2.71007	AT rich interactive domain 3A (BRIGHT-like)
RAB39	5.72171	2.11156	0.597476	0.731471	ESC	5.72171	2.11156	2.70971	RAB39A, member RAS oncogene family
PRDM5	4.95679	1.51963	1.02591	1.83148	ESC	4.95679	1.83148	2.70644	PR domain containing 5
SIDT2	41.79	15.4478	7.36455	10.7215	ESC	41.79	15.4478	2.70524	SID1 transmembrane family, member 2
LOC715796	17.6901	5.59258	6.5409	4.46129	ESC	17.6901	6.5409	2.70454	methyltransferase like 1 [Source:HGNC Symbol;Acc:7030]
MX1	20.9558	6.01071	6.49576	7.76162	ESC	20.9558	7.76162	2.69993	myxovirus (influenza virus) resistance 1, interferon-inducible protein p78 (mouse)
NOP5/NOP58	158.806	53.4886	58.8495	26.0548	ESC	158.806	58.8495	2.69851	nucleolar protein 58 [Source:RefSeq peptide;Acc:NP_001248115]
USO1	63.3376	23.4787	18.2115	20.264	ESC	63.3376	23.4787	2.69766	USO1 vesicle docking protein homolog (yeast)
PERP	17.4472	6.47673	4.40111	4.38037	ESC	17.4472	6.47673	2.69383	PERP, TP53 apoptosis effector
MKRN1	180.699	57.4028	67.1685	67.0549	ESC	180.699	67.1685	2.69023	makorin ring finger protein 1
PLDN	49.3911	17.4502	18.3715	16.6435	ESC	49.3911	18.3715	2.68846	pallidin homolog (mouse)
CECR2	34.7694	12.936	4.0824	3.29109	ESC	34.7694	12.936	2.6878	cat eye syndrome chromosome region, candidate 2
LOC709040	8.09234	3.0131	2.84605	1.32901	ESC	8.09234	3.0131	2.68572	Uncharacterized protein
ORC3L	57.0979	21.2738	10.2516	8.64412	ESC	57.0979	21.2738	2.68395	Uncharacterized protein
EIF2B3	45.4814	16.9541	16.2068	14.1629	ESC	45.4814	16.9541	2.68262	eukaryotic translation initiation factor 2B, subunit 3 gamma, 58kDa
LOC701710	222.287	78.3856	80.8262	83.0464	ESC	222.287	83.0464	2.67666	60S ribosomal protein L21-like
LOC100426855	18.0421	6.74215	6.01391	5.24104	ESC	18.0421	6.74215	2.67602	Uncharacterized protein
C2H3orf31	20.7836	7.78463	7.44778	4.43361	ESC	20.7836	7.78463	2.66983	Uncharacterized protein
C4H6orf66	31.6685	11.8657	10.1981	8.88245	ESC	31.6685	11.8657	2.66891	Uncharacterized protein
CRLF3	24.6751	9.25266	5.80326	8.36262	ESC	24.6751	9.25266	2.66681	cytokine receptor-like factor 3
C18H18orf19	23.9414	8.98088	4.67913	4.53643	ESC	23.9414	8.98088	2.66582	Uncharacterized protein
LOC693949	22.861	8.57608	7.79103	6.86162	ESC	22.861	8.57608	2.66567	Uncharacterized protein
MTPAP	25.7316	9.66363	7.71629	7.74014	ESC	25.7316	9.66363	2.66273	mitochondrial poly(A) polymerase
LOC708818	126.035	47.3363	39.5561	35.4982	ESC	126.035	47.3363	2.66254	Uncharacterized protein
LOC696907	11.1169	4.17877	3.01016	1.60837	ESC	11.1169	4.17877	2.66033	UPF0419 protein C12orf48-like
LOC703934	34.718	11.0925	13.0581	9.37675	ESC	34.718	13.0581	2.65873	cdc42-interacting protein 4-like
CCDC21	38.1021	14.331	10.0898	5.63826	ESC	38.1021	14.331	2.65872	centrosomal protein 85kDa [Source:RefSeq peptide;Acc:NP_001244557]
LOC100427312	7.28709	2.74258	2.23068	1.21809	ESC	7.28709	2.74258	2.65702	Uncharacterized protein
LOC721815	56.7888	21.3758	9.82569	8.80389	ESC	56.7888	21.3758	2.65669	10 kDa heat shock protein, mitochondrial-like
LOC707675	53.9635	10.0855	20.3544	15.9697	ESC	53.9635	20.3544	2.6512	ribosyldihydronicotinamide dehydrogenase [quinone]-like
LOC697585	3.41143	1.28725	1.20621	0.731723	ESC	3.41143	1.28725	2.65017	60S ribosomal protein L12-like
LOC705400	840.963	317.329	294.025	197.294	ESC	840.963	317.329	2.65013	Uncharacterized protein
ENPP1	10.8827	4.10665	0.632558	0.679093	ESC	10.8827	4.10665	2.65002	ectonucleotide pyrophosphatase/phosphodiesterase 1
ARHGAP26	9.38371	3.54505	1.4406	2.24615	ESC	9.38371	3.54505	2.64699	Rho GTPase activating protein 26
COQ3	21.0339	5.97598	7.9506	3.80195	ESC	21.0339	7.9506	2.64557	hexaprenyldihydroxybenzoate methyltransferase, mitochondrial-like
LOC100428860	58.8149	22.2425	1.84055	21.0717	ESC	58.8149	22.2425	2.64426	Uncharacterized protein
UBXN8	22.715	5.03287	3.74206	8.5916	ESC	22.715	8.5916	2.64386	UBX domain protein 8
LOC711309	6.52148	1.94381	2.45791	2.46671	ESC	6.52148	2.46671	2.6438	cytochrome c-like
LOC694819	98.1241	36.7837	37.1328	27.3422	ESC	98.1241	37.1328	2.64252	bifunctional purine biosynthesis protein PURH-like
EMG1	78.0927	28.3375	29.5549	13.7653	ESC	78.0927	29.5549	2.64229	EMG1 nucleolar protein homolog (S. cerevisiae)
LOC701291	79.0432	22.9156	30.0238	19.9279	ESC	79.0432	30.0238	2.63268	Uncharacterized protein
NTF3	6.03782	2.29565	0.719239	0.0789573	ESC	6.03782	2.29565	2.63011	neurotrophin 3
LIN28B	67.0943	25.5481	2.83145	0.0132449	ESC	67.0943	25.5481	2.6262	lin-28 homolog B (C. elegans)
PSMA5	222.202	84.61	72.5816	56.7929	ESC	222.202	84.61	2.62619	proteasome (prosome, macropain) subunit, alpha type, 5
NOL6	23.7356	9.04868	6.5114	4.76594	ESC	23.7356	9.04868	2.6231	nucleolar protein family 6 (RNA-associated)
SMN1	108.586	35.3993	41.4469	35.7633	ESC	108.586	41.4469	2.61988	survival of motor neuron 1, telomeric
EIF2AK4	34.5772	12.8983	11.9648	13.2175	ESC	34.5772	13.2175	2.61602	Uncharacterized protein [Source:UniProtKB/TrEMBL;Acc:F6WIU5]
DTX2	8.14077	1.74968	3.11294	1.80251	ESC	8.14077	3.11294	2.61514	deltex homolog 2 (Drosophila)
THBS1	41.4489	6.34249	3.55819	15.851	ESC	41.4489	15.851	2.61491	thrombospondin 1
FGF13	7.31996	1.30247	2.79962	0.294254	ESC	7.31996	2.79962	2.61463	fibroblast growth factor 13
GNPNAT1	43.4111	16.6185	7.38527	8.0987	ESC	43.4111	16.6185	2.61222	glucosamine-phosphate N-acetyltransferase 1
CHEK2	18.6473	6.89772	7.14008	3.21694	ESC	18.6473	7.14008	2.61164	checkpoint kinase 2
ZNF267	8.37457	3.20788	2.71585	2.72184	ESC	8.37457	3.20788	2.61062	zinc finger protein 267
MRPL16	40.4429	14.9022	15.4982	14.0341	ESC	40.4429	15.4982	2.60952	mitochondrial ribosomal protein L16
ADK	75.3472	28.9081	24.7905	27.2973	ESC	75.3472	28.9081	2.60644	adenosine kinase
LAMB1	29.1695	9.17519	2.44162	11.2108	ESC	29.1695	11.2108	2.60191	laminin, beta 1
SLC16A9	15.5349	4.48346	3.48712	5.97476	ESC	15.5349	5.97476	2.60009	solute carrier family 16, member 9 (monocarboxylic acid transporter 9)
LOC100430561	3.6266	0.921176	1.39514	1.21924	ESC	3.6266	1.39514	2.59945	Uncharacterized protein
LOC712825	15.1366	5.82304	3.90833	2.84971	ESC	15.1366	5.82304	2.59943	digestive organ expansion factor homolog [Source:RefSeq peptide;Acc:NP_001248183]
ADSS	65.5247	25.2717	12.5495	17.2059	ESC	65.5247	25.2717	2.59281	adenylosuccinate synthase
NAA15	45.6492	17.6267	11.2238	8.28402	ESC	45.6492	17.6267	2.58978	N(alpha)-acetyltransferase 15, NatA auxiliary subunit
SWAP70	29.3673	11.3409	8.13812	6.46611	ESC	29.3673	11.3409	2.5895	SWAP switching B-cell complex 70kDa subunit
PSMA3	215.636	83.2974	76.5019	50.8346	ESC	215.636	83.2974	2.58875	proteasome (prosome, macropain) subunit, alpha type, 3
MARVELD2	7.05871	2.72796	0.272965	0.806821	ESC	7.05871	2.72796	2.58754	MARVEL domain containing 2
PABPC4	62.0265	24.0617	23.7458	18.3831	ESC	62.0265	24.0617	2.57781	poly(A) binding protein, cytoplasmic 4 (inducible form)
UTP15	24.2148	9.39881	4.37353	5.92361	ESC	24.2148	9.39881	2.57637	UTP15, U3 small nucleolar ribonucleoprotein, homolog (S. cerevisiae)
UNC5D	6.1004	2.36854	1.22176	0.0312005	ESC	6.1004	2.36854	2.5756	unc-5 homolog D (C. elegans)
RTTN	17.64	6.85446	2.90736	3.68421	ESC	17.64	6.85446	2.57351	rotatin
BRIX1	35.8928	13.9477	10.8182	7.68623	ESC	35.8928	13.9477	2.57338	BRX1, biogenesis of ribosomes, homolog (S. cerevisiae)
SIX4	11.4218	4.44818	0.467192	0.688697	ESC	11.4218	4.44818	2.56775	SIX homeobox 4
TTLL12	23.6254	7.32843	9.20506	7.3014	ESC	23.6254	9.20506	2.56657	tubulin tyrosine ligase-like family, member 12
UBE2K	62.0032	24.1643	19.9515	14.7743	ESC	62.0032	24.1643	2.5659	ubiquitin-conjugating enzyme E2K
AMMECR1	7.2056	2.69685	2.8135	2.66803	ESC	7.2056	2.8135	2.56108	Alport syndrome, mental retardation, midface hypoplasia and elliptocytosis chromosomal region gene 1
ALPL	45.1179	17.6214	15.4008	0.107635	ESC	45.1179	17.6214	2.5604	alkaline phosphatase, liver/bone/kidney
CLDN11	14.539	5.68027	1.03052	0.0375725	ESC	14.539	5.68027	2.55956	claudin 11
EIF2S3	133.613	52.2463	50.9862	52.2291	ESC	133.613	52.2463	2.55737	eukaryotic translation initiation factor 2, subunit 3 gamma, 52kDa
CEBPZ	56.5385	18.9975	22.1233	9.08436	ESC	56.5385	22.1233	2.55561	CCAAT/enhancer binding protein (C/EBP), zeta
CHRNA5	11.6248	4.55068	2.72983	2.14886	ESC	11.6248	4.55068	2.55452	cholinergic receptor, nicotinic, alpha 5 (neuronal)
LOC703919	818.897	279.605	275.582	321.422	ESC	818.897	321.422	2.54773	60S ribosomal protein L36a-like
EIF2S1	52.8085	20.7411	20.7388	15.9671	ESC	52.8085	20.7411	2.54608	eukaryotic translation initiation factor 2, subunit 1 alpha, 35kDa
LOC693502	278.778	89.495	109.582	79.9622	ESC	278.778	109.582	2.54401	Uncharacterized protein
LOC717803	80.892	31.8043	17.3005	22.7923	ESC	80.892	31.8043	2.54343	LLP homolog, long-term synaptic facilitation (Aplysia) [Source:RefSeq peptide;Acc:NP_001253724]
LOC712321	7.03473	2.3639	2.76608	0.529852	ESC	7.03473	2.76608	2.54321	transcriptional activator Myb-like
ADAMTS19	15.5589	5.02246	6.12035	0.0514987	ESC	15.5589	6.12035	2.54216	ADAM metallopeptidase with thrombospondin type 1 motif, 19
LOC703619	10.6287	4.18214	0.440902	0.973935	ESC	10.6287	4.18214	2.54145	midasin-like
ZNF281	28.024	11.0623	6.6876	5.72604	ESC	28.024	11.0623	2.53329	zinc finger protein 281
TC2N	7.95801	0.688575	3.14212	2.00266	ESC	7.95801	3.14212	2.53269	tandem C2 domains, nuclear
ANKLE1	13.8324	5.46165	3.28702	0.49964	ESC	13.8324	5.46165	2.53264	ankyrin repeat and LEM domain containing 1
LOC100424675	231.96	81.3165	67.2441	91.6337	ESC	231.96	91.6337	2.53138	Uncharacterized protein
STK3	20.5548	8.12083	6.33446	7.69016	ESC	20.5548	8.12083	2.53112	serine/threonine kinase 3
MRPL39	82.2265	32.5158	19.674	29.1981	ESC	82.2265	32.5158	2.52882	mitochondrial ribosomal protein L39
SLC25A30	11.8088	4.67019	2.14453	2.75546	ESC	11.8088	4.67019	2.52855	solute carrier family 25, member 30
RIOK2	40.9684	16.2141	13.5342	11.0095	ESC	40.9684	16.2141	2.52671	RIO kinase 2 (yeast)
LOC719523	7.7685	1.54135	3.07518	1.02517	ESC	7.7685	3.07518	2.52619	protein phosphatase 1 regulatory subunit 14A-like
FOXO1	8.7305	1.01978	0.49055	3.45842	ESC	8.7305	3.45842	2.52442	forkhead box O1
LOC712473	44.158	17.2641	17.5391	12.7881	ESC	44.158	17.5391	2.51769	ubiquitin carboxyl-terminal hydrolase isozyme L5-like
RHOF	10.7851	2.34606	4.29494	1.10722	ESC	10.7851	4.29494	2.51112	ras homolog family member F (in filopodia)
LOC698450	117.724	43.8382	21.0664	46.9271	ESC	117.724	46.9271	2.50866	Uncharacterized protein
LOC713253	45.4112	18.1099	9.55513	15.382	ESC	45.4112	18.1099	2.50753	aldose 1-epimerase-like
PFDN4	131.925	43.6444	52.6886	21.593	ESC	131.925	52.6886	2.50386	prefoldin subunit 4
LOC710417	362.268	127.426	144.893	72.9216	ESC	362.268	144.893	2.50025	Uncharacterized protein
LOC712194	3.64946	1.45979	0.880137	0.00948649	ESC	3.64946	1.45979	2.49999	Uncharacterized protein
TET1	12.26	4.90509	1.92894	1.03165	ESC	12.26	4.90509	2.49944	Uncharacterized protein [Source:UniProtKB/TrEMBL;Acc:F7EF05]
LOC100427146	8.49662	3.40389	2.07209	2.35663	ESC	8.49662	3.40389	2.49615	Uncharacterized protein
USP9Y	48.9409	19.6226	14.2449	16.5166	ESC	48.9409	19.6226	2.49411	Ubiquitin carboxyl-terminal hydrolase [Source:UniProtKB/TrEMBL;Acc:F6RFN9]
HMMR	46.2223	18.5343	17.6361	8.01762	ESC	46.2223	18.5343	2.49388	hyaluronan-mediated motility receptor (RHAMM)
NUP37	44.8698	18.0286	17.8762	13.2002	ESC	44.8698	18.0286	2.48881	nucleoporin 37kDa
HSP90AB1	1505.71	597.927	605.029	255.815	ESC	1505.71	605.029	2.48866	heat shock protein 90kDa alpha (cytosolic), class B member 1
HSPA8	1373.9	390.382	552.233	515.786	ESC	1373.9	552.233	2.4879	heat shock 70kDa protein 8
JPH1	5.41477	2.17746	0.969335	0.885328	ESC	5.41477	2.17746	2.48674	junctophilin 1
LOC713244	218.744	27.1841	39.6041	88.0336	ESC	218.744	88.0336	2.48478	Uncharacterized protein
LOC717230	4.151	1.67324	1.61568	1.38468	ESC	4.151	1.67324	2.48082	Uncharacterized protein
WDR43	43.383	17.5215	13.1738	9.82553	ESC	43.383	17.5215	2.47599	WD repeat domain 43
DDX27	40.0674	14.1869	16.1937	7.13829	ESC	40.0674	16.1937	2.47426	DEAD (Asp-Glu-Ala-Asp) box polypeptide 27
METTL5	65.0889	24.2673	26.3169	14.4649	ESC	65.0889	26.3169	2.47327	methyltransferase like 5
LOC710328	42.5455	17.2124	12.661	8.01107	ESC	42.5455	17.2124	2.47179	TIMELESS-interacting protein-like
LARP4	24.425	9.88442	3.05026	6.41452	ESC	24.425	9.88442	2.47106	La ribonucleoprotein domain family, member 4
CHORDC1	61.2362	24.8317	15.258	10.9438	ESC	61.2362	24.8317	2.46605	cysteine and histidine-rich domain (CHORD) containing 1
RNF111	8.19908	3.32855	2.37297	0.701015	ESC	8.19908	3.32855	2.46326	ring finger protein 111
POLE2	26.1946	10.6373	7.83073	6.47207	ESC	26.1946	10.6373	2.46252	Uncharacterized protein [Source:UniProtKB/TrEMBL;Acc:F6ZV13]
POT1	64.613	18.2813	18.3308	26.2471	ESC	64.613	26.2471	2.46172	protection of telomeres 1 homolog (S. pombe)
MYO5C	3.88236	1.57731	1.08749	0.57639	ESC	3.88236	1.57731	2.46138	myosin VC
EIF5B	68.3625	27.7752	27.3526	13.3105	ESC	68.3625	27.7752	2.46128	eukaryotic translation initiation factor 5B
DHFR	116.65	47.4249	31.6979	22.9161	ESC	116.65	47.4249	2.45968	dihydrofolate reductase
PTPN14	6.20944	2.52608	0.426961	1.37718	ESC	6.20944	2.52608	2.45813	protein tyrosine phosphatase, non-receptor type 14
GYLTL1B	9.05205	3.68492	1.5913	0.084765	ESC	9.05205	3.68492	2.45651	glycosyltransferase-like 1B
JARID2	66.9905	27.2875	20.9248	7.11955	ESC	66.9905	27.2875	2.45499	jumonji, AT rich interactive domain 2
LOC707504	4073.13	1457.12	1548.84	1661.13	ESC	4073.13	1661.13	2.45202	Uncharacterized protein
JMJD1C	22.1455	9.04003	7.91114	6.17604	ESC	22.1455	9.04003	2.44972	jumonji domain containing 1C
LOC709197	30.0365	10.3708	12.2791	6.21609	ESC	30.0365	12.2791	2.44615	Uncharacterized protein
LOC714449	100.454	41.0832	31.6639	32.7083	ESC	100.454	41.0832	2.44514	Uncharacterized protein
LOC717676	219.735	89.1079	89.9201	72.4522	ESC	219.735	89.9201	2.44367	Uncharacterized protein
DDI2	16.8078	6.87871	1.49463	2.79465	ESC	16.8078	6.87871	2.44345	DNA-damage inducible 1 homolog 2 (S. cerevisiae)
LOC697236	43.0355	17.6171	10.8554	7.28288	ESC	43.0355	17.6171	2.44283	Uncharacterized protein
LOC693361	82.2558	22.6829	13.8508	33.7071	ESC	82.2558	33.7071	2.44031	Uncharacterized protein
TPM2	45.444	18.6256	10.4102	13.7596	ESC	45.444	18.6256	2.43987	tropomyosin 2 (beta)
LOC708293	29.0005	11.7631	11.8922	4.75211	ESC	29.0005	11.8922	2.43862	Uncharacterized protein
LOC722326	6.16687	1.0746	2.53005	1.20879	ESC	6.16687	2.53005	2.43745	Uncharacterized protein
KRT8	166.555	68.3536	20.2009	0.398301	ESC	166.555	68.3536	2.43667	keratin 8
LOC706282	18.199	7.47388	3.83976	4.45265	ESC	18.199	7.47388	2.43501	40S ribosomal protein S18-like
PUS7L	5.4356	1.88268	1.89931	2.23266	ESC	5.4356	2.23266	2.43458	pseudouridylate synthase 7 homolog (S. cerevisiae)-like
RRP9	46.9357	9.665	19.2866	7.99871	ESC	46.9357	19.2866	2.43359	ribosomal RNA processing 9, small subunit (SSU) processome component, homolog (yeast)
LOC100426044	9.97428	1.113	4.09968	0.280007	ESC	9.97428	4.09968	2.43294	Uncharacterized protein
PPM1J	5.37639	1.00983	2.21081	0.3593	ESC	5.37639	2.21081	2.43186	Uncharacterized protein [Source:UniProtKB/TrEMBL;Acc:F7CW15]
SMYD5	32.7688	13.431	13.4853	7.46699	ESC	32.7688	13.4853	2.42996	SMYD family member 5
LOC100424389	21.9145	9.02308	0	0	ESC	21.9145	9.02308	2.42872	Uncharacterized protein
PRKAA2	13.3834	5.51459	1.46863	1.64276	ESC	13.3834	5.51459	2.42691	protein kinase, AMP-activated, alpha 2 catalytic subunit
LOC100429378	19.8757	8.19241	2.4007	0.0512384	ESC	19.8757	8.19241	2.42611	Uncharacterized protein
LOC100427508	6.66922	2.74908	1.97785	0.390596	ESC	6.66922	2.74908	2.42598	Uncharacterized protein
LOC715281	6.27406	2.58679	1.37811	0.135733	ESC	6.27406	2.58679	2.42542	Uncharacterized protein
LOC715676	152.887	63.0493	27.7033	43.6549	ESC	152.887	63.0493	2.42488	39S ribosomal protein L42, mitochondrial-like
LOC708806	33.0946	11.9642	13.6725	7.00155	ESC	33.0946	13.6725	2.42052	Uncharacterized protein
EARS2	11.4677	4.74018	2.05189	3.4089	ESC	11.4677	4.74018	2.41925	glutamyl-tRNA synthetase 2, mitochondrial (putative)
NAT10	35.2585	12.4865	14.5798	5.84468	ESC	35.2585	14.5798	2.41831	N-acetyltransferase 10 (GCN5-related)
LOC715816	53.3913	15.278	9.32287	22.082	ESC	53.3913	22.082	2.41787	choline transporter-like protein 1-like
GNL3	119.92	38.3976	49.6434	21.6482	ESC	119.92	49.6434	2.41563	guanine nucleotide binding protein-like 3 (nucleolar)
GCN1L1	46.7282	19.3801	18.7606	14.8423	ESC	46.7282	19.3801	2.41114	GCN1 general control of amino-acid synthesis 1-like 1 (yeast)
RARS	133.523	54.8324	55.4609	41.6452	ESC	133.523	55.4609	2.40752	arginyl-tRNA synthetase
LOC707327	52.6901	21.8894	20.6529	17.4703	ESC	52.6901	21.8894	2.40711	Uncharacterized protein
PUS7	35.2154	14.6312	7.78266	4.78351	ESC	35.2154	14.6312	2.40687	pseudouridylate synthase 7 homolog (S. cerevisiae)
PPIL1	74.5241	28.5963	30.9638	17.5057	ESC	74.5241	30.9638	2.40681	Uncharacterized protein
OGDHL	6.6675	2.77303	2.50626	1.21242	ESC	6.6675	2.77303	2.40441	oxoglutarate dehydrogenase-like
PDCD6	291.487	71.752	121.258	48.4551	ESC	291.487	121.258	2.40386	Uncharacterized protein [Source:UniProtKB/TrEMBL;Acc:F6RS56]
FCF1	80.152	33.3634	15.382	19.6793	ESC	80.152	33.3634	2.40239	FCF1 small subunit (SSU) processome component homolog (S. cerevisiae)
LOC702298	10.9133	2.25134	4.54312	2.49287	ESC	10.9133	4.54312	2.40216	small nuclear ribonucleoprotein G-like
UTP20	12.7334	5.30171	2.11425	2.96248	ESC	12.7334	5.30171	2.40175	UTP20, small subunit (SSU) processome component, homolog (yeast)
AGPS	44.1177	18.3759	4.72238	12.8364	ESC	44.1177	18.3759	2.40085	Uncharacterized protein [Source:UniProtKB/TrEMBL;Acc:F6TGL3]
LOC709384	3.1375	1.30689	0.842388	0.436807	ESC	3.1375	1.30689	2.40074	Uncharacterized protein [Source:UniProtKB/TrEMBL;Acc:F6SED7]
LOC711559	48.794	20.3351	13.0924	15.9938	ESC	48.794	20.3351	2.3995	Uncharacterized protein
LEDGF	357.923	149.298	135.457	93.7585	ESC	357.923	149.298	2.39737	Uncharacterized protein
STK38L	45.5939	16.1161	11.1753	19.0234	ESC	45.5939	19.0234	2.39673	serine/threonine kinase 38 like
LOC713693	13.0358	5.45841	2.83426	0.384322	ESC	13.0358	5.45841	2.3882	mpv17-like protein-like
DUSP5	8.92153	1.74745	3.73677	1.13965	ESC	8.92153	3.73677	2.3875	dual specificity phosphatase 5
GTPBP4	49.63	20.79	20.6926	10.3229	ESC	49.63	20.79	2.38721	Nucleolar GTP-binding protein 1 [Source:UniProtKB/TrEMBL;Acc:F7GQH5]
ZNF732	3.23459	1.35635	0.371833	0.06082	ESC	3.23459	1.35635	2.38478	Uncharacterized protein
LOC697033	35.8237	15.027	9.23144	14.0693	ESC	35.8237	15.027	2.38396	Uncharacterized protein
LOC100424620	16.507	5.61574	6.92986	5.23146	ESC	16.507	6.92986	2.38201	Uncharacterized protein
SIRT1	36.0592	15.1465	11.5769	8.74148	ESC	36.0592	15.1465	2.3807	Uncharacterized protein [Source:UniProtKB/TrEMBL;Acc:F7FBX2]
TEX10	31.8064	12.4944	13.3612	4.91711	ESC	31.8064	13.3612	2.3805	testis expressed 10
LOC100430552	129.617	36.0397	54.4738	38.2107	ESC	129.617	54.4738	2.37944	Uncharacterized protein
LOC710477	111.78	36.0995	39.5369	46.9963	ESC	111.78	46.9963	2.37849	40S ribosomal protein SA-like
CCDC59	80.9876	30.1792	34.0553	20.1577	ESC	80.9876	34.0553	2.37812	coiled-coil domain containing 59
MRPS30	59.5329	21.7878	25.0396	17.0764	ESC	59.5329	25.0396	2.37755	mitochondrial ribosomal protein S30
LOC700525	190.28	77.1337	80.1629	77.7688	ESC	190.28	80.1629	2.37367	Uncharacterized protein
LOC720010	9.01381	3.72237	3.33738	3.79962	ESC	9.01381	3.79962	2.37229	uncharacterized LOC720010
KLK8	6.5038	2.74159	0.113686	0	ESC	6.5038	2.74159	2.37227	kallikrein-related peptidase 8
SLC30A4	3.43825	0.784772	0.209697	1.44952	ESC	3.43825	1.44952	2.37199	Uncharacterized protein [Source:UniProtKB/TrEMBL;Acc:F7C602]
MNAT1	60.7614	23.7112	25.624	25.3301	ESC	60.7614	25.624	2.37127	menage a trois homolog 1, cyclin H assembly factor (Xenopus laevis)
CDCA7	45.2362	17.1139	19.0863	14.9887	ESC	45.2362	19.0863	2.37009	cell division cycle associated 7
PSMD12	70.855	29.8958	23.7083	24.2053	ESC	70.855	29.8958	2.37007	proteasome (prosome, macropain) 26S subunit, non-ATPase, 12
LOC711432	45.1852	19.0682	18.3336	7.97061	ESC	45.1852	19.0682	2.36966	Uncharacterized protein [Source:UniProtKB/TrEMBL;Acc:F7HMR2]
LOC693785	22.717	9.59189	9.41947	4.79037	ESC	22.717	9.59189	2.36835	uncharacterized LOC693785
MTAP	30.1384	12.7314	6.80699	11.844	ESC	30.1384	12.7314	2.36725	methylthioadenosine phosphorylase
ZNF681	8.13915	3.43886	2.77404	1.11886	ESC	8.13915	3.43886	2.36682	zinc finger protein 681
YWHAQ	288.963	116.864	122.395	90.9297	ESC	288.963	122.395	2.36091	tyrosine 3-monooxygenase/tryptophan 5-monooxygenase activation protein, theta polypeptide
TMEM63A	8.75362	1.43596	1.53427	3.71006	ESC	8.75362	3.71006	2.35943	transmembrane protein 63A
LOC100431009	21.649	9.20026	1.4339	6.47532	ESC	21.649	9.20026	2.35309	Uncharacterized protein
MRPL3	102.435	43.5482	14.7281	23.166	ESC	102.435	43.5482	2.35222	mitochondrial ribosomal protein L3
STAM	22.8306	8.91132	9.70856	9.38885	ESC	22.8306	9.70856	2.35159	signal transducing adaptor molecule (SH3 domain and ITAM motif) 1
LOC697015	21.1857	7.40853	4.80226	9.01482	ESC	21.1857	9.01482	2.3501	Uncharacterized protein
HELLS	117.077	49.8598	36.7296	11.1786	ESC	117.077	49.8598	2.34812	helicase, lymphoid-specific
LOC696036	26.1171	11.124	4.03058	7.26539	ESC	26.1171	11.124	2.34782	Uncharacterized protein
LOC709300	42.5818	18.1962	16.9673	14.1699	ESC	42.5818	18.1962	2.34015	GPN-loop GTPase 3-like
LOC704373	11.2633	3.86417	4.81456	0.901665	ESC	11.2633	4.81456	2.33942	rho guanine nucleotide exchange factor 19-like
TMC7	6.57771	2.81732	1.24757	2.64827	ESC	6.57771	2.81732	2.33474	transmembrane channel-like 7
DIAPH3	15.9934	6.85729	3.65095	4.35219	ESC	15.9934	6.85729	2.33232	Uncharacterized protein
LOC699717	27.9007	10.4345	11.9638	4.56739	ESC	27.9007	11.9638	2.33209	Uncharacterized protein
BYSL	19.5552	8.39213	7.18225	3.48083	ESC	19.5552	8.39213	2.33018	bystin-like
CYR61	105.045	32.3179	25.2048	45.0891	ESC	105.045	45.0891	2.32972	cysteine-rich, angiogenic inducer, 61
LOC702864	203.612	87.5928	82.1386	53.2112	ESC	203.612	87.5928	2.32453	uncharacterized LOC702864
MRPL2	52.8189	16.4595	22.7293	14.4003	ESC	52.8189	22.7293	2.32382	mitochondrial ribosomal protein L2
DARS2	14.7529	6.36593	3.83728	5.89612	ESC	14.7529	6.36593	2.31748	aspartyl-tRNA synthetase 2, mitochondrial
YARS	139.761	41.7984	60.3159	24.0321	ESC	139.761	60.3159	2.31715	Uncharacterized protein [Source:UniProtKB/TrEMBL;Acc:F7AYH4]
LOC716624	31.5655	8.46246	13.6453	4.32949	ESC	31.5655	13.6453	2.31329	Uncharacterized protein
GLRX3	178.96	74.1154	77.4956	52.8428	ESC	178.96	77.4956	2.30929	glutaredoxin 3
LOC711028	352.013	90.9944	152.751	78.9771	ESC	352.013	152.751	2.30449	small nuclear ribonucleoprotein-associated protein N [Source:RefSeq peptide;Acc:NP_001248134]
LOC700338	295.458	122.107	123.52	128.257	ESC	295.458	128.257	2.30364	Uncharacterized protein
DOCK6	8.65447	3.61463	3.15365	3.76323	ESC	8.65447	3.76323	2.29975	Uncharacterized protein [Source:UniProtKB/TrEMBL;Acc:F7E663]
LOC714047	451.407	196.306	111.292	153.877	ESC	451.407	196.306	2.29951	transcription factor BTF3-like
LOC702644	32.6482	14.2117	10.6698	5.27519	ESC	32.6482	14.2117	2.29728	kinetochore-associated protein KNL-2 homolog
GCNT2	15.3291	6.67773	4.3989	5.28774	ESC	15.3291	6.67773	2.29556	glucosaminyl (N-acetyl) transferase 2, I-branching enzyme (I blood group)
MRPL15	52.6669	19.2304	22.943	13.9611	ESC	52.6669	22.943	2.29555	mitochondrial ribosomal protein L15
LOC100423709	14484.2	928.102	6312.32	345.454	ESC	14484.2	6312.32	2.29459	DNA-directed RNA polymerase III subunit RPC10-like
MTX2	66.5144	29.0483	19.2473	19.1375	ESC	66.5144	29.0483	2.28979	metaxin 2
ATG4C	33.1699	14.4879	12.5874	7.74538	ESC	33.1699	14.4879	2.28949	autophagy related 4C, cysteine peptidase
LOC708909	12.7047	3.83204	1.72183	5.55102	ESC	12.7047	5.55102	2.28871	Uncharacterized protein
LOC715666	21.3067	8.07954	9.31728	9.29876	ESC	21.3067	9.31728	2.28679	anoctamin-10-like
LOC717824	116.151	50.8029	42.8973	29.7627	ESC	116.151	50.8029	2.28631	Uncharacterized protein
LOC717857	11.9683	5.23539	0.896099	3.47903	ESC	11.9683	5.23539	2.28604	Uncharacterized protein
TIMM8A	27.794	12.1668	8.4371	4.80842	ESC	27.794	12.1668	2.28441	translocase of inner mitochondrial membrane 8 homolog A (yeast)
LOC693974	5.50241	2.40886	0.515247	1.70922	ESC	5.50241	2.40886	2.28424	cyclin-dependent kinase-like 5-like
MKI67IP	61.1551	25.9943	26.7884	22.2771	ESC	61.1551	26.7884	2.28289	MKI67 (FHA domain) interacting nucleolar phosphoprotein
SPRY4	10.0238	4.05303	1.40299	4.39571	ESC	10.0238	4.39571	2.28036	sprouty homolog 4 (Drosophila)
SLC25A13	18.8901	8.12793	2.88424	8.28753	ESC	18.8901	8.28753	2.27934	Uncharacterized protein [Source:UniProtKB/TrEMBL;Acc:F7BR40]
LOC715153	3.48894	0.575565	0.516636	1.53104	ESC	3.48894	1.53104	2.2788	probable arylformamidase-like
EPHX1	11.0362	4.6885	4.84511	3.02289	ESC	11.0362	4.84511	2.2778	epoxide hydrolase 1, microsomal (xenobiotic)
LOC715015	43.6485	19.1811	15.1475	14.3277	ESC	43.6485	19.1811	2.2756	Uncharacterized protein
LOC693528	35.4984	14.2287	7.81741	15.6302	ESC	35.4984	15.6302	2.27114	39S ribosomal protein L45, mitochondrial-like
LOC100429302	157.888	69.5395	33.3151	33.9645	ESC	157.888	69.5395	2.27048	Uncharacterized protein
ANLN	39.7998	17.5299	16.0021	14.543	ESC	39.7998	17.5299	2.2704	anillin, actin binding protein
PDCD2L	11.8251	4.54727	5.21858	3.30866	ESC	11.8251	5.21858	2.26596	programmed cell death 2-like
JMJD5	19.6963	8.694	3.68226	6.73292	ESC	19.6963	8.694	2.2655	lysine (K)-specific demethylase 8
LSM3	349.584	154.436	136.802	82.6948	ESC	349.584	154.436	2.26362	LSM3 homolog, U6 small nuclear RNA associated (S. cerevisiae)
LOC100429280	71.6321	31.6479	28.5402	15.3661	ESC	71.6321	31.6479	2.26341	Uncharacterized protein
DSG2	52.3625	23.1358	6.2056	0.326736	ESC	52.3625	23.1358	2.26327	desmoglein 2
RSC1A1	13.3698	5.90739	2.26798	2.79563	ESC	13.3698	5.90739	2.26323	Uncharacterized protein
TULP1	6.54956	2.89435	0.38544	0.18505	ESC	6.54956	2.89435	2.26288	tubby like protein 1
TCOF1	30.2284	13.3594	12.8515	5.51612	ESC	30.2284	13.3594	2.26271	Treacher Collins-Franceschetti syndrome 1
PPID	66.4539	25.9493	29.3836	15.4228	ESC	66.4539	29.3836	2.2616	peptidylprolyl isomerase D
LOC697613	5.4299	2.35185	2.18474	2.40106	ESC	5.4299	2.40106	2.26146	Uncharacterized protein
LRPPRC	123.148	54.4673	52.8431	26.7546	ESC	123.148	54.4673	2.26095	leucine-rich pentatricopeptide repeat containing
BRCA2	6.98894	3.09133	0.937311	0.692448	ESC	6.98894	3.09133	2.26082	Uncharacterized protein [Source:UniProtKB/TrEMBL;Acc:F7ER68]
LOC706590	16.8547	7.4587	2.6161	4.35093	ESC	16.8547	7.4587	2.25974	Uncharacterized protein
DCAF4	9.22048	3.76218	3.97139	4.08066	ESC	9.22048	4.08066	2.25956	DDB1 and CUL4 associated factor 4
TNFRSF1B	3.50361	1.43333	0.608373	1.55152	ESC	3.50361	1.55152	2.25818	tumor necrosis factor receptor superfamily, member 1B
GTPBP10	34.0719	15.1235	6.74415	14.6331	ESC	34.0719	15.1235	2.25291	GTP-binding protein 10 (putative)
SORD	22.6516	10.0589	5.81654	3.95165	ESC	22.6516	10.0589	2.2519	sorbitol dehydrogenase
AURKA	48.5494	21.5839	18.6679	7.53081	ESC	48.5494	21.5839	2.24933	aurora kinase A
CCT4	230.951	77.8568	102.693	42.6385	ESC	230.951	102.693	2.24895	chaperonin containing TCP1, subunit 4 (delta)
IL4R	8.72921	3.88237	2.05492	1.44424	ESC	8.72921	3.88237	2.24842	interleukin 4 receptor
C4H6orf52	50.0852	16.4216	22.2776	21.4684	ESC	50.0852	22.2776	2.24823	chromosome 6 open reading frame 52
ZNF770	75.8199	33.7357	29.1195	20.7334	ESC	75.8199	33.7357	2.24747	Uncharacterized protein [Source:UniProtKB/TrEMBL;Acc:F6TN39]
KCNK5	10.0556	4.47436	1.38312	0	ESC	10.0556	4.47436	2.24738	potassium channel, subfamily K, member 5
SAMHD1	15.7344	7.0054	5.16148	5.02254	ESC	15.7344	7.0054	2.24604	Uncharacterized protein [Source:UniProtKB/TrEMBL;Acc:F6WNQ8]
LOC693526	121.589	54.1569	38.9652	43.3305	ESC	121.589	54.1569	2.24512	Uncharacterized protein
UTP14A	20.946	9.33007	7.72977	7.78289	ESC	20.946	9.33007	2.245	UTP14, U3 small nucleolar ribonucleoprotein, homolog A (yeast)
TGS1	47.957	21.3643	13.9463	8.89961	ESC	47.957	21.3643	2.24473	trimethylguanosine synthase 1
LOC694753	14.5386	6.48042	5.3566	5.12494	ESC	14.5386	6.48042	2.24347	mitochondrial ribonuclease P protein 3-like
TCP1	294.105	107.629	131.174	55.6035	ESC	294.105	131.174	2.2421	t-complex 1
CUTC	19.9703	8.91424	8.48119	7.18684	ESC	19.9703	8.91424	2.24027	cutC copper transporter homolog (E. coli)
ARID3B	27.2312	12.1554	3.68505	1.04527	ESC	27.2312	12.1554	2.24026	AT rich interactive domain 3B (BRIGHT-like)
GMDS	45.1826	9.68775	20.1693	11.3781	ESC	45.1826	20.1693	2.24017	GDP-mannose 4,6-dehydratase
LOC698256	29.4277	13.1383	13.0437	6.70473	ESC	29.4277	13.1383	2.23984	uncharacterized LOC698256
HSP90AA1	881.971	351.14	393.784	201.375	ESC	881.971	393.784	2.23973	Uncharacterized protein
LOC697008	10.9852	1.9392	4.90688	3.32688	ESC	10.9852	4.90688	2.23873	pyrroline-5-carboxylate reductase 2-like
DCK	43.8636	17.3787	7.55861	19.6106	ESC	43.8636	19.6106	2.23673	deoxycytidine kinase
COL4A3BP	14.1517	6.32721	2.62147	5.85476	ESC	14.1517	6.32721	2.23664	Uncharacterized protein [Source:UniProtKB/TrEMBL;Acc:F6PRD1]
CCT5	273.618	122.368	107.734	58.8089	ESC	273.618	122.368	2.23603	chaperonin containing TCP1, subunit 5 (epsilon)
EEF1B2	1066.36	419.121	477.307	428.472	ESC	1066.36	477.307	2.23412	eukaryotic translation elongation factor 1 beta 2
LOC710435	50.7718	22.7261	12.2555	12.0056	ESC	50.7718	22.7261	2.23407	Uncharacterized protein
LOC708140	7.4542	3.14813	2.10667	3.34431	ESC	7.4542	3.34431	2.22892	40S ribosomal protein SA-like
CSE1L	148.228	66.509	48.3181	31.3933	ESC	148.228	66.509	2.22869	CSE1 chromosome segregation 1-like (yeast)
NDUFV2	202.87	81.211	74.6917	91.151	ESC	202.87	91.151	2.22565	NADH dehydrogenase (ubiquinone) flavoprotein 2, 24kDa
WDR77	45.6055	18.4208	20.4932	8.61154	ESC	45.6055	20.4932	2.2254	WD repeat domain 77
NUP54	41.3437	18.5798	17.1768	15.037	ESC	41.3437	18.5798	2.2252	nucleoporin 54kDa
LOC710082	118.438	53.2757	28.7878	36.9759	ESC	118.438	53.2757	2.22311	mitochondrial import inner membrane translocase subunit TIM14 [Source:RefSeq peptide;Acc:NP_001253196]
LSM5	214.883	96.7218	78.6159	63.3747	ESC	214.883	96.7218	2.22166	LSM5 homolog, U6 small nuclear RNA associated (S. cerevisiae)
LOC701473	31.6261	14.2362	14.048	6.72529	ESC	31.6261	14.2362	2.22153	uncharacterized LOC701473
LOC695113	205.927	92.7638	87.3771	59.344	ESC	205.927	92.7638	2.21991	Uncharacterized protein
ROR1	14.9068	6.7166	1.43024	0.0103719	ESC	14.9068	6.7166	2.2194	receptor tyrosine kinase-like orphan receptor 1
LOC704489	3.16445	0.614741	1.42705	0.0318425	ESC	3.16445	1.42705	2.21748	reticulon-4 receptor-like 2-like
IQGAP2	26.4232	9.99677	11.7631	11.9277	ESC	26.4232	11.9277	2.21528	Uncharacterized protein [Source:UniProtKB/TrEMBL;Acc:F6U5V7]
LOC717206	13.6278	6.15776	4.27281	3.26167	ESC	13.6278	6.15776	2.21311	Uncharacterized protein
CDR2L	15.349	6.9431	6.83644	4.94973	ESC	15.349	6.9431	2.21068	cerebellar degeneration-related protein 2-like [Source:RefSeq peptide;Acc:NP_001252956]
LOC696467	61.1148	27.6589	20.3151	11.6521	ESC	61.1148	27.6589	2.20959	uncharacterized protein LOC696467 [Source:RefSeq peptide;Acc:NP_001248553]
LOC717164	177.357	80.2928	48.8525	35.1712	ESC	177.357	80.2928	2.20888	Uncharacterized protein
CAPS2	8.57055	3.88412	1.93508	0.465419	ESC	8.57055	3.88412	2.20656	calcyphosin-2-like
PDCD2	59.0111	26.7456	20.2673	19.1728	ESC	59.0111	26.7456	2.20639	programmed cell death 2
TOMM40	75.3362	31.683	34.2506	19.7341	ESC	75.3362	34.2506	2.19956	translocase of outer mitochondrial membrane 40 homolog (yeast)
RPS6KA6	11.7358	5.33991	2.78582	2.23235	ESC	11.7358	5.33991	2.19775	ribosomal protein S6 kinase, 90kDa, polypeptide 6
LOC100425382	112.587	16.307	51.2979	11.9121	ESC	112.587	51.2979	2.19477	Uncharacterized protein
DBC1	4.82111	2.19753	0.99186	0.213546	ESC	4.82111	2.19753	2.19388	deleted in bladder cancer 1
GFM2	22.6586	10.3343	8.06507	5.87523	ESC	22.6586	10.3343	2.19256	G elongation factor, mitochondrial 2
HACL1	37.426	17.0894	14.8789	12.6441	ESC	37.426	17.0894	2.19001	Uncharacterized protein
PWWP2A	14.61	6.68301	4.47287	4.19512	ESC	14.61	6.68301	2.18614	PWWP domain containing 2A
SCPEP1	39.1621	17.9171	13.1785	17.4686	ESC	39.1621	17.9171	2.18574	serine carboxypeptidase 1
MDH1	258.42	97.9341	118.313	103.774	ESC	258.42	118.313	2.18421	malate dehydrogenase 1, NAD (soluble)
PPAT	51.402	23.5522	9.20647	6.23867	ESC	51.402	23.5522	2.18247	phosphoribosyl pyrophosphate amidotransferase
MRPS27	99.942	45.8096	30.8815	23.2471	ESC	99.942	45.8096	2.18168	mitochondrial ribosomal protein S27
LOC100426110	35.1853	16.1327	7.24553	7.09952	ESC	35.1853	16.1327	2.18099	nuclear pore complex protein Nup155-like
LOC708915	34.8097	12.8179	10.6294	15.969	ESC	34.8097	15.969	2.17983	MIT domain-containing protein 1-like
ERBB3	55.4556	25.4968	17.2624	14.0705	ESC	55.4556	25.4968	2.175	Uncharacterized protein [Source:UniProtKB/TrEMBL;Acc:F7HEH3]
TSR1	34.2209	15.7476	11.7254	13.4881	ESC	34.2209	15.7476	2.17309	TSR1, 20S rRNA accumulation, homolog (S. cerevisiae)
LOC714261	190.738	87.7964	45.0224	35.7322	ESC	190.738	87.7964	2.1725	protein mago nashi homolog [Source:RefSeq peptide;Acc:NP_001244531]
PDXK	13.3911	6.16864	5.24052	4.41798	ESC	13.3911	6.16864	2.17084	Uncharacterized protein [Source:UniProtKB/TrEMBL;Acc:F7DLS4]
LOC718711	3.14499	0	1.25636	1.44887	ESC	3.14499	1.44887	2.17065	NADH dehydrogenase [ubiquinone] 1 beta subcomplex subunit 8, mitochondrial-like
LOC702107	46.3351	21.3664	19.2128	14.5305	ESC	46.3351	21.3664	2.1686	mitochondrial ribonuclease P protein 1-like
IARS	96.8665	44.6769	37.5837	22.2707	ESC	96.8665	44.6769	2.16816	isoleucyl-tRNA synthetase
LOC694390	25.7795	11.9069	10.4409	8.64239	ESC	25.7795	11.9069	2.16509	uncharacterized LOC694390
DNAJB6	103.692	45.296	30.744	47.9262	ESC	103.692	47.9262	2.16358	DnaJ (Hsp40) homolog, subfamily B, member 6
FBXO30	15.6238	5.56052	2.68818	7.22499	ESC	15.6238	7.22499	2.16247	F-box protein 30
TRAK2	11.5437	4.10601	1.66397	5.34075	ESC	11.5437	5.34075	2.16144	trafficking protein, kinesin binding 2
LOC710253	123.763	44.4739	57.3036	18.033	ESC	123.763	57.3036	2.15978	DNA primase small subunit-like
LOC710026	17.3216	5.17403	2.57802	8.02607	ESC	17.3216	8.02607	2.15817	10 kDa heat shock protein, mitochondrial-like
UBLCP1	37.7883	17.5098	11.1513	12.3664	ESC	37.7883	17.5098	2.15812	ubiquitin-like domain containing CTD phosphatase 1
MAP2K3	15.6402	4.76983	7.24795	6.64566	ESC	15.6402	7.24795	2.15788	mitogen-activated protein kinase kinase 3
LOC100428375	3.75865	1.26248	1.74313	1.04133	ESC	3.75865	1.74313	2.15626	uncharacterized LOC100428375
MRPS22	28.3644	13.1583	8.38247	10.7581	ESC	28.3644	13.1583	2.15563	mitochondrial ribosomal protein S22
NUP155	42.1232	19.4428	19.5895	11.7687	ESC	42.1232	19.5895	2.15029	Uncharacterized protein
TFAM	153.799	71.5789	49.5275	29.2663	ESC	153.799	71.5789	2.14866	transcription factor A, mitochondrial
LOC706899	71.326	33.2019	27.971	23.4143	ESC	71.326	33.2019	2.14825	bifunctional aminoacyl-tRNA synthetase-like
VRK1	70.1579	32.6702	27.5472	12.2451	ESC	70.1579	32.6702	2.14746	vaccinia related kinase 1
SOCS6	27.8181	12.9669	5.75241	7.08182	ESC	27.8181	12.9669	2.14532	suppressor of cytokine signaling 6
LGR5	5.65007	2.63532	0.360192	1.68641	ESC	5.65007	2.63532	2.14398	leucine-rich repeat containing G protein-coupled receptor 5
UGDH	110.482	51.5661	27.1067	15.4808	ESC	110.482	51.5661	2.14253	UDP-glucose 6-dehydrogenase
USP25	13.9356	6.50519	4.98512	6.24664	ESC	13.9356	6.50519	2.14223	ubiquitin specific peptidase 25
ETV4	48.4388	17.7087	8.07604	22.6146	ESC	48.4388	22.6146	2.14193	ets variant 4
LOC718548	408.476	140.222	190.874	109.412	ESC	408.476	190.874	2.14003	Uncharacterized protein
ADSL	23.9755	7.63301	11.2104	4.78253	ESC	23.9755	11.2104	2.13868	Uncharacterized protein [Source:UniProtKB/TrEMBL;Acc:F7GGV1]
LOC716898	228.389	106.814	55.5467	99.1232	ESC	228.389	106.814	2.13819	protein transport protein Sec61 subunit gamma [Source:RefSeq peptide;Acc:NP_001252662]
RBKS	10.0894	4.72087	3.64088	2.7286	ESC	10.0894	4.72087	2.13719	ribokinase
PDCD5	493.198	230.832	106.571	137.391	ESC	493.198	230.832	2.13661	programmed cell death 5
RALBP1	31.618	14.8022	11.1795	13.0286	ESC	31.618	14.8022	2.13603	ralA binding protein 1
SFRS12IP1	48.9519	21.7206	22.9197	13.8081	ESC	48.9519	22.9197	2.1358	Uncharacterized protein
LOC696152	25.0331	11.7308	10.4137	4.28468	ESC	25.0331	11.7308	2.13396	kinesin-like protein KIF20B-like
CDC6	39.6919	18.6033	10.5131	7.7124	ESC	39.6919	18.6033	2.13359	cell division cycle 6 homolog (S. cerevisiae)
MMADHC	83.7107	39.2769	35.9178	34.0708	ESC	83.7107	39.2769	2.1313	methylmalonic aciduria (cobalamin deficiency) cblD type, with homocystinuria
LOC711318	56.8929	23.31	23.7461	26.7037	ESC	56.8929	26.7037	2.13052	40S ribosomal protein S12-like
HBS1L	54.2655	25.4855	24.4901	20.4042	ESC	54.2655	25.4855	2.12927	HBS1-like (S. cerevisiae)
NFS1	12.1146	5.69218	4.72336	4.02758	ESC	12.1146	5.69218	2.12829	NFS1 nitrogen fixation 1 homolog (S. cerevisiae)
LOC702831	98.5431	35.1109	46.3553	25.3674	ESC	98.5431	46.3553	2.12582	transmembrane protein 126A [Source:RefSeq peptide;Acc:NP_001248065]
KIF23	46.084	21.6873	18.3875	12.0392	ESC	46.084	21.6873	2.12493	kinesin family member 23
XRCC5	293.777	138.465	116.659	68.7156	ESC	293.777	138.465	2.12167	X-ray repair complementing defective repair in Chinese hamster cells 5 (double-strand-break rejoining)
CASP3	80.3288	37.866	32.1932	18.3368	ESC	80.3288	37.866	2.1214	caspase 3, apoptosis-related cysteine peptidase
PDCD11	27.1691	12.8121	9.44282	7.1221	ESC	27.1691	12.8121	2.12058	Uncharacterized protein [Source:UniProtKB/TrEMBL;Acc:F7EXB8]
ST6GAL1	25.3059	11.9344	5.65287	4.32078	ESC	25.3059	11.9344	2.12042	ST6 beta-galactosamide alpha-2,6-sialyltranferase 1
OLFM2	65.6515	21.3365	30.9819	13.6354	ESC	65.6515	30.9819	2.11903	olfactomedin 2
LOC100424807	12.9873	0.110156	6.12996	0.171087	ESC	12.9873	6.12996	2.11866	cell division control protein 42 homolog
LOC696598	77.3472	36.5422	31.1154	12.5497	ESC	77.3472	36.5422	2.11665	mitotic checkpoint serine/threonine-protein kinase BUB1-like
LOC707625	16.2607	7.68256	4.39944	5.70085	ESC	16.2607	7.68256	2.11657	serine palmitoyltransferase 2-like
ACN9	302.781	143.104	68.8404	120.342	ESC	302.781	143.104	2.11581	ACN9 homolog (S. cerevisiae)
LOC100430230	13.3172	3.67592	6.29676	2.4231	ESC	13.3172	6.29676	2.11493	Uncharacterized protein
TP53	63.7704	30.1604	27.8726	27.7803	ESC	63.7704	30.1604	2.11438	tumor protein p53
LDHB	1772.68	839.203	626.948	329.108	ESC	1772.68	839.203	2.11234	lactate dehydrogenase B
PKP4	48.8025	23.1229	21.6884	8.16745	ESC	48.8025	23.1229	2.11057	plakophilin 4
ZNF684	4.91743	2.33285	2.11398	1.6637	ESC	4.91743	2.33285	2.10791	zinc finger protein 684
LOC697301	88.1577	37.6914	33.4039	41.8307	ESC	88.1577	41.8307	2.10749	protein PET117 homolog, mitochondrial precursor [Source:RefSeq peptide;Acc:NP_001253457]
RCL1	15.1605	6.45481	7.19467	3.69858	ESC	15.1605	7.19467	2.10718	RNA terminal phosphate cyclase-like 1
LOC100428048	12.1225	5.75359	3.50672	5.04626	ESC	12.1225	5.75359	2.10695	Uncharacterized protein
LOC695933	129.633	61.5507	40.3818	38.9462	ESC	129.633	61.5507	2.10612	histone acetyltransferase type B catalytic subunit-like
LOC100428542	3.05542	1.45126	0.582214	0	ESC	3.05542	1.45126	2.10536	Uncharacterized protein
TAF9	145.075	68.9276	26.189	56.5064	ESC	145.075	68.9276	2.10474	TAF9 RNA polymerase II, TATA box binding protein (TBP)-associated factor, 32kDa
CALD1	130.472	27.2854	28.9777	62.0322	ESC	130.472	62.0322	2.10329	caldesmon 1
RASGEF1A	5.82879	2.77192	0.393266	0.213093	ESC	5.82879	2.77192	2.1028	RasGEF domain family, member 1A
ZNF208	20.2134	9.6227	3.45422	2.6299	ESC	20.2134	9.6227	2.1006	Uncharacterized protein [Source:UniProtKB/TrEMBL;Acc:F6UTU9]
LTV1	70.0909	31.1493	33.3727	23.8642	ESC	70.0909	33.3727	2.10025	LTV1 homolog (S. cerevisiae)
NPC2	267.356	59.8542	121.025	127.341	ESC	267.356	127.341	2.09953	Niemann-Pick disease, type C2
RABGGTB	55.077	16.8255	26.2539	18.0539	ESC	55.077	26.2539	2.09786	Rab geranylgeranyltransferase, beta subunit
LOC719340	29.7901	10.4014	10.7776	14.202	ESC	29.7901	14.202	2.0976	Uncharacterized protein
LOC711145	4404.33	2099.89	1564.68	1387.54	ESC	4404.33	2099.89	2.09741	40S ribosomal protein S24-like
KRR1	109.457	52.1955	41.3609	31.284	ESC	109.457	52.1955	2.09706	KRR1, small subunit (SSU) processome component, homolog (yeast)
LCMT1	53.9669	14.5456	25.7514	14.3273	ESC	53.9669	25.7514	2.09569	leucine carboxyl methyltransferase 1
TWISTNB	14.1404	6.2672	5.95732	6.74757	ESC	14.1404	6.74757	2.09563	TWIST neighbor
DKC1	74.4142	35.5118	28.3301	15.1528	ESC	74.4142	35.5118	2.09548	dyskeratosis congenita 1, dyskerin
MRPL19	49.2661	23.5181	18.0401	18.3825	ESC	49.2661	23.5181	2.09482	mitochondrial ribosomal protein L19
ISG15	22.3974	4.54878	10.7035	4.80591	ESC	22.3974	10.7035	2.09253	ISG15 ubiquitin-like modifier
SENP3	309.758	119.575	148.031	81.3239	ESC	309.758	148.031	2.09252	SUMO1/sentrin/SMT3 specific peptidase 3
SSBP1	250.091	119.575	92.9313	97.1151	ESC	250.091	119.575	2.0915	single-stranded DNA binding protein 1, mitochondrial
LOC697657	474.598	226.927	139.917	199.008	ESC	474.598	226.927	2.09141	Uncharacterized protein
STYX	10.8433	5.0016	4.45508	5.18837	ESC	10.8433	5.18837	2.08992	serine/threonine/tyrosine interacting protein
CCT8	425.683	190.15	203.927	128.698	ESC	425.683	203.927	2.08743	chaperonin containing TCP1, subunit 8 (theta)
SUGT1	63.9503	30.6471	26.1998	17.7427	ESC	63.9503	30.6471	2.08667	SGT1, suppressor of G2 allele of SKP1 (S. cerevisiae)
RPS13	2144.23	987.074	1027.71	958.02	ESC	2144.23	1027.71	2.08642	ribosomal protein S13
UMPS	20.1552	9.66723	6.20813	4.12147	ESC	20.1552	9.66723	2.0849	uridine monophosphate synthetase
AIFM2	3.4164	1.197	0.673545	1.63913	ESC	3.4164	1.63913	2.08428	apoptosis-inducing factor, mitochondrion-associated, 2
EXOSC8	84.2652	40.4375	38.9332	19.3916	ESC	84.2652	40.4375	2.08384	exosome component 8
CCDC109B	16.9393	8.13118	6.79669	4.66984	ESC	16.9393	8.13118	2.08325	coiled-coil domain-containing protein 109A-like
LOC712291	22.0202	10.185	10.5823	9.33683	ESC	22.0202	10.5823	2.08085	DNA repair protein XRCC4-like
LOC717493	22.3466	10.7522	7.09734	8.1197	ESC	22.3466	10.7522	2.07833	Uncharacterized protein
ZNF43	12.8602	6.18834	2.97625	1.63356	ESC	12.8602	6.18834	2.07813	zinc finger protein 43
LOC705997	25.3272	12.0713	7.12704	12.1889	ESC	25.3272	12.1889	2.07789	vesicle transport protein GOT1B-like
MTERFD1	29.8331	14.365	8.86131	8.34178	ESC	29.8331	14.365	2.07679	MTERF domain containing 1
LOC711724	102.059	49.1978	48.6833	36.3455	ESC	102.059	49.1978	2.07446	Uncharacterized protein
LOC100429989	59.117	28.4983	13.9565	15.6341	ESC	59.117	28.4983	2.0744	CDGSH iron sulfur domain-containing protein 2-like
RARG	5.4596	1.24617	0.849602	2.63294	ESC	5.4596	2.63294	2.07358	retinoic acid receptor, gamma
LOC701235	13.5257	6.52305	4.87581	4.67267	ESC	13.5257	6.52305	2.07352	Uncharacterized protein [Source:UniProtKB/TrEMBL;Acc:F7HR34]
LOC714323	30.1936	14.5616	14.2022	10.797	ESC	30.1936	14.5616	2.07351	Uncharacterized protein
C1H1orf103	11.2598	5.43098	3.97643	5.33689	ESC	11.2598	5.43098	2.07325	Uncharacterized protein
MYCBP	14.1284	6.81471	5.89996	4.67775	ESC	14.1284	6.81471	2.07322	c-myc binding protein
LOC702620	3.83231	1.84985	0.618942	1.60544	ESC	3.83231	1.84985	2.07169	60S ribosomal protein L12-like
C14H11orf73	96.9441	46.4946	46.8224	33.6729	ESC	96.9441	46.8224	2.07046	chromosome 11 open reading frame 73 ortholog
KPNA6	25.8478	12.5109	11.5233	10.324	ESC	25.8478	12.5109	2.06602	karyopherin alpha 6 (importin alpha 7)
LOC696015	8.21964	3.98502	2.66625	2.56101	ESC	8.21964	3.98502	2.06263	40S ribosomal protein S8-like
ZNF217	36.6695	15.9584	13.2605	17.779	ESC	36.6695	17.779	2.06252	zinc finger protein 217
EPS8L1	5.15997	1.42301	2.50272	0.97466	ESC	5.15997	2.50272	2.06174	EPS8-like 1
LOC100430372	85.8109	3.52992	41.6217	8.09009	ESC	85.8109	41.6217	2.06169	Uncharacterized protein
LOC718430	30.926	15.0049	13.334	5.72116	ESC	30.926	15.0049	2.06106	Uncharacterized protein
NDUFB6	107.657	52.2397	49.5686	34.1664	ESC	107.657	52.2397	2.06083	NADH dehydrogenase (ubiquinone) 1 beta subcomplex, 6, 17kDa
LOC713036	250.247	103.039	121.455	86.7579	ESC	250.247	121.455	2.06041	Uncharacterized protein
LOC711920	33.5172	16.2751	14.7954	10.81	ESC	33.5172	16.2751	2.05942	Uncharacterized protein
ACAA2	52.8841	23.5783	25.6854	23.1982	ESC	52.8841	25.6854	2.05892	acetyl-CoA acyltransferase 2
C12H2orf47	17.3625	8.43526	7.85741	5.56949	ESC	17.3625	8.43526	2.05832	chromosome 2 open reading frame 47
LOC705065	9.43848	3.7127	1.96794	4.58659	ESC	9.43848	4.58659	2.05784	ras-associated and pleckstrin homology domains-containing protein 1-like
IMP4	27.5848	10.5744	13.415	8.88621	ESC	27.5848	13.415	2.05627	IMP4, U3 small nucleolar ribonucleoprotein, homolog (yeast)
DBF4	31.6676	15.4072	11.2872	7.78857	ESC	31.6676	15.4072	2.05538	DBF4 homolog (S. cerevisiae)
NRBF2	25.6591	12.4892	8.56746	10.6985	ESC	25.6591	12.4892	2.0545	nuclear receptor binding factor 2
STOM	19.9071	8.48333	6.15126	9.70574	ESC	19.9071	9.70574	2.05106	stomatin
QSER1	21.7541	10.6148	2.7222	5.85877	ESC	21.7541	10.6148	2.04941	Uncharacterized protein [Source:UniProtKB/TrEMBL;Acc:F7G928]
LOC713358	37.3903	18.2516	12.7926	7.2895	ESC	37.3903	18.2516	2.0486	serine/threonine-protein kinase Chk1-like
LOC706804	3825.37	1867.5	451.044	811.055	ESC	3825.37	1867.5	2.04839	60S ribosomal protein L37-like
ABCE1	79.3178	38.7567	17.8721	20.1476	ESC	79.3178	38.7567	2.04656	ATP-binding cassette, sub-family E (OABP), member 1
ZNF567	6.07841	2.97096	2.3963	2.39758	ESC	6.07841	2.97096	2.04594	zinc finger protein 567
TSFM	29.1209	14.2384	12.2514	12.4992	ESC	29.1209	14.2384	2.04524	Ts translation elongation factor, mitochondrial
LOC710699	20.3322	9.94494	9.04648	9.26373	ESC	20.3322	9.94494	2.04448	mediator of RNA polymerase II transcription subunit 21 [Source:RefSeq peptide;Acc:NP_001245049]
FKBP4	123.943	47.4971	60.6267	19.4648	ESC	123.943	60.6267	2.04436	FK506 binding protein 4, 59kDa
NUP88	43.6103	21.3406	17.8339	11.4795	ESC	43.6103	21.3406	2.04354	nucleoporin 88kDa
GEMIN6	22.283	10.9088	9.16076	6.72875	ESC	22.283	10.9088	2.04266	gem (nuclear organelle) associated protein 6
CCT6A	303.665	124.988	88.332	148.71	ESC	303.665	148.71	2.04199	chaperonin containing TCP1, subunit 6A (zeta 1)
LOC697171	5.79807	1.47661	2.8421	0.0886604	ESC	5.79807	2.8421	2.04007	Uncharacterized protein
LOC714389	4.19464	1.93274	2.05766	1.74429	ESC	4.19464	2.05766	2.03855	Uncharacterized protein
LOC693275	6209.03	3046.69	1416.92	1729.28	ESC	6209.03	3046.69	2.03796	cytochrome c oxidase subunit 7C, mitochondrial-like
SERBP1	279.503	137.311	115.681	76.0996	ESC	279.503	137.311	2.03555	SERPINE1 mRNA binding protein 1
NASP	476.119	232.583	234.191	60.6683	ESC	476.119	234.191	2.03304	nuclear autoantigenic sperm protein (histone-binding)
ETFA	149.59	73.6031	63.5029	55.1992	ESC	149.59	73.6031	2.03239	electron-transfer-flavoprotein, alpha polypeptide
DEPDC1	16.6053	8.17135	5.50312	4.16328	ESC	16.6053	8.17135	2.03214	DEP domain containing 1
RAD54B	18.3207	9.01599	5.841	4.93868	ESC	18.3207	9.01599	2.03202	RAD54 homolog B (S. cerevisiae)
MRPS33	231.67	66.6125	69.8872	114.01	ESC	231.67	114.01	2.03201	mitochondrial ribosomal protein S33
STIL	15.3242	7.5419	5.93161	3.54404	ESC	15.3242	7.5419	2.03188	SCL/TAL1 interrupting locus
LOC100426852	40.6581	20.0164	8.30486	17.2895	ESC	40.6581	20.0164	2.03124	Uncharacterized protein
ZMYM1	8.73062	4.29913	2.49355	2.41342	ESC	8.73062	4.29913	2.03079	zinc finger, MYM-type 1
C7H14orf143	42.582	16.4666	8.54936	20.9737	ESC	42.582	20.9737	2.03026	Uncharacterized protein
HAPLN3	7.98716	2.65641	1.73587	3.9384	ESC	7.98716	3.9384	2.02802	hyaluronan and proteoglycan link protein 3
LOC696987	20.4467	10.0846	2.26382	0.0134381	ESC	20.4467	10.0846	2.02752	protein FAM19A4-like
LOC713322	24.1678	10.0036	11.9316	9.9188	ESC	24.1678	11.9316	2.02553	Uncharacterized protein
TOPORS	16.9998	8.0937	8.39485	6.51763	ESC	16.9998	8.39485	2.02503	topoisomerase I binding, arginine/serine-rich, E3 ubiquitin protein ligase
MRAP2	3.9116	1.02342	1.93233	0.464519	ESC	3.9116	1.93233	2.02429	melanocortin 2 receptor accessory protein 2
SLC25A15	8.20331	4.05275	2.63488	2.45233	ESC	8.20331	4.05275	2.02413	solute carrier family 25 (mitochondrial carrier; ornithine transporter) member 15
LOC100430196	7.51697	3.7148	3.68166	1.51238	ESC	7.51697	3.7148	2.02352	Uncharacterized protein
LOC715374	22.449	11.0987	9.13303	6.72901	ESC	22.449	11.0987	2.02267	Uncharacterized protein
LOC694909	14.2873	1.72224	2.28004	7.0648	ESC	14.2873	7.0648	2.02232	leucine-rich repeat-containing protein 16A-like
GABRA5	10.2229	3.47512	5.05793	4.03766	ESC	10.2229	5.05793	2.02116	gamma-aminobutyric acid (GABA) A receptor, alpha 5
RAB11FIP1	3.96335	1.96104	0.427428	0.457382	ESC	3.96335	1.96104	2.02104	RAB11 family interacting protein 1 (class I)
FXR1	122.816	60.784	48.1424	54.2749	ESC	122.816	60.784	2.02053	fragile X mental retardation, autosomal homolog 1
LOC712910	31.4811	10.0516	12.0627	15.5807	ESC	31.4811	15.5807	2.02052	thioredoxin domain-containing protein 17 [Source:RefSeq peptide;Acc:NP_001253357]
LOC100429988	14.0116	6.93612	3.31313	1.53691	ESC	14.0116	6.93612	2.02009	uncharacterized protein LP9056-like
LOC706833	87.7533	34.0209	43.4427	29.9663	ESC	87.7533	43.4427	2.01998	uncharacterized LOC706833
BZW1	188.074	93.122	87.4265	86.3034	ESC	188.074	93.122	2.01965	Uncharacterized protein [Source:UniProtKB/TrEMBL;Acc:F6ZFX8]
LOC714211	11.9715	5.92804	4.02612	2.96584	ESC	11.9715	5.92804	2.01947	uncharacterized protein C2orf34-like
ANAPC10	38.1964	18.6539	11.4047	18.9201	ESC	38.1964	18.9201	2.01883	anaphase promoting complex subunit 10
XPOT	62.63	31.062	21.5539	17.1646	ESC	62.63	31.062	2.01629	exportin, tRNA (nuclear export receptor for tRNAs)
CAD	31.5286	15.6383	14.237	10.9872	ESC	31.5286	15.6383	2.01611	Uncharacterized protein
LOC100427288	15.7506	2.20587	7.81236	0.643236	ESC	15.7506	7.81236	2.01611	Uncharacterized protein
LOC100424322	4.56436	2.22797	2.0678	2.26506	ESC	4.56436	2.26506	2.01512	uncharacterized LOC100424322
FARSA	59.4869	24.605	29.5355	19.6709	ESC	59.4869	29.5355	2.01408	phenylalanyl-tRNA synthetase, alpha subunit
LOC718174	5.67887	2.81965	1.1936	0.0798466	ESC	5.67887	2.81965	2.01403	Uncharacterized protein
AQR	37.6686	18.7127	10.7635	13.2139	ESC	37.6686	18.7127	2.013	aquarius homolog (mouse)
CCAR1	97.0485	48.2127	42.9501	23.1204	ESC	97.0485	48.2127	2.01292	cell division cycle and apoptosis regulator 1
ENPP5	9.91227	4.92509	2.65096	1.72096	ESC	9.91227	4.92509	2.01261	ectonucleotide pyrophosphatase/phosphodiesterase 5 (putative)
GFM1	32.0874	15.9442	12.9423	11.8332	ESC	32.0874	15.9442	2.01248	G elongation factor, mitochondrial 1
CD3EAP	20.5686	5.45447	10.2213	4.51006	ESC	20.5686	10.2213	2.01233	CD3e molecule, epsilon associated protein
LOC717461	23.6477	11.7546	7.76346	11.4091	ESC	23.6477	11.7546	2.01178	Uncharacterized protein
TMEM20	9.49839	4.72396	0.440998	3.71731	ESC	9.49839	4.72396	2.01068	solute carrier family 35, member G1
PPIL1	62.2491	28.5963	30.9638	17.5057	ESC	62.2491	30.9638	2.01038	Uncharacterized protein
LOC709370	47.4422	19.8745	23.6058	19.191	ESC	47.4422	23.6058	2.00977	Uncharacterized protein
RREB1	5.21054	2.59332	1.53137	2.52639	ESC	5.21054	2.59332	2.00922	ras responsive element binding protein 1
FGD6	9.65419	4.81169	1.3172	1.12295	ESC	9.65419	4.81169	2.0064	FYVE, RhoGEF and PH domain containing 6
LOC701418	255.357	127.324	79.9927	70.3298	ESC	255.357	127.324	2.00557	Uncharacterized protein
LOC701646	28.2875	14.108	11.9295	4.09874	ESC	28.2875	14.108	2.00507	uncharacterized protein C1orf112-like
LOC699570	28.7351	12.7751	7.38305	14.3359	ESC	28.7351	14.3359	2.00442	structural maintenance of chromosomes protein 6-like
GNL2	69.0019	31.0653	34.4659	19.2645	ESC	69.0019	34.4659	2.00203	Uncharacterized protein [Source:UniProtKB/TrEMBL;Acc:F6VCJ0]
NUDT21	138.335	69.1063	31.0544	31.1458	ESC	138.335	69.1063	2.00177	nudix (nucleoside diphosphate linked moiety X)-type motif 21
LOC716061	5.77871	2.44061	2.88737	2.22657	ESC	5.77871	2.88737	2.00137	Uncharacterized protein
SKAP2	12.3765	2.85155	0.585636	6.18484	ESC	12.3765	6.18484	2.0011	src kinase associated phosphoprotein 2

## Sheet: R-NSCP1 prevalent genes
Supplementary Table S4. Prevalent genes in R-NSCP1 stage.
Gene	ESC_FPKM	R-NSCP1_FPKM	R-NSCP6_FPKM	NPC_FPKM	Tissue_with_max_FPKM	Maximum_FPKM	Second_maximum_FPKM	Fold change (Max_FPKM/second FPKM)	Gene Description
ADAMTS1	0.683091	5.54768	1.4442	1.9189	R-NSCP1	5.54768	1.9189	2.89107	ADAM metallopeptidase with thrombospondin type 1 motif, 1
ADAMTS9	0.670113	9.16967	3.47437	0.988991	R-NSCP1	9.16967	3.47437	2.63923	ADAM metallopeptidase with thrombospondin type 1 motif, 9
ALOX15	0.0682869	11.2237	0.329466	0.0106296	R-NSCP1	11.2237	0.329466	34.0663	arachidonate 15-lipoxygenase
ARL4C	17.2371	53.5875	13.1342	26.0283	R-NSCP1	53.5875	26.0283	2.05882	ADP-ribosylation factor-like 4C
ATP1A2	3.69382	7.61982	0.329476	1.14052	R-NSCP1	7.61982	3.69382	2.06286	ATPase, Na+/K+ transporting, alpha 2 polypeptide
ATP2B1	18.597	40.9115	16.3131	6.24263	R-NSCP1	40.9115	18.597	2.1999	ATPase, Ca++ transporting, plasma membrane 1
AXIN2	5.20985	44.175	14.9455	11.8267	R-NSCP1	44.175	14.9455	2.95574	Uncharacterized protein [Source:UniProtKB/TrEMBL;Acc:F6U4S0]
B4GALT6	6.96904	31.9334	10.0008	0.715427	R-NSCP1	31.9334	10.0008	3.19308	UDP-Gal:betaGlcNAc beta 1,4- galactosyltransferase, polypeptide 6
C2H3orf32	0	4.4743	0.0250276	0.162279	R-NSCP1	4.4743	0.162279	27.5717	Uncharacterized protein
CA2	5.53332	33.2769	6.43633	1.05086	R-NSCP1	33.2769	6.43633	5.17017	carbonic anhydrase II
CA3	0.601312	3.53047	0.69652	0.102239	R-NSCP1	3.53047	0.69652	5.06873	carbonic anhydrase III, muscle specific
CACNA1A	4.85319	10.0652	2.93403	3.56239	R-NSCP1	10.0652	4.85319	2.07393	Uncharacterized protein [Source:UniProtKB/TrEMBL;Acc:F7ETU0]
CACNA1G	1.78833	6.70788	2.0993	0.185418	R-NSCP1	6.70788	2.0993	3.19529	calcium channel, voltage-dependent, T type, alpha 1G subunit
CD52	3.35092	7.76006	1.28573	0	R-NSCP1	7.76006	3.35092	2.3158	CD52 molecule
CDC20B	0	6.19751	2.51419	0.0509611	R-NSCP1	6.19751	2.51419	2.46501	cell division cycle 20 homolog B (S. cerevisiae)
CDH6	14.741	30.0695	5.52534	10.2749	R-NSCP1	30.0695	14.741	2.03985	Uncharacterized protein [Source:UniProtKB/TrEMBL;Acc:F6YS32]
CDON	5.4392	24.9147	9.87383	0.677782	R-NSCP1	24.9147	9.87383	2.52331	Uncharacterized protein [Source:UniProtKB/TrEMBL;Acc:F7AQJ7]
CLSTN2	0.0687991	4.84348	0.394624	0.137289	R-NSCP1	4.84348	0.394624	12.2737	calsyntenin 2
CNOT6	17.6848	39.9525	11.6296	19.5038	R-NSCP1	39.9525	19.5038	2.04845	CCR4-NOT transcription complex, subunit 6
CNTN3	0.229792	3.97206	1.06085	0.351814	R-NSCP1	3.97206	1.06085	3.74422	contactin 3 (plasmacytoma associated)
CNTN4	0.720999	4.30166	1.15762	1.23983	R-NSCP1	4.30166	1.23983	3.46956	contactin 4
CNTNAP2	1.8653	23.4735	3.86366	0.105602	R-NSCP1	23.4735	3.86366	6.07546	contactin associated protein-like 2
COL3A1	0.124573	10.0603	0.590719	1.51886	R-NSCP1	10.0603	1.51886	6.62359	collagen, type III, alpha 1
COL4A5	6.05264	48.4072	17.3388	9.69731	R-NSCP1	48.4072	17.3388	2.79184	Uncharacterized protein [Source:UniProtKB/TrEMBL;Acc:F7EGE5]
COL4A6	3.39442	60.329	10.6467	1.35185	R-NSCP1	60.329	10.6467	5.66645	collagen, type IV, alpha 6
COLEC12	3.60437	52.5309	2.73122	0.0179328	R-NSCP1	52.5309	3.60437	14.5742	collectin sub-family member 12
CORIN	0.160269	3.24443	0.0202018	0.121091	R-NSCP1	3.24443	0.160269	20.2437	corin, serine peptidase
CRH	0.0819892	4.65338	0.266679	0.0786521	R-NSCP1	4.65338	0.266679	17.4494	corticotropin releasing hormone
CSRNP3	3.3583	11.9677	1.23639	1.75826	R-NSCP1	11.9677	3.3583	3.56362	cysteine-serine-rich nuclear protein 3
DAAM2	2.27315	11.7462	4.32467	5.14312	R-NSCP1	11.7462	5.14312	2.28387	dishevelled associated activator of morphogenesis 2
DCC	0.0151208	16.3447	6.18041	0.625255	R-NSCP1	16.3447	6.18041	2.6446	deleted in colorectal carcinoma
DCDC2	1.0932	5.73576	1.77647	0.655224	R-NSCP1	5.73576	1.77647	3.22874	doublecortin domain containing 2
DCX	0.489457	27.7195	4.50044	10.1054	R-NSCP1	27.7195	10.1054	2.74304	doublecortin
DENND5B	2.63186	10.0916	1.73017	2.62304	R-NSCP1	10.0916	2.63186	3.8344	DENN/MADD domain containing 5B
DMRTA1	0.0527502	26.8817	12.2192	0.417994	R-NSCP1	26.8817	12.2192	2.19996	DMRT-like family A1
DUSP1	7.76842	20.4292	6.31503	7.43713	R-NSCP1	20.4292	7.76842	2.62978	dual specificity phosphatase 1
DUSP4	1.94987	17.9889	2.78316	4.72127	R-NSCP1	17.9889	4.72127	3.81018	dual specificity phosphatase 4
EFNA5	9.46915	30.7825	5.79804	6.48564	R-NSCP1	30.7825	9.46915	3.25082	ephrin-A5
ELOVL4	10.5087	22.5045	6.33199	7.05762	R-NSCP1	22.5045	10.5087	2.14151	ELOVL fatty acid elongase 4
EMILIN1	1.05633	4.13234	1.39257	0.747274	R-NSCP1	4.13234	1.39257	2.96742	elastin microfibril interfacer 1
EN2	0	11.405	0.107653	3.3101	R-NSCP1	11.405	3.3101	3.44552	engrailed homeobox 2
EPHA4	4.4668	29.6648	9.12707	1.35271	R-NSCP1	29.6648	9.12707	3.2502	EPH receptor A4
EXT1	11.3453	37.5237	16.7742	14.6965	R-NSCP1	37.5237	16.7742	2.23699	exostosin 1
FAM84A	1.69345	12.2432	1.48668	2.38476	R-NSCP1	12.2432	2.38476	5.13393	family with sequence similarity 84, member A
FAT4	0.0549604	8.72112	3.80458	1.86185	R-NSCP1	8.72112	3.80458	2.29227	FAT tumor suppressor homolog 4 (Drosophila)
FBN1	2.09634	15.4423	3.23122	4.7576	R-NSCP1	15.4423	4.7576	3.24582	fibrillin 1
FKBP7	8.18099	25.923	7.90442	5.95436	R-NSCP1	25.923	8.18099	3.16869	FK506 binding protein 7
FLRT2	1.60619	16.3297	2.87911	1.28881	R-NSCP1	16.3297	2.87911	5.67179	fibronectin leucine rich transmembrane protein 2
FOLH1	5.56138	15.4598	4.63712	0.554351	R-NSCP1	15.4598	5.56138	2.77985	folate hydrolase (prostate-specific membrane antigen) 1
FZD10	1.56459	22.5285	0.0227415	0.00932863	R-NSCP1	22.5285	1.56459	14.399	frizzled family receptor 10
GABRB2	0	4.28133	1.16257	0	R-NSCP1	4.28133	1.16257	3.68264	gamma-aminobutyric acid (GABA) A receptor, beta 2
GALNT10	14.2284	35.9961	8.62687	6.84343	R-NSCP1	35.9961	14.2284	2.52988	UDP-N-acetyl-alpha-D-galactosamine:polypeptide N-acetylgalactosaminyltransferase 10 (GalNAc-T10)
GDF7	0.175975	6.29401	0.432986	0.0404216	R-NSCP1	6.29401	0.432986	14.5363	growth differentiation factor 7
GJC1	5.27296	30.5824	5.19762	13.7009	R-NSCP1	30.5824	13.7009	2.23215	gap junction protein, gamma 1, 45kDa
GLCE	8.04648	16.1834	6.99705	4.94891	R-NSCP1	16.1834	8.04648	2.01124	glucuronic acid epimerase
GLI3	1.45152	43.8936	11.8162	4.92845	R-NSCP1	43.8936	11.8162	3.7147	GLI family zinc finger 3
GLT8D3	2.02026	7.43124	2.17784	2.88108	R-NSCP1	7.43124	2.88108	2.57932	Uncharacterized protein
GNRH1	1.15402	11.3435	1.85245	1.9728	R-NSCP1	11.3435	1.9728	5.74995	gonadotropin-releasing hormone 1 (luteinizing-releasing hormone)
GPR161	2.70196	15.7825	5.0066	5.60707	R-NSCP1	15.7825	5.60707	2.81475	G protein-coupled receptor 161
GREB1	1.75397	9.94416	1.01831	1.60941	R-NSCP1	9.94416	1.75397	5.66952	growth regulation by estrogen in breast cancer 1
GREB1L	0.605983	3.16007	0.149048	0.781299	R-NSCP1	3.16007	0.781299	4.04464	growth regulation by estrogen in breast cancer-like
GREM1	0.138883	8.5866	1.16443	0.349282	R-NSCP1	8.5866	1.16443	7.37408	gremlin 1
GRIP2	0.472539	5.85173	1.64615	0.245152	R-NSCP1	5.85173	1.64615	3.5548	glutamate receptor interacting protein 2
GRM8	0.0325723	9.66775	4.72833	0.522716	R-NSCP1	9.66775	4.72833	2.04464	glutamate receptor, metabotropic 8
HECTD2	2.51523	6.91394	3.24492	2.21724	R-NSCP1	6.91394	3.24492	2.1307	HECT domain containing E3 ubiquitin protein ligase 2
HMGN2	0.76491	3.10329	1.35736	1.17949	R-NSCP1	3.10329	1.35736	2.28627	high mobility group nucleosomal binding domain 2
IGDCC3	18.5887	46.5759	6.549	4.10013	R-NSCP1	46.5759	18.5887	2.5056	immunoglobulin superfamily, DCC subclass, member 3
IKZF2	1.41629	5.16239	0.423074	2.16717	R-NSCP1	5.16239	2.16717	2.38209	IKAROS family zinc finger 2 (Helios)
ITPR1	0.690331	3.35994	0.791432	1.14852	R-NSCP1	3.35994	1.14852	2.92545	Uncharacterized protein [Source:UniProtKB/TrEMBL;Acc:F6PIT4]
KANK4	0.182926	3.57151	0.0655313	0.0269578	R-NSCP1	3.57151	0.182926	19.5243	KN motif and ankyrin repeat domains 4
KCNE1	0.528916	3.26763	0.373136	0.693339	R-NSCP1	3.26763	0.693339	4.71289	potassium voltage-gated channel, Isk-related family, member 1
KDELC2	3.03804	20.7189	4.40822	9.10461	R-NSCP1	20.7189	9.10461	2.27565	KDEL (Lys-Asp-Glu-Leu) containing 2
KIRREL	12.0592	26.6049	6.06543	7.12815	R-NSCP1	26.6049	12.0592	2.20619	kin of IRRE like (Drosophila)
KLHL14	1.23239	7.9887	3.6604	0	R-NSCP1	7.9887	3.6604	2.18247	kelch-like 14 (Drosophila)
KRT8	0.061022	68.3536	20.2009	0.398301	R-NSCP1	68.3536	20.2009	3.38369	keratin 8
LAMP3	1.54999	3.15079	1.16186	0.69729	R-NSCP1	3.15079	1.54999	2.03278	lysosomal-associated membrane protein 3
LASS6	7.42115	15.9813	6.81598	5.7441	R-NSCP1	15.9813	7.42115	2.15348	ceramide synthase 6
LGI1	0.276392	26.6069	4.63188	2.49243	R-NSCP1	26.6069	4.63188	5.7443	leucine-rich, glioma inactivated 1
LIM2	0	5.81701	0.274121	0	R-NSCP1	5.81701	0.274121	21.2206	lens intrinsic membrane protein 2, 19kDa
LMX1B	0.540894	4.94766	0.0597734	0.820075	R-NSCP1	4.94766	0.820075	6.03318	LIM homeobox transcription factor 1, beta
LOC100423077	2.58461	6.30577	2.41482	2.34176	R-NSCP1	6.30577	2.58461	2.43974	Uncharacterized protein
LOC100423140	0	48.7899	0	11.4542	R-NSCP1	48.7899	11.4542	4.25956	Uncharacterized protein
LOC100423208	0	8.14779	0	0	R-NSCP1	8.14779	0	Inf	Uncharacterized protein
LOC100423733	0	11.3286	0	0	R-NSCP1	11.3286	0	Inf	Uncharacterized protein
LOC100423890	4.25159	10.4358	3.57846	5.0358	R-NSCP1	10.4358	5.0358	2.07232	Uncharacterized protein
LOC100424074	3.96286	15.2064	5.00197	4.28858	R-NSCP1	15.2064	5.00197	3.04008	Uncharacterized protein
LOC100424165	23.4346	48.5452	13.7639	23.1227	R-NSCP1	48.5452	23.4346	2.07152	Uncharacterized protein
LOC100424202	6.897	15.2074	3.73983	6.13537	R-NSCP1	15.2074	6.897	2.20493	Uncharacterized protein
LOC100424523	0	7.65454	0	0	R-NSCP1	7.65454	0	Inf	Uncharacterized protein
LOC100424905	0.890811	4.19506	2.08123	0.317078	R-NSCP1	4.19506	2.08123	2.01566	Uncharacterized protein
LOC100424932	0.055028	6.70295	2.19066	0.186938	R-NSCP1	6.70295	2.19066	3.05979	Uncharacterized protein
LOC100425233	0	5.97709	0	0	R-NSCP1	5.97709	0	Inf	Uncharacterized protein
LOC100425841	1.75355	9.68383	2.73273	2.72953	R-NSCP1	9.68383	2.73273	3.54365	Uncharacterized protein
LOC100426704	0	5.50757	1.49131	0.342707	R-NSCP1	5.50757	1.49131	3.69311	Uncharacterized protein
LOC100426923	0	14.7918	0	0	R-NSCP1	14.7918	0	Inf	Uncharacterized protein
LOC100427245	0	8.61694	0	2.84984	R-NSCP1	8.61694	2.84984	3.02366	Uncharacterized protein
LOC100428114	0.0918766	3.90107	0.638706	0.0802554	R-NSCP1	3.90107	0.638706	6.10777	Uncharacterized protein
LOC100428486	0	120.408	0	0	R-NSCP1	120.408	0	Inf	Uncharacterized protein
LOC100428562	0	132.665	0	0	R-NSCP1	132.665	0	Inf	Uncharacterized protein
LOC100428893	0	6.21688	0	0	R-NSCP1	6.21688	0	Inf	uncharacterized LOC100428893
LOC100428944	0	53.2445	0	0	R-NSCP1	53.2445	0	Inf	Uncharacterized protein
LOC100429156	1.93617	4.82904	1.93798	1.63752	R-NSCP1	4.82904	1.93798	2.49179	Uncharacterized protein
LOC100429178	5.53887	16.3363	7.17078	7.81803	R-NSCP1	16.3363	7.81803	2.08957	Uncharacterized protein
LOC100429321	22.3581	58.9541	26.4568	19.6955	R-NSCP1	58.9541	26.4568	2.22832	Uncharacterized protein
LOC100429404	29.3291	73.5676	27.9443	27.475	R-NSCP1	73.5676	29.3291	2.50835	probable histone-lysine N-methyltransferase NSD2-like
LOC100429569	0.443745	39.8221	1.14157	5.25629	R-NSCP1	39.8221	5.25629	7.57609	Uncharacterized protein
LOC100429774	2.04688	62.1649	8.53311	14.2515	R-NSCP1	62.1649	14.2515	4.36199	Uncharacterized protein
LOC100429790	0.561047	19.5715	8.34493	2.98176	R-NSCP1	19.5715	8.34493	2.34532	Uncharacterized protein
LOC100429818	0.640095	3.27118	0.517934	1.36159	R-NSCP1	3.27118	1.36159	2.40247	Uncharacterized protein
LOC100430112	0.011954	6.80634	1.24006	1.44797	R-NSCP1	6.80634	1.44797	4.70061	Uncharacterized protein
LOC100430193	0.916739	7.33106	2.15872	3.27201	R-NSCP1	7.33106	3.27201	2.24054	uncharacterized LOC100430193
LOC100430630	0	48.7899	0	0	R-NSCP1	48.7899	0	Inf	Uncharacterized protein
LOC693425	18.6709	113.84	11.6505	0.0225864	R-NSCP1	113.84	18.6709	6.09719	Uncharacterized protein
LOC693492	1.39382	3.61392	1.18805	1.25847	R-NSCP1	3.61392	1.39382	2.59282	u7 snRNA-associated Sm-like protein LSm11-like
LOC693501	199.332	485.876	217.519	91.772	R-NSCP1	485.876	217.519	2.23372	thymosin beta-15A-like
LOC693866	3.94875	13.8492	3.22752	2.20444	R-NSCP1	13.8492	3.94875	3.50724	nuclear receptor-interacting protein 1-like
LOC693944	4.06839	206.063	61.7628	3.47271	R-NSCP1	206.063	61.7628	3.33636	Uncharacterized protein
LOC694227	0.181504	9.61571	1.02627	0.0663439	R-NSCP1	9.61571	1.02627	9.36957	msh homeobox 2 [Source:RefSeq peptide;Acc:NP_001253421]
LOC694650	1.42755	37.8135	14.5734	2.91452	R-NSCP1	37.8135	14.5734	2.59469	Uncharacterized protein
LOC695831	18.9433	45.2887	21.7332	3.1539	R-NSCP1	45.2887	21.7332	2.08385	Uncharacterized protein
LOC696140	2.46978	5.36892	2.63079	0.652005	R-NSCP1	5.36892	2.63079	2.0408	Uncharacterized protein
LOC697203	2.68268	10.0022	2.65746	4.70764	R-NSCP1	10.0022	4.70764	2.12467	Uncharacterized protein
LOC697275	0.774425	4.57519	0.915484	2.08662	R-NSCP1	4.57519	2.08662	2.19263	Uncharacterized protein
LOC698063	4.34562	10.4947	4.51508	3.03818	R-NSCP1	10.4947	4.51508	2.32437	uncharacterized protein KIAA1467-like
LOC698257	0.847347	5.46806	2.22196	0.0247186	R-NSCP1	5.46806	2.22196	2.46092	Uncharacterized protein
LOC698510	1.64449	6.7083	0.862859	1.82791	R-NSCP1	6.7083	1.82791	3.66993	Uncharacterized protein
LOC698630	0	24.7185	0	5.66755	R-NSCP1	24.7185	5.66755	4.36141	Uncharacterized protein
LOC699317	3.41291	11.4486	2.44878	3.74347	R-NSCP1	11.4486	3.74347	3.05829	histone H4-like
LOC699349	0	8.48817	1.46172	0	R-NSCP1	8.48817	1.46172	5.80697	Uncharacterized protein
LOC699915	28.2674	94.9888	8.01693	4.54228	R-NSCP1	94.9888	28.2674	3.36037	secreted frizzled-related protein 2-like
LOC701524	0.331217	14.3644	5.36275	4.04929	R-NSCP1	14.3644	5.36275	2.67855	Uncharacterized protein
LOC702013	0	5.63188	0	0	R-NSCP1	5.63188	0	Inf	paired box protein Pax-7-like
LOC702227	1.62418	4.01557	0.749551	0.675775	R-NSCP1	4.01557	1.62418	2.47237	Uncharacterized protein
LOC702910	0.550771	3.5024	0.466625	1.63783	R-NSCP1	3.5024	1.63783	2.13844	Uncharacterized protein
LOC703896	1.70108	5.57669	0.280977	0.723253	R-NSCP1	5.57669	1.70108	3.27832	Uncharacterized protein
LOC704076	1.43008	4.05387	1.41765	1.15736	R-NSCP1	4.05387	1.43008	2.83472	ATP synthase subunit f, mitochondrial-like
LOC704330	0.832509	32.1705	3.67959	0.0774298	R-NSCP1	32.1705	3.67959	8.74296	Uncharacterized protein
LOC705092	0	5.47289	0.204257	0.144792	R-NSCP1	5.47289	0.204257	26.7941	uncharacterized protein ENSP00000371466-like
LOC706239	4.04807	16.3057	3.16526	1.5085	R-NSCP1	16.3057	4.04807	4.02802	Uncharacterized protein
LOC706434	1.58177	10.0379	1.96608	0.645071	R-NSCP1	10.0379	1.96608	5.10554	calpain-6-like
LOC707295	11.3623	51.8599	17.73	0.570683	R-NSCP1	51.8599	17.73	2.92498	ephrin type-A receptor 7-like
LOC707568	1.62138	6.57022	1.32248	0.228413	R-NSCP1	6.57022	1.62138	4.05224	leucine-rich repeat LGI family member 4-like
LOC708054	2.08547	13.1598	3.70925	4.71117	R-NSCP1	13.1598	4.71117	2.79332	Uncharacterized protein
LOC708209	0	3.66566	0.313323	0	R-NSCP1	3.66566	0.313323	11.6993	Uncharacterized protein
LOC708626	0.295957	5.13025	0.337484	0.519796	R-NSCP1	5.13025	0.519796	9.86974	Uncharacterized protein
LOC708730	0.291383	3.89277	1.06279	1.88605	R-NSCP1	3.89277	1.88605	2.06398	protein FAM123A-like
LOC708998	36.7447	88.8788	30.2736	11.0259	R-NSCP1	88.8788	36.7447	2.41882	latrophilin-2-like
LOC709240	11.5808	31.6374	8.27776	15.5396	R-NSCP1	31.6374	15.5396	2.03592	Uncharacterized protein
LOC709499	6.00926	15.6734	1.83573	6.23813	R-NSCP1	15.6734	6.23813	2.51252	Uncharacterized protein
LOC709678	4.90814	12.1471	1.49395	4.51251	R-NSCP1	12.1471	4.90814	2.47489	60S ribosomal protein L34-like
LOC709790	0	3.57815	0	0	R-NSCP1	3.57815	0	Inf	Uncharacterized protein
LOC710444	2.34095	5.2256	1.46362	2.39467	R-NSCP1	5.2256	2.39467	2.18218	uncharacterized LOC710444
LOC711610	7.18149	19.2716	7.44822	7.74658	R-NSCP1	19.2716	7.74658	2.48776	Uncharacterized protein
LOC712076	2.98528	18.5372	7.20074	1.57363	R-NSCP1	18.5372	7.20074	2.57435	Uncharacterized protein
LOC712092	1.85821	9.70712	3.56387	0	R-NSCP1	9.70712	3.56387	2.72376	glycophorin-C-like
LOC712245	3.68869	8.2643	0	3.97258	R-NSCP1	8.2643	3.97258	2.08034	putative uncharacterized protein C4orf12-like
LOC712442	7.40414	24.0562	6.14289	9.38292	R-NSCP1	24.0562	9.38292	2.56383	protein FAM171B-like
LOC712795	1.68801	9.13829	3.81062	0.00467601	R-NSCP1	9.13829	3.81062	2.39811	Uncharacterized protein
LOC712982	0.308382	39.161	16.7693	0.88622	R-NSCP1	39.161	16.7693	2.33528	zinc finger protein ZIC 4-like
LOC713122	7.24312	15.4491	4.17999	4.85838	R-NSCP1	15.4491	7.24312	2.13293	Uncharacterized protein
LOC713147	0	6.03519	0.686459	0	R-NSCP1	6.03519	0.686459	8.79177	fox-1 homolog A-like
LOC713605	3.61789	16.8568	2.54078	4.51971	R-NSCP1	16.8568	4.51971	3.72962	tetratricopeptide repeat protein 28-like
LOC713704	0	91.9453	10.1081	12.4411	R-NSCP1	91.9453	12.4411	7.39045	Uncharacterized protein
LOC714877	1.6477	6.68685	3.27248	2.63905	R-NSCP1	6.68685	3.27248	2.04336	Uncharacterized protein
LOC715577	0.24533	7.60004	1.33638	0.507159	R-NSCP1	7.60004	1.33638	5.68704	Uncharacterized protein
LOC716885	0	6.77981	0	0.959381	R-NSCP1	6.77981	0.959381	7.06686	Uncharacterized protein
LOC717028	1.88609	4.12467	1.13153	1.03533	R-NSCP1	4.12467	1.88609	2.18689	Uncharacterized protein
LOC717214	1.64247	3.36185	0	0.471558	R-NSCP1	3.36185	1.64247	2.04683	Uncharacterized protein
LOC717910	5.92517	14.1249	6.7751	6.40619	R-NSCP1	14.1249	6.7751	2.08483	Uncharacterized protein
LOC718515	0.764795	6.50731	2.72153	2.02674	R-NSCP1	6.50731	2.72153	2.39105	protein FAM154B-like
LOC718591	0	3.67708	0	0	R-NSCP1	3.67708	0	Inf	voltage-dependent calcium channel gamma-1 subunit-like
LOC719388	0	4.30847	0	0	R-NSCP1	4.30847	0	Inf	Uncharacterized protein
LOC720002	2.69011	34.2991	7.98806	11.5171	R-NSCP1	34.2991	11.5171	2.9781	Uncharacterized protein
LOC721120	0.987486	7.28512	1.4275	0.251795	R-NSCP1	7.28512	1.4275	5.10341	Uncharacterized protein
LOC721685	2.82598	8.91115	1.93249	0.564892	R-NSCP1	8.91115	2.82598	3.1533	protein Wnt-5b-like
LOC721929	15.4982	31.7831	15.0621	9.92766	R-NSCP1	31.7831	15.4982	2.05076	Uncharacterized protein
LOC722223	4.17553	17.272	5.7007	7.14168	R-NSCP1	17.272	7.14168	2.41848	probable E3 ubiquitin-protein ligase RNF144A-like
LOC722313	0.0232809	4.82998	0	0.0168384	R-NSCP1	4.82998	0.0232809	207.465	barH-like 1 homeobox protein-like
LOC722327	0.787157	3.96852	1.7574	1.71692	R-NSCP1	3.96852	1.7574	2.25818	uncharacterized LOC722327
LOC722564	0.347544	10.4877	4.7082	3.01576	R-NSCP1	10.4877	4.7082	2.22754	Uncharacterized protein
LPHN3	0.949028	17.3654	4.91608	5.73324	R-NSCP1	17.3654	5.73324	3.0289	latrophilin 3
LRP2	0.332392	9.21575	1.6049	3.6433	R-NSCP1	9.21575	3.6433	2.52951	low density lipoprotein receptor-related protein 2
LTBP1	6.45509	22.4181	7.60739	8.17686	R-NSCP1	22.4181	8.17686	2.74165	latent transforming growth factor beta binding protein 1
LUM	0.151356	6.75182	0.0577144	2.31956	R-NSCP1	6.75182	2.31956	2.91082	lumican
MAGEL2	1.87895	12.8895	6.35166	1.92798	R-NSCP1	12.8895	6.35166	2.02931	Uncharacterized protein
MED13L	7.20237	15.3664	4.69934	5.37043	R-NSCP1	15.3664	7.20237	2.13352	mediator complex subunit 13-like
MIB1	15.9632	41.4726	7.72694	13.5721	R-NSCP1	41.4726	15.9632	2.59801	mindbomb E3 ubiquitin protein ligase 1
MLLT3	1.63279	16.7366	6.32393	6.69804	R-NSCP1	16.7366	6.69804	2.49873	myeloid/lymphoid or mixed-lineage leukemia (trithorax homolog, Drosophila); translocated to, 3
MOXD1	0.137756	8.01306	0.349131	3.80736	R-NSCP1	8.01306	3.80736	2.10462	monooxygenase, DBH-like 1
MYLK	2.38731	4.85104	0.342884	0.437991	R-NSCP1	4.85104	2.38731	2.03201	myosin light chain kinase
NAV1	4.23855	25.3956	6.49225	8.17005	R-NSCP1	25.3956	8.17005	3.10838	Uncharacterized protein [Source:UniProtKB/TrEMBL;Acc:F6TZX7]
NEFM	7.10083	29.5484	9.53887	6.82739	R-NSCP1	29.5484	9.53887	3.09768	neurofilament, medium polypeptide
NGFR	0.406894	3.02728	0	0.323972	R-NSCP1	3.02728	0.406894	7.43997	nerve growth factor receptor
NID2	1.88403	4.92189	1.4827	0.373922	R-NSCP1	4.92189	1.88403	2.61243	nidogen 2 (osteonidogen)
NKD1	0.734485	7.51299	1.52665	2.12992	R-NSCP1	7.51299	2.12992	3.52736	naked cuticle homolog 1 (Drosophila)
NPR3	0.0255771	4.14324	0.148608	0.0281336	R-NSCP1	4.14324	0.148608	27.8803	natriuretic peptide receptor C/guanylate cyclase C (atrionatriuretic peptide receptor C)
NTS	0	4.63966	0.483378	0.0243744	R-NSCP1	4.63966	0.483378	9.59841	neurotensin
ODZ2	0.171399	5.15506	1.00208	0.786845	R-NSCP1	5.15506	1.00208	5.14436	odz, odd Oz/ten-m homolog 2 (Drosophila)
OLIG3	0	6.59822	0.421436	0	R-NSCP1	6.59822	0.421436	15.6565	oligodendrocyte transcription factor 3
PANX1	6.86989	18.8676	8.9614	7.62834	R-NSCP1	18.8676	8.9614	2.10543	pannexin 1
PARD6G	6.0875	12.8841	5.11458	2.42398	R-NSCP1	12.8841	6.0875	2.11648	par-6 partitioning defective 6 homolog gamma (C. elegans)
PAX3	0.0557648	13.5449	0.00997792	0.0327848	R-NSCP1	13.5449	0.0557648	242.893	paired box 3
PAX8	0.0129598	4.31869	0.0810846	0.0855122	R-NSCP1	4.31869	0.0855122	50.5038	paired box 8
PCDH19	1.01486	4.8203	0.60509	1.86044	R-NSCP1	4.8203	1.86044	2.59095	protocadherin 19
PCDHB2	1.84454	7.37941	2.06959	2.21926	R-NSCP1	7.37941	2.21926	3.32517	Uncharacterized protein [Source:UniProtKB/TrEMBL;Acc:F7GRK2]
PDE10A	1.01371	4.78137	1.32301	1.11833	R-NSCP1	4.78137	1.32301	3.61401	phosphodiesterase 10A
PKNOX2	0.679709	11.7684	4.57744	4.99855	R-NSCP1	11.7684	4.99855	2.35436	PBX/knotted 1 homeobox 2
PLAGL2	4.48616	11.4745	3.24295	3.33616	R-NSCP1	11.4745	4.48616	2.55776	pleiomorphic adenoma gene-like 2
PRKG1	0.304097	4.62046	1.06782	0.831611	R-NSCP1	4.62046	1.06782	4.327	protein kinase, cGMP-dependent, type I
PROZ	0.997195	3.02052	1.27135	1.38544	R-NSCP1	3.02052	1.38544	2.18019	protein Z, vitamin K-dependent plasma glycoprotein
PRTG	1.59799	19.9853	3.37776	1.07014	R-NSCP1	19.9853	3.37776	5.91673	protogenin
PTGIS	1.78826	5.61043	2.17628	0	R-NSCP1	5.61043	2.17628	2.57799	prostaglandin I2 (prostacyclin) synthase
PVRL1	3.9367	10.2262	5.06138	0.355537	R-NSCP1	10.2262	5.06138	2.02044	poliovirus receptor-related 1 (herpesvirus entry mediator C)
PYGO1	1.32213	9.91265	1.99474	4.34265	R-NSCP1	9.91265	4.34265	2.28263	pygopus homolog 1 (Drosophila)
RAB11FIP2	11.8122	24.515	10.3229	8.91669	R-NSCP1	24.515	11.8122	2.0754	RAB11 family interacting protein 2 (class I)
RASGRP1	1.64492	4.12712	0.386758	1.21862	R-NSCP1	4.12712	1.64492	2.50901	RAS guanyl releasing protein 1 (calcium and DAG-regulated)
RDH10	2.15092	11.3797	5.23659	3.32003	R-NSCP1	11.3797	5.23659	2.17311	retinol dehydrogenase 10 (all-trans)
RGS5	2.41416	23.251	3.56981	0.143402	R-NSCP1	23.251	3.56981	6.51323	regulator of G-protein signaling 5
RHBD-1	0	5.03461	0	0	R-NSCP1	5.03461	0	Inf	Uncharacterized protein
RHOU	2.10359	25.7423	3.90477	0.403218	R-NSCP1	25.7423	3.90477	6.59253	ras homolog family member U
RNF169	2.84128	6.26112	1.46923	2.50412	R-NSCP1	6.26112	2.84128	2.20363	ring finger protein 169
RNF182	0.202991	4.64333	0.500342	0.039313	R-NSCP1	4.64333	0.500342	9.28031	ring finger protein 182
S100P	0	8.15367	0	0	R-NSCP1	8.15367	0	Inf	S100 calcium binding protein P
SCN1A	0.227303	8.08664	2.15729	1.64207	R-NSCP1	8.08664	2.15729	3.74852	sodium channel, voltage-gated, type I, alpha subunit
SDK2	0.392663	16.811	1.73465	0.793357	R-NSCP1	16.811	1.73465	9.69129	Uncharacterized protein [Source:UniProtKB/TrEMBL;Acc:F7FSQ2]
SLC13A4	1.47821	3.08628	0.446569	0.0753097	R-NSCP1	3.08628	1.47821	2.08785	solute carrier family 13 (sodium/sulfate symporters), member 4
SLC4A5	0.114016	5.79192	1.28022	0.358383	R-NSCP1	5.79192	1.28022	4.52416	solute carrier family 4, sodium bicarbonate cotransporter, member 5
SLC5A3	3.38753	16.658	1.33329	7.14275	R-NSCP1	16.658	7.14275	2.33215	Uncharacterized protein [Source:UniProtKB/TrEMBL;Acc:F7DMK3]
SLC8A1	0.0493598	4.27769	1.45636	0.814887	R-NSCP1	4.27769	1.45636	2.93725	solute carrier family 8 (sodium/calcium exchanger), member 1
SLIT2	1.53924	50.9412	23.6832	3.57734	R-NSCP1	50.9412	23.6832	2.15094	Uncharacterized protein [Source:UniProtKB/TrEMBL;Acc:F7H9D1]
SLITRK1	0.0582444	11.7531	5.29701	1.31127	R-NSCP1	11.7531	5.29701	2.21882	SLIT and NTRK-like family, member 1
SP5	1.6539	8.84086	0.222721	0.139834	R-NSCP1	8.84086	1.6539	5.34546	Sp5 transcription factor
SPOCK1	2.22557	44.4814	5.54709	1.39058	R-NSCP1	44.4814	5.54709	8.01887	sparc/osteonectin, cwcv and kazal-like domains proteoglycan (testican) 1
ST6GAL2	0.377854	6.30991	2.65304	0.0304566	R-NSCP1	6.30991	2.65304	2.37837	ST6 beta-galactosamide alpha-2,6-sialyltranferase 2
STC2	2.20662	4.76095	2.18069	0.143529	R-NSCP1	4.76095	2.20662	2.15758	stanniocalcin 2
SULF1	2.49683	28.3229	13.6416	9.77485	R-NSCP1	28.3229	13.6416	2.07622	extracellular sulfatase Sulf-1-like
TAC1	0.395096	3.07014	0.0727244	0.0291787	R-NSCP1	3.07014	0.395096	7.77062	tachykinin, precursor 1
TGFBR1	28.7586	60.472	29.9599	28.2603	R-NSCP1	60.472	29.9599	2.01843	transforming growth factor, beta receptor 1
THSD7A	0.384047	3.86085	0.549818	0.916429	R-NSCP1	3.86085	0.916429	4.21293	Uncharacterized protein [Source:UniProtKB/TrEMBL;Acc:F7DXQ5]
TMEM132C	1.17838	20.2858	5.95133	9.2814	R-NSCP1	20.2858	9.2814	2.18564	transmembrane protein 132C
TMEM200A	6.70571	20.9896	7.62029	0.730317	R-NSCP1	20.9896	7.62029	2.75444	transmembrane protein 200A
TNFRSF19	2.01475	22.3866	2.43857	5.10118	R-NSCP1	22.3866	5.10118	4.38851	tumor necrosis factor receptor superfamily member 19-like
TRPM3	1.13525	11.576	3.6781	0.0709599	R-NSCP1	11.576	3.6781	3.14728	transient receptor potential cation channel, subfamily M, member 3
TSPYL5	4.28224	9.18298	3.169	1.73421	R-NSCP1	9.18298	4.28224	2.14443	TSPY-like 5
TTC28	1.37086	9.1275	3.20586	4.00853	R-NSCP1	9.1275	4.00853	2.27702	tetratricopeptide repeat domain 28
TTR	0	462.979	154.292	0	R-NSCP1	462.979	154.292	3.00067	transthyretin
TULP3	5.75615	15.6527	7.21888	7.39106	R-NSCP1	15.6527	7.39106	2.11779	tubby like protein 3
WDR49	0	8.19961	2.36752	0.0987206	R-NSCP1	8.19961	2.36752	3.46338	Uncharacterized protein [Source:UniProtKB/TrEMBL;Acc:F6VZE5]
WNT1	0.0187311	7.32628	0.100146	0.0817711	R-NSCP1	7.32628	0.100146	73.156	wingless-type MMTV integration site family, member 1
WNT2B	0.432383	11.3661	3.23929	0	R-NSCP1	11.3661	3.23929	3.50882	wingless-type MMTV integration site family, member 2B
WNT4	0.279277	16.8018	0.0365576	0.0812913	R-NSCP1	16.8018	0.279277	60.1618	wingless-type MMTV integration site family, member 4
ZBTB16	0.161564	10.9328	1.75752	0.322305	R-NSCP1	10.9328	1.75752	6.22058	zinc finger and BTB domain containing 16
ZBTB26	0.968511	7.10863	1.85819	2.5169	R-NSCP1	7.10863	2.5169	2.82436	zinc finger and BTB domain containing 26
ZFHX3	0.256507	4.60819	1.89803	0.698715	R-NSCP1	4.60819	1.89803	2.42788	zinc finger homeobox 3
ZNF208	1.33442	9.6227	3.45422	2.6299	R-NSCP1	9.6227	3.45422	2.78578	Uncharacterized protein [Source:UniProtKB/TrEMBL;Acc:F6UTU9]
ZNF37A	3.27512	7.16406	1.41142	3.4532	R-NSCP1	7.16406	3.4532	2.07461	zinc finger protein 37A
ZNF516	2.40263	10.9687	5.42689	4.99097	R-NSCP1	10.9687	5.42689	2.02118	zinc finger protein 516
ZNF618	8.81934	20.0736	6.59483	5.0101	R-NSCP1	20.0736	8.81934	2.27609	zinc finger protein 618

## Sheet: R-NSCP6 prevalent genes
Supplementary Table S4. Prevalent genes in R-NSCP6 stage.
Gene	ESC_FPKM	R-NSCP1_FPKM	R-NSCP6_FPKM	NPC_FPKM	Tissue_with_max_FPKM	Maximum_FPKM	Second_maximum_FPKM	Fold change (Max_FPKM/second FPKM)	Gene Description
40060	0.111702	10.2066	70.9887	17.5758	R-NSCP6	70.9887	17.5758	4.039	Uncharacterized protein
AATK	0.15267	1.65313	4.666	1.44088	R-NSCP6	4.666	1.65313	2.82252	apoptosis-associated tyrosine kinase
ABHD8	9.0887	9.19622	29.8951	7.20573	R-NSCP6	29.8951	9.19622	3.2508	abhydrolase domain containing 8
ACAP3	2.18603	11.5774	37.421	16.708	R-NSCP6	37.421	16.708	2.23971	ArfGAP with coiled-coil, ankyrin repeat and PH domains 3
ACTL6B	0.027846	2.25739	18.2659	0.260274	R-NSCP6	18.2659	2.25739	8.0916	actin-like 6B
ADAMTS10	3.16269	5.7288	18.0554	5.07517	R-NSCP6	18.0554	5.7288	3.15169	ADAM metallopeptidase with thrombospondin type 1 motif, 10
ADAMTS8	0.116648	2.69445	6.98866	0.0286289	R-NSCP6	6.98866	2.69445	2.59372	ADAM metallopeptidase with thrombospondin type 1 motif, 8
ADAP1	0.74579	2.98081	8.40419	1.94682	R-NSCP6	8.40419	2.98081	2.81943	ArfGAP with dual PH domains 1
ADCK5	3.35671	4.73929	11.4846	5.56807	R-NSCP6	11.4846	5.56807	2.06258	aarF domain containing kinase 5
ADRBK1	8.51362	10.3053	25.0128	9.15443	R-NSCP6	25.0128	10.3053	2.42718	adrenergic, beta, receptor kinase 1
ALKBH7	24.9596	17.5851	57.9536	16.4658	R-NSCP6	57.9536	24.9596	2.3219	alkB, alkylation repair homolog 7 (E. coli)
AMBN	0	3.23055	14.2672	0	R-NSCP6	14.2672	3.23055	4.41634	ameloblastin (enamel matrix protein)
AMIGO3	1.30635	1.65601	4.46388	1.99198	R-NSCP6	4.46388	1.99198	2.24093	adhesion molecule with Ig-like domain 3
AMY2A	0.382786	6.00783	14.2123	6.2303	R-NSCP6	14.2123	6.2303	2.28116	amylase, alpha 2A (pancreatic)
ANKRD13B	1.13626	7.59039	37.8137	6.34928	R-NSCP6	37.8137	7.59039	4.98179	ankyrin repeat domain 13B
ANKRD28	0.633815	0.183479	6.23739	2.11267	R-NSCP6	6.23739	2.11267	2.95237	ankyrin repeat domain 28
ANKRD9	2.31335	1.82645	6.0343	1.65934	R-NSCP6	6.0343	2.31335	2.60847	uncharacterized LOC693496
APC2	0.051249	5.63459	24.6225	9.36264	R-NSCP6	24.6225	9.36264	2.62987	Uncharacterized protein [Source:UniProtKB/TrEMBL;Acc:F6VEQ3]
APLP1	0.809729	41.8719	174.559	74.9386	R-NSCP6	174.559	74.9386	2.32936	amyloid beta (A4) precursor-like protein 1
APOM	3.30397	3.42842	7.41042	2.91361	R-NSCP6	7.41042	3.42842	2.16147	apolipoprotein M
ARHGAP33	1.00473	10.0382	25.3008	7.38027	R-NSCP6	25.3008	10.0382	2.52045	Rho GTPase activating protein 33
ARHGAP5	2.98738e-95	0.0971943	7.47373	0.028959	R-NSCP6	7.47373	0.0971943	76.8947	Rho GTPase activating protein 5
ARMC5	1.93616	1.73036	10.06	2.25043	R-NSCP6	10.06	2.25043	4.47026	armadillo repeat containing 5
ARMC7	2.27864	2.41546	5.90046	2.04287	R-NSCP6	5.90046	2.41546	2.44279	armadillo repeat containing 7
ARX	0.174218	16.0495	40.486	2.9123	R-NSCP6	40.486	16.0495	2.52257	aristaless related homeobox
ASB2	0.907618	2.34348	6.13112	2.7307	R-NSCP6	6.13112	2.7307	2.24526	ankyrin repeat and SOCS box containing 2
ASGR1	0.237358	3.53512	10.0494	2.51976	R-NSCP6	10.0494	3.53512	2.84273	Uncharacterized protein [Source:UniProtKB/TrEMBL;Acc:H9H2W9]
ATG4D	5.64242	5.734	15.7078	4.87689	R-NSCP6	15.7078	5.734	2.73941	autophagy related 4D, cysteine peptidase
ATP13A2	8.4253	11.3457	31.124	11.195	R-NSCP6	31.124	11.3457	2.74324	ATPase type 13A2
ATP1A3	1.37582	7.81639	35.2821	0.824043	R-NSCP6	35.2821	7.81639	4.51386	ATPase, Na+/K+ transporting, alpha 3 polypeptide
ATP5D	51.3925	32.1958	156.916	46.5365	R-NSCP6	156.916	51.3925	3.05329	ATP synthase, H+ transporting, mitochondrial F1 complex, delta subunit
ATPAF2	8.31891	8.09828	17.2107	7.08611	R-NSCP6	17.2107	8.31891	2.06886	ATP synthase mitochondrial F1 complex assembly factor 2
ATXN10	64.4509	63.6879	138.461	40.3245	R-NSCP6	138.461	64.4509	2.14832	ataxin 10
ATXN7L2	1.62794	1.57233	3.59979	1.48729	R-NSCP6	3.59979	1.62794	2.21125	Uncharacterized protein [Source:UniProtKB/TrEMBL;Acc:F6VLC1]
AZI1	6.60157	16.4461	50.271	8.87661	R-NSCP6	50.271	16.4461	3.05671	5-azacytidine induced 1
B3GAT1	1.80684	4.40097	11.9143	1.07053	R-NSCP6	11.9143	4.40097	2.7072	beta-1,3-glucuronyltransferase 1 (glucuronosyltransferase P)
B3GAT2	1.23773	5.3621	20.8455	0.4921	R-NSCP6	20.8455	5.3621	3.88756	galactosylgalactosylxylosylprotein 3-beta-glucuronosyltransferase 2-like
B4GALNT4	12.8915	31.6124	85.7111	23.2349	R-NSCP6	85.7111	31.6124	2.71131	Uncharacterized protein [Source:UniProtKB/TrEMBL;Acc:F7E742]
B4GALT2	10.5384	18.8948	48.0836	15.0831	R-NSCP6	48.0836	18.8948	2.54481	Uncharacterized protein [Source:UniProtKB/TrEMBL;Acc:F6UDH4]
B4GALT7	4.67372	8.17018	22.3813	10.6969	R-NSCP6	22.3813	10.6969	2.09232	xylosylprotein beta 1,4-galactosyltransferase, polypeptide 7
B9D2	4.54214	7.84939	25.8776	7.3816	R-NSCP6	25.8776	7.84939	3.29677	B9 protein domain 2
BAD	6.51596	20.8264	74.7619	29.8033	R-NSCP6	74.7619	29.8033	2.50851	BCL2-associated agonist of cell death
BCL11B	2.29368	1.25847	6.06959	0.533835	R-NSCP6	6.06959	2.29368	2.64622	B-cell CLL/lymphoma 11B (zinc finger protein)
BGLAP	63.324	21.1673	214.838	10.0041	R-NSCP6	214.838	63.324	3.39268	bone gamma-carboxyglutamate (gla) protein
BHLHE22	0.0644237	0.750434	10.0968	0.230554	R-NSCP6	10.0968	0.750434	13.4546	basic helix-loop-helix family, member e22
BRSK2	1.69709	9.02723	26.3284	5.28126	R-NSCP6	26.3284	9.02723	2.91655	Uncharacterized protein [Source:UniProtKB/TrEMBL;Acc:F6UJQ5]
BSCL2	35.278	42.7694	127.071	26.6908	R-NSCP6	127.071	42.7694	2.97107	Berardinelli-Seip congenital lipodystrophy 2 (seipin)
BTBD17	3.08484	18.7737	57.3301	17.2725	R-NSCP6	57.3301	18.7737	3.05375	Uncharacterized protein
C11H12orf10	13.5283	14.9902	32.655	15.2527	R-NSCP6	32.655	15.2527	2.14093	chromosome 12 open reading frame 10
C1R	0.377977	5.41911	11.3381	5.44747	R-NSCP6	11.3381	5.44747	2.08135	Uncharacterized protein [Source:UniProtKB/TrEMBL;Acc:F7DNJ5]
C20H16orf48	1.9368	13.1413	37.4174	11.7935	R-NSCP6	37.4174	13.1413	2.84731	chromosome 16 open reading frame 48
C3H7orf16	0.288913	4.00496	11.9309	1.62901	R-NSCP6	11.9309	4.00496	2.97903	Uncharacterized protein
CALY	0.0569335	1.77883	11.6377	1.73569	R-NSCP6	11.6377	1.77883	6.54233	calcyon neuron-specific vesicular protein
CASKIN1	0.874282	2.61319	7.29279	2.26066	R-NSCP6	7.29279	2.61319	2.79076	CASK interacting protein 1
CBFA2T3	0.0598506	1.20274	3.55874	0.0579695	R-NSCP6	3.55874	1.20274	2.95886	core-binding factor, runt domain, alpha subunit 2; translocated to, 3
CCDC130	5.95816	9.90189	23.3736	10.2282	R-NSCP6	23.3736	10.2282	2.28521	coiled-coil domain containing 130
CCDC22	4.29907	5.69492	15.347	4.45247	R-NSCP6	15.347	5.69492	2.69486	coiled-coil domain containing 22
CCDC46	0.864844	7.83848	17.6275	8.7899	R-NSCP6	17.6275	8.7899	2.00543	Uncharacterized protein [Source:UniProtKB/TrEMBL;Acc:F6W5U7]
CCDC85B	27.354	18.5691	59.63	23.0458	R-NSCP6	59.63	27.354	2.17994	coiled-coil domain containing 85B
CCDC9	17.3526	16.3468	39.9586	13.0237	R-NSCP6	39.9586	17.3526	2.30274	coiled-coil domain containing 9
CCHCR1	6.03985	55.4896	304.724	27.8368	R-NSCP6	304.724	55.4896	5.49155	coiled-coil alpha-helical rod protein 1
CCL25	3.06562	5.158	13.1771	1.84613	R-NSCP6	13.1771	5.158	2.55469	chemokine (C-C motif) ligand 25
CDH13	0.438703	4.72566	9.90615	1.8215	R-NSCP6	9.90615	4.72566	2.09625	cadherin 13, H-cadherin (heart)
CDK10	6.15231	10.2224	23.3082	10.1252	R-NSCP6	23.3082	10.2224	2.28011	Uncharacterized protein [Source:UniProtKB/TrEMBL;Acc:F7HEM7]
CDKN1C	8.72649	24.0498	66.6794	11.9824	R-NSCP6	66.6794	24.0498	2.77256	Uncharacterized protein
CELF3	0.0482445	8.14444	40.5528	3.5766	R-NSCP6	40.5528	8.14444	4.9792	CUGBP, Elav-like family member 3
CHGA	1.69382	1.48092	5.95785	0.503906	R-NSCP6	5.95785	1.69382	3.5174	chromogranin A (parathyroid secretory protein 1)
CHN2	0.134526	4.62212	11.4946	1.30907	R-NSCP6	11.4946	4.62212	2.48687	chimerin (chimaerin) 2
CHST1	0.207967	1.74078	7.00524	1.45791	R-NSCP6	7.00524	1.74078	4.0242	carbohydrate (keratan sulfate Gal-6) sulfotransferase 1
CKB	8.24938	61.6995	415.405	102.963	R-NSCP6	415.405	102.963	4.03451	creatine kinase, brain
CLK1	20.2134	33.0446	71.1868	33.6602	R-NSCP6	71.1868	33.6602	2.11487	CDC-like kinase 1
CLVS1	0.332486	1.62103	7.01288	2.08789	R-NSCP6	7.01288	2.08789	3.35884	clavesin 1
COL6A2	8.81645	16.8454	76.2966	28.8633	R-NSCP6	76.2966	28.8633	2.64338	collagen, type VI, alpha 2
CORO1A	1.43853	4.95588	21.0443	1.44923	R-NSCP6	21.0443	4.95588	4.24633	coronin, actin binding protein, 1A
CPLX2	6.96986	14.4053	57.9687	0.943252	R-NSCP6	57.9687	14.4053	4.02412	complexin 2
CPSF3L	19.9302	23.4368	47.4445	17.4688	R-NSCP6	47.4445	23.4368	2.02436	cleavage and polyadenylation specific factor 3-like
CPT1B	0.339696	2.07549	8.42915	3.75756	R-NSCP6	8.42915	3.75756	2.24325	Uncharacterized protein [Source:UniProtKB/TrEMBL;Acc:F7DL58]
CRMP1	33.2146	68.7612	179.79	83.1768	R-NSCP6	179.79	83.1768	2.16154	collapsin response mediator protein 1
CRYBB2	1.09842	1.52853	3.61581	0.895068	R-NSCP6	3.61581	1.52853	2.36555	crystallin, beta B2
CTBP1	17.7496	43.9052	125.635	40.8942	R-NSCP6	125.635	43.9052	2.86151	C-terminal binding protein 1
CTRL	1.39136	1.24666	5.01035	1.23135	R-NSCP6	5.01035	1.39136	3.60105	chymotrypsin-like
CTXN1	4577.16	4217.55	120988	1949.1	R-NSCP6	120988	4577.16	26.433	cortexin 1
DACT2	1.99124	1.69248	4.65191	0	R-NSCP6	4.65191	1.99124	2.33619	dapper, antagonist of beta-catenin, homolog 2 (Xenopus laevis)
DAPK3	15.4359	16.9045	38.0122	16.1151	R-NSCP6	38.0122	16.9045	2.24864	death-associated protein kinase 3
DBN1	80.5199	103.397	283.815	69.4142	R-NSCP6	283.815	103.397	2.74491	Uncharacterized protein [Source:UniProtKB/TrEMBL;Acc:F6WFE7]
DBNDD1	2.09023	7.44898	16.9304	6.92257	R-NSCP6	16.9304	7.44898	2.27285	dysbindin (dystrobrevin binding protein 1) domain containing 1
DCTN3	67.2688	138.471	278.713	116.089	R-NSCP6	278.713	138.471	2.01279	Uncharacterized protein [Source:UniProtKB/TrEMBL;Acc:F7HA44]
DCXR	6.54843	15.1049	69.0084	20.8339	R-NSCP6	69.0084	20.8339	3.31231	dicarbonyl/L-xylulose reductase
DDX49	9.31236	6.04398	21.5167	7.48102	R-NSCP6	21.5167	9.31236	2.31055	DEAD (Asp-Glu-Ala-Asp) box polypeptide 49
DHPS	33.4934	33.4279	95.3524	27.9045	R-NSCP6	95.3524	33.4934	2.8469	deoxyhypusine synthase
DLG2	2.76775	4.07783	8.3015	1.43786	R-NSCP6	8.3015	4.07783	2.03576	Uncharacterized protein [Source:UniProtKB/TrEMBL;Acc:F6PNV9]
DLG4	5.5774	21.9489	56.9816	24.5213	R-NSCP6	56.9816	24.5213	2.32376	discs, large homolog 4 (Drosophila)
DLK1	1.13493	26.5945	58.3645	0.961879	R-NSCP6	58.3645	26.5945	2.19461	delta-like 1 homolog (Drosophila)
DLL1	0.867012	20.1618	44.5182	18.9342	R-NSCP6	44.5182	20.1618	2.20805	Uncharacterized protein [Source:UniProtKB/TrEMBL;Acc:F7HB47]
DLL3	2.32884	2.99719	8.64398	3.36765	R-NSCP6	8.64398	3.36765	2.56677	delta-like 3 (Drosophila)
DMRT3	0.0167998	13.7419	46.3046	0	R-NSCP6	46.3046	13.7419	3.36959	doublesex and mab-3 related transcription factor 3
DNER	0.183267	10.3805	24.9078	6.01619	R-NSCP6	24.9078	10.3805	2.39948	Uncharacterized protein [Source:UniProtKB/TrEMBL;Acc:F6UXR7]
DOC2A	0.620417	0.787933	3.07415	0.253698	R-NSCP6	3.07415	0.787933	3.90154	double C2-like domains, alpha
DOK4	8.26266	10.178	29.422	7.42668	R-NSCP6	29.422	10.178	2.89074	docking protein 4
DRG2	11.3498	11.2721	24.6288	11.6666	R-NSCP6	24.6288	11.6666	2.11105	developmentally regulated GTP binding protein 2
DUSP26	0.685689	2.3981	15.94	0.295177	R-NSCP6	15.94	2.3981	6.64693	dual specificity phosphatase 26 (putative)
DYRK1B	3.48568	10.5578	24.3025	10.5489	R-NSCP6	24.3025	10.5578	2.30185	dual-specificity tyrosine-(Y)-phosphorylation regulated kinase 1B
E4F1	6.84335	10.239	25.1231	10.3673	R-NSCP6	25.1231	10.3673	2.4233	E4F transcription factor 1
EEF1A2	2.97995	10.8352	150.733	42.9126	R-NSCP6	150.733	42.9126	3.51256	Elongation factor 1-alpha [Source:UniProtKB/TrEMBL;Acc:F6YH72]
EEF1D	131.432	110.111	273.523	99.5695	R-NSCP6	273.523	131.432	2.0811	eukaryotic translation elongation factor 1 delta (guanine nucleotide exchange protein)
ELAVL2	1.67741	8.57135	27.6307	1.02626	R-NSCP6	27.6307	8.57135	3.22361	ELAV (embryonic lethal, abnormal vision, Drosophila)-like 2 (Hu antigen B)
ELAVL4	0.697945	9.39236	30.9926	0.76501	R-NSCP6	30.9926	9.39236	3.29977	ELAV (embryonic lethal, abnormal vision, Drosophila)-like 4
EMX1	0	4.50307	29.3937	0	R-NSCP6	29.3937	4.50307	6.52748	empty spiracles homeobox 1
ENTPD6	10.7643	11.5327	25.1071	4.54549	R-NSCP6	25.1071	11.5327	2.17704	ectonucleoside triphosphate diphosphohydrolase 6 (putative)
EPHA5	0.031037	2.22933	6.14278	0.235997	R-NSCP6	6.14278	2.22933	2.75544	EPH receptor A5
EVL	14.9445	46.4294	97.8268	25.4943	R-NSCP6	97.8268	46.4294	2.107	Enah/Vasp-like
FAM57B	1.33945	4.13742	26.2491	1.1007	R-NSCP6	26.2491	4.13742	6.34432	family with sequence similarity 57, member B
FBF1	2.25421	5.73647	15.519	6.39926	R-NSCP6	15.519	6.39926	2.42512	Fas (TNFRSF6) binding factor 1
FBLN1	18.5975	33.3551	90.248	36.3905	R-NSCP6	90.248	36.3905	2.47999	fibulin 1
FBXO46	4.58921	3.77738	10.0045	2.92805	R-NSCP6	10.0045	4.58921	2.18	F-box protein 46
FBXW5	11.8535	14.9976	44.6891	15.8235	R-NSCP6	44.6891	15.8235	2.82422	F-box and WD repeat domain containing 5
FBXW9	3.44531	5.99692	22.0244	6.39125	R-NSCP6	22.0244	6.39125	3.44602	F-box and WD repeat domain containing 9
FGFR3	4.99848	14.6646	50.6328	23.8668	R-NSCP6	50.6328	23.8668	2.12147	fibroblast growth factor receptor 3
FKBP8	53.1998	55.7141	222.704	60.3698	R-NSCP6	222.704	60.3698	3.689	FK506 binding protein 8, 38kDa
FLYWCH1	6.30156	6.45855	14.2977	5.81105	R-NSCP6	14.2977	6.45855	2.21376	FLYWCH-type zinc finger 1
FOXN4	0.0824513	1.6895	3.89285	0.333634	R-NSCP6	3.89285	1.6895	2.30414	forkhead box N4
FUK	1.45229	3.20286	10.6495	4.84885	R-NSCP6	10.6495	4.84885	2.19629	fucokinase
GALK1	5.16596	5.47005	16.6594	5.86889	R-NSCP6	16.6594	5.86889	2.83859	Uncharacterized protein [Source:UniProtKB/TrEMBL;Acc:F7CTL9]
GALNT14	0.744097	2.74912	8.56573	0.0975696	R-NSCP6	8.56573	2.74912	3.11581	UDP-N-acetyl-alpha-D-galactosamine:polypeptide N-acetylgalactosaminyltransferase 14 (GalNAc-T14)
GBL	10.9098	11.4369	32.5017	12.5094	R-NSCP6	32.5017	12.5094	2.59818	Uncharacterized protein
GDAP1L1	2.57704	4.84087	20.808	0.595642	R-NSCP6	20.808	4.84087	4.2984	ganglioside induced differentiation associated protein 1-like 1
GDPD5	1.29918	2.91147	7.45968	1.63948	R-NSCP6	7.45968	2.91147	2.56217	glycerophosphodiester phosphodiesterase domain containing 5
GGA1	7.19609	7.17844	16.3254	7.68138	R-NSCP6	16.3254	7.68138	2.12532	golgi-associated, gamma adaptin ear containing, ARF binding protein 1
GHRL	0	3.04129	7.14567	0.357382	R-NSCP6	7.14567	3.04129	2.34955	ghrelin/obestatin prepropeptide
GIGYF1	14.1205	12.7191	29.4946	13.194	R-NSCP6	29.4946	14.1205	2.08878	GRB10 interacting GYF protein 1
GIPC1	22.1753	19.7655	48.4433	23.9595	R-NSCP6	48.4433	23.9595	2.02188	GIPC PDZ domain containing family, member 1
GLI1	1.59628	2.41586	11.3576	1.8232	R-NSCP6	11.3576	2.41586	4.70127	GLI family zinc finger 1
GNAZ	4.6551	11.8637	28.4079	6.06179	R-NSCP6	28.4079	11.8637	2.39452	guanine nucleotide binding protein (G protein), alpha z polypeptide
GNG8	0.543065	0.778326	5.2054	0.543312	R-NSCP6	5.2054	0.778326	6.68794	guanine nucleotide binding protein (G protein), gamma 8
GPC2	5.19748	23.8189	73.914	10.2602	R-NSCP6	73.914	23.8189	3.10317	glypican 2
GPR172A	11.2959	8.41967	23.7666	9.19873	R-NSCP6	23.7666	11.2959	2.104	solute carrier family 52, riboflavin transporter, member 2
GPX4	256.468	176.046	534.235	187.718	R-NSCP6	534.235	256.468	2.08305	glutathione peroxidase 4 precursor [Source:RefSeq peptide;Acc:NP_001112361]
GRID1	0.0561671	0.73359	5.962	0.827476	R-NSCP6	5.962	0.827476	7.20504	glutamate receptor, ionotropic, delta 1
GRM2	1.21057	0.977678	4.06369	0.170755	R-NSCP6	4.06369	1.21057	3.35684	glutamate receptor, metabotropic 2
GRM3	0.637968	1.79337	6.31618	0.898416	R-NSCP6	6.31618	1.79337	3.52196	glutamate receptor, metabotropic 3
GSTM3	0.994755	1.76082	16.7812	0.0458909	R-NSCP6	16.7812	1.76082	9.53033	glutathione S-transferase mu 3 (brain)
GTPBP5	6.44874	4.91315	13.201	6.07108	R-NSCP6	13.201	6.44874	2.04707	GTP binding protein 5 (putative)
HECW1	0.218818	1.44793	3.28309	0.17316	R-NSCP6	3.28309	1.44793	2.26744	HECT, C2 and WW domain containing E3 ubiquitin protein ligase 1
HES6	1.23204	25.9131	281.628	52.8885	R-NSCP6	281.628	52.8885	5.32494	transcription cofactor HES-6-like
HEXDC	2.15139	4.37884	12.7365	3.44226	R-NSCP6	12.7365	4.37884	2.90865	hexosaminidase (glycosyl hydrolase family 20, catalytic domain) containing
HM13	30.8937	29.0259	64.1681	30.137	R-NSCP6	64.1681	30.8937	2.07706	histocompatibility (minor) 13
HMP19	0.138264	20.4716	83.4902	1.21789	R-NSCP6	83.4902	20.4716	4.07834	neuron-specific protein family member 2-like
HN1	168.74	164.415	424.702	79.5576	R-NSCP6	424.702	168.74	2.5169	hematological and neurological expressed 1
HTR2A	0.0839912	1.1852	4.14608	0.362263	R-NSCP6	4.14608	1.1852	3.49821	5-hydroxytryptamine (serotonin) receptor 2A, G protein-coupled
IFT57	4.88022	19.548	46.0106	14.5731	R-NSCP6	46.0106	19.548	2.35372	intraflagellar transport 57 homolog (Chlamydomonas)
IGSF21	0.553966	2.19746	7.99946	0.0862506	R-NSCP6	7.99946	2.19746	3.64032	immunoglobin superfamily, member 21
IGSF9	10.2894	31.0129	67.2665	9.36446	R-NSCP6	67.2665	31.0129	2.16898	immunoglobulin superfamily, member 9
IL11RA	5.92897	6.37566	13.537	3.76072	R-NSCP6	13.537	6.37566	2.12323	interleukin 11 receptor, alpha
IL17F	2.44358	2.76316	9.18739	0.904886	R-NSCP6	9.18739	2.76316	3.32496	interleukin 17F
INSM2	0	0.491928	3.18502	0.220782	R-NSCP6	3.18502	0.491928	6.47457	insulinoma-associated 2
ISLR2	0.388552	8.46434	84.1398	0.286201	R-NSCP6	84.1398	8.46434	9.9405	immunoglobulin superfamily containing leucine-rich repeat 2
ITPKA	0.104464	0.641231	3.04976	0.727599	R-NSCP6	3.04976	0.727599	4.19154	inositol-trisphosphate 3-kinase A
JAG2	0.325039	1.94423	5.32281	1.45097	R-NSCP6	5.32281	1.94423	2.73775	Uncharacterized protein [Source:UniProtKB/TrEMBL;Acc:F7BUE5]
JAKMIP1	0.806719	1.00643	3.68558	0.0117793	R-NSCP6	3.68558	1.00643	3.66203	janus kinase and microtubule interacting protein 1
JMJD7-PLA2G4B	6.17386	7.10439	15.2839	5.61586	R-NSCP6	15.2839	7.10439	2.15133	Uncharacterized protein
JPH4	5.71549	5.59085	12.5313	0.96126	R-NSCP6	12.5313	5.71549	2.19252	junctophilin 4
KCNA6	0.654121	1.5098	3.65215	0.00811755	R-NSCP6	3.65215	1.5098	2.41896	potassium voltage-gated channel, shaker-related subfamily, member 6
KCNJ11	0.161871	2.35715	5.01624	0.334573	R-NSCP6	5.01624	2.35715	2.1281	potassium inwardly-rectifying channel, subfamily J, member 11
KCNN1	0.888014	3.81523	14.7488	0.980202	R-NSCP6	14.7488	3.81523	3.86577	potassium intermediate/small conductance calcium-activated channel, subfamily N, member 1
KCTD17	9.81247	22.0945	63.972	20.9711	R-NSCP6	63.972	22.0945	2.89538	potassium channel tetramerisation domain containing 17
KLC2	19.86	22.974	46.833	14.1843	R-NSCP6	46.833	22.974	2.03852	kinesin light chain 2
KLC4	4.94908	10.8184	25.8559	10.2342	R-NSCP6	25.8559	10.8184	2.38999	kinesin light chain 4
KLF5	2.98597	2.36682	7.71241	3.53809	R-NSCP6	7.71241	3.53809	2.17982	krueppel-like factor 5-like
KLHL24	0.291551	0.57926	4.50148	0.183675	R-NSCP6	4.50148	0.57926	7.77109	kelch-like 24 (Drosophila)
KPTN	13.4204	13.4612	29.6239	7.98727	R-NSCP6	29.6239	13.4612	2.20069	kaptin (actin binding protein)
LDOC1	11.5506	32.3705	86.0434	33.2195	R-NSCP6	86.0434	33.2195	2.59015	leucine zipper, down-regulated in cancer 1
LEAP2	0	9.67506	82.3867	0	R-NSCP6	82.3867	9.67506	8.51537	liver expressed antimicrobial peptide 2
LENG1	7.35626	5.43083	17.6812	7.93992	R-NSCP6	17.6812	7.93992	2.22687	leukocyte receptor cluster (LRC) member 1
LHX2	0.338839	38.4489	109.779	21.4004	R-NSCP6	109.779	38.4489	2.85519	LIM homeobox 2
LOC100423097	0	0	45.9286	5.04907	R-NSCP6	45.9286	5.04907	9.09645	Uncharacterized protein
LOC100423135	7.83125	12.6224	63.6623	9.82042	R-NSCP6	63.6623	12.6224	5.0436	fibulin-1-like
LOC100423154	7.71572e-07	2.27521e-07	4.13553	2.52605e-06	R-NSCP6	4.13553	2.52605e-06	1.63715e+06	Uncharacterized protein
LOC100423156	2.35685e-06	1.9602e-06	8.01841	3.2928e-06	R-NSCP6	8.01841	3.2928e-06	2.43513e+06	Uncharacterized protein
LOC100423210	0.163897	1.59976e-06	14.4379	1.03821	R-NSCP6	14.4379	1.03821	13.9065	Uncharacterized protein
LOC100423211	4.04514	3.57822	12.732	0.269102	R-NSCP6	12.732	4.04514	3.14748	Uncharacterized protein
LOC100423244	0.0550178	0.435529	4.63279	0.0705133	R-NSCP6	4.63279	0.435529	10.6372	Golgin subfamily A member 7B [Source:RefSeq peptide;Acc:NP_001247649]
LOC100423275	4.42468e-10	0.772553	3.61573	2.33778e-05	R-NSCP6	3.61573	0.772553	4.68024	Uncharacterized protein
LOC100423390	0.871218	0.137761	9.03421	0.856515	R-NSCP6	9.03421	0.871218	10.3696	Uncharacterized protein
LOC100423396	1.66877	69.7933	390.173	125.215	R-NSCP6	390.173	125.215	3.11602	uncharacterized LOC100423396
LOC100423415	0	10.275	115.077	0	R-NSCP6	115.077	10.275	11.1997	uncharacterized LOC100423415
LOC100423462	0	0.762246	11.3035	3.75011	R-NSCP6	11.3035	3.75011	3.01418	Uncharacterized protein
LOC100423474	1.10949e-11	1.98142e-07	4.49919	5.29591e-06	R-NSCP6	4.49919	5.29591e-06	849559	Uncharacterized protein
LOC100423476	2.36502e-11	2.06487e-09	11.0594	5.41816e-13	R-NSCP6	11.0594	2.06487e-09	5.35598e+09	Uncharacterized protein
LOC100423493	8.18672	19.1627	72.825	34.9167	R-NSCP6	72.825	34.9167	2.08568	uncharacterized LOC100423493
LOC100423602	5.00887	11.3184	46.7687	8.61407	R-NSCP6	46.7687	11.3184	4.13209	Uncharacterized protein
LOC100423631	16.9711	15.5897	61.4017	1.25808	R-NSCP6	61.4017	16.9711	3.61802	Uncharacterized protein
LOC100423653	5.73999e-31	1.91823e-26	6.8811	5.70414e-38	R-NSCP6	6.8811	1.91823e-26	3.58721e+26	Uncharacterized protein
LOC100423660	0.980641	3.03758	6.331	2.66598	R-NSCP6	6.331	3.03758	2.08422	Uncharacterized protein
LOC100423823	1.07352	2.01278	4.92789	2.14419	R-NSCP6	4.92789	2.14419	2.29825	Uncharacterized protein
LOC100423826	4.83475	6.87212	14.7618	7.01845	R-NSCP6	14.7618	7.01845	2.10328	Uncharacterized protein
LOC100423899	7.16449	16.5537	57.2005	19.542	R-NSCP6	57.2005	19.542	2.92705	Uncharacterized protein
LOC100423956	0	0	6.45137	0	R-NSCP6	6.45137	0	Inf	neuropeptide S-like
LOC100423976	417.198	59.8455	1293.69	77.0797	R-NSCP6	1293.69	417.198	3.1009	Uncharacterized protein
LOC100423984	0.538127	0.822111	10.2806	4.46102	R-NSCP6	10.2806	4.46102	2.30454	Uncharacterized protein
LOC100424002	0.00916979	0.273732	3.41632	0.832301	R-NSCP6	3.41632	0.832301	4.10467	Uncharacterized protein
LOC100424066	0.00011403	0.957406	3.82837	0.560515	R-NSCP6	3.82837	0.957406	3.99869	Uncharacterized protein
LOC100424067	4.71849	4.76842	17.4741	5.53162	R-NSCP6	17.4741	5.53162	3.15895	Uncharacterized protein
LOC100424147	3.03192	6.99248	19.9269	9.05664	R-NSCP6	19.9269	9.05664	2.20025	Uncharacterized protein
LOC100424149	1.52096	2.42112	8.82852	1.7536	R-NSCP6	8.82852	2.42112	3.64646	Uncharacterized protein
LOC100424157	0.464344	1.3255	7.76298	3.0548	R-NSCP6	7.76298	3.0548	2.54124	Uncharacterized protein
LOC100424174	23.2594	34.4311	70.0155	25.6804	R-NSCP6	70.0155	34.4311	2.0335	tether containing UBX domain for GLUT4-like
LOC100424200	1.68898	1.17096	11.2431	2.83925	R-NSCP6	11.2431	2.83925	3.95988	Uncharacterized protein
LOC100424217	1.97359e-18	6.69618e-08	8.8432	0.222527	R-NSCP6	8.8432	0.222527	39.7399	Uncharacterized protein
LOC100424261	0.435849	2.30736e-06	12.9701	1.57764	R-NSCP6	12.9701	1.57764	8.2212	Uncharacterized protein
LOC100424285	0	7.78585	16.3958	0	R-NSCP6	16.3958	7.78585	2.10585	Uncharacterized protein
LOC100424302	1.48606	4.42937	16.2937	1.90661	R-NSCP6	16.2937	4.42937	3.67856	Uncharacterized protein
LOC100424317	2.26657	4.49806	12.7736	5.39442	R-NSCP6	12.7736	5.39442	2.36793	Uncharacterized protein
LOC100424341	0.555644	1.68872	3.81634	1.69181	R-NSCP6	3.81634	1.69181	2.25577	Uncharacterized protein
LOC100424377	0	1.78964	4.06577	0.652005	R-NSCP6	4.06577	1.78964	2.27184	Uncharacterized protein
LOC100424434	13.7518	26.5495	96.2692	24.2669	R-NSCP6	96.2692	26.5495	3.62603	Uncharacterized protein
LOC100424440	0.364656	1.85982	5.22119	1.48083	R-NSCP6	5.22119	1.85982	2.80736	Uncharacterized protein
LOC100424442	16.345	25.3109	93.5599	20.8984	R-NSCP6	93.5599	25.3109	3.69643	Uncharacterized protein
LOC100424498	2.52283e-05	2.5696	20.3885	9.93637	R-NSCP6	20.3885	9.93637	2.05191	Uncharacterized protein
LOC100424500	15.1009	22.0625	235.45	8.52299	R-NSCP6	235.45	22.0625	10.672	Uncharacterized protein
LOC100424618	0.624883	0.65059	22.828	1.62675	R-NSCP6	22.828	1.62675	14.0329	uncharacterized LOC100424618
LOC100424625	0.292235	1.46016	4.08472	0	R-NSCP6	4.08472	1.46016	2.79745	Uncharacterized protein
LOC100424642	0	1.57655	3.24963	0	R-NSCP6	3.24963	1.57655	2.06123	protein GDF5OS, mitochondrial-like
LOC100424671	0.0183427	1.17654	4.33228	0.814514	R-NSCP6	4.33228	1.17654	3.68222	Uncharacterized protein
LOC100424677	8.8408e-06	0.133782	3.49949	0.423663	R-NSCP6	3.49949	0.423663	8.26008	Uncharacterized protein
LOC100424715	3004.07	1210.91	8358.13	126.134	R-NSCP6	8358.13	3004.07	2.78227	Uncharacterized protein
LOC100424721	4.09526	8.35945	21.5754	9.22511	R-NSCP6	21.5754	9.22511	2.33877	Uncharacterized protein
LOC100424724	2.69684	6.68326	22.588	0.0197458	R-NSCP6	22.588	6.68326	3.37979	uncharacterized LOC100424724
LOC100424727	7.97777e-07	5.32376e-07	10.6944	1.09733e-05	R-NSCP6	10.6944	1.09733e-05	974584	Uncharacterized protein
LOC100424752	0.0380756	1.30897e-05	8.58775	2.28202e-05	R-NSCP6	8.58775	0.0380756	225.545	Uncharacterized protein
LOC100424797	6.303	5.72747	23.022	6.44241	R-NSCP6	23.022	6.44241	3.57351	zinc finger protein 444-like
LOC100424803	10.0812	13.0542	27.4042	10.452	R-NSCP6	27.4042	13.0542	2.09926	Uncharacterized protein
LOC100424829	0.607525	1.68435e-06	3.923	1.08533	R-NSCP6	3.923	1.08533	3.61457	Uncharacterized protein
LOC100424882	1.96341e-05	5.6685e-05	9.1868	1.79121e-06	R-NSCP6	9.1868	5.6685e-05	162068	Uncharacterized protein
LOC100424902	0	5.6973	35.6518	0	R-NSCP6	35.6518	5.6973	6.25767	Uncharacterized protein
LOC100424909	7.20869e-21	1.15286e-07	3.47824	1.73904e-08	R-NSCP6	3.47824	1.15286e-07	3.01705e+07	Uncharacterized protein
LOC100424922	0.283351	0.86017	5.69517	2.60866	R-NSCP6	5.69517	2.60866	2.18318	Uncharacterized protein
LOC100424935	0	0	36.809	0	R-NSCP6	36.809	0	Inf	Uncharacterized protein
LOC100424959	0.639644	1.21078	3.37269	0.485643	R-NSCP6	3.37269	1.21078	2.78555	Uncharacterized protein
LOC100424991	7.88468e-05	0.704254	18.02	0.842767	R-NSCP6	18.02	0.842767	21.3819	Uncharacterized protein
LOC100424998	0.103652	0.662118	7.47906	2.40985	R-NSCP6	7.47906	2.40985	3.10354	Uncharacterized protein
LOC100425005	6.20755	6.17339	21.346	4.25815	R-NSCP6	21.346	6.20755	3.43872	Uncharacterized protein
LOC100425016	304.109	176.92	641.993	110.903	R-NSCP6	641.993	304.109	2.11106	ubiquitin-conjugating enzyme E2 R1-like
LOC100425029	2.52275e-20	2.69585e-05	8.56104	0.929465	R-NSCP6	8.56104	0.929465	9.21072	Uncharacterized protein
LOC100425058	0.023159	1.16988	3.27361	0.0756476	R-NSCP6	3.27361	1.16988	2.79824	Uncharacterized protein
LOC100425063	0.107148	1.61979	18.9748	3.76112	R-NSCP6	18.9748	3.76112	5.04499	Uncharacterized protein
LOC100425169	4.81797	4.96592	13.2126	4.90536	R-NSCP6	13.2126	4.96592	2.66066	CST complex subunit TEN1-like
LOC100425198	0.395626	1.74499	6.70156	0.281489	R-NSCP6	6.70156	1.74499	3.84046	Uncharacterized protein
LOC100425238	43.8021	13.8995	149.633	14.1369	R-NSCP6	149.633	43.8021	3.41611	Uncharacterized protein
LOC100425312	1.77521	3.18655	17.0044	2.57079	R-NSCP6	17.0044	3.18655	5.3363	Uncharacterized protein
LOC100425350	0	0.462048	3.06559	0.0128475	R-NSCP6	3.06559	0.462048	6.63479	Uncharacterized protein
LOC100425361	9.6143	104.315	232.522	60.1667	R-NSCP6	232.522	104.315	2.22904	Uncharacterized protein
LOC100425377	0.686904	1.39125	9.33636	2.57344	R-NSCP6	9.33636	2.57344	3.62797	Uncharacterized protein
LOC100425389	3.14008e-06	1.83562e-06	3.32478	3.03456e-05	R-NSCP6	3.32478	3.03456e-05	109564	Uncharacterized protein
LOC100425410	2.30889e-08	3.58434e-08	5.37632	4.43579e-08	R-NSCP6	5.37632	4.43579e-08	1.21203e+08	Uncharacterized protein
LOC100425472	0.00859249	2.69063e-05	3.38462	0.0754269	R-NSCP6	3.38462	0.0754269	44.8729	Uncharacterized protein
LOC100425475	1.25007	1.89452	9.76833	3.05445	R-NSCP6	9.76833	3.05445	3.19807	Uncharacterized protein
LOC100425496	2.99695e-07	2.82922e-07	4.05999	4.18834e-07	R-NSCP6	4.05999	4.18834e-07	9.69355e+06	Uncharacterized protein
LOC100425512	1.33723e-10	1.33169e-11	11.1288	1.22971e-10	R-NSCP6	11.1288	1.33723e-10	8.32228e+10	Uncharacterized protein
LOC100425534	6.42311e-07	1.80434e-06	19.1858	0.53042	R-NSCP6	19.1858	0.53042	36.171	Uncharacterized protein
LOC100425582	0.927434	1.51745e-06	3.29202	1.48416	R-NSCP6	3.29202	1.48416	2.2181	uncharacterized LOC100425582
LOC100425639	1.11544	1.11571	8.77847	0.620062	R-NSCP6	8.77847	1.11571	7.86806	Uncharacterized protein
LOC100425655	6.33265	5.65269	20.6202	4.67985	R-NSCP6	20.6202	6.33265	3.25617	Uncharacterized protein
LOC100425664	15.1864	21.1376	43.5804	17.9988	R-NSCP6	43.5804	21.1376	2.06175	thioredoxin, mitochondrial-like
LOC100425683	1.08177	8.05903	17.8455	8.82572	R-NSCP6	17.8455	8.82572	2.02199	Uncharacterized protein
LOC100425692	0	0	11.591	0	R-NSCP6	11.591	0	Inf	NKG2-C type II integral membrane protein-like
LOC100425720	0.0403745	5.59994e-06	3.40802	3.83221e-06	R-NSCP6	3.40802	0.0403745	84.4102	Uncharacterized protein
LOC100425749	0.54395	1.90827	6.42973	2.5447	R-NSCP6	6.42973	2.5447	2.52671	Uncharacterized protein
LOC100425763	2.30543e-19	9.68398e-10	14.1772	0.121863	R-NSCP6	14.1772	0.121863	116.337	Uncharacterized protein
LOC100425788	2.72974e-10	4.8051e-13	4.24513	1.2804e-06	R-NSCP6	4.24513	1.2804e-06	3.31547e+06	Uncharacterized protein
LOC100425830	0.0488775	0.220364	3.21336	0.22944	R-NSCP6	3.21336	0.22944	14.0052	Uncharacterized protein
LOC100425898	0.682095	1.32483	3.91911	1.9201	R-NSCP6	3.91911	1.9201	2.0411	Uncharacterized protein
LOC100425958	1.96424	2.2864	12.2893	2.95149	R-NSCP6	12.2893	2.95149	4.16376	Uncharacterized protein
LOC100426042	664.083	221.589	2017.85	230.707	R-NSCP6	2017.85	664.083	3.03855	Uncharacterized protein
LOC100426054	1.2588	12.8546	27.9624	13.1047	R-NSCP6	27.9624	13.1047	2.13377	Uncharacterized protein
LOC100426254	0	0	49.5679	0	R-NSCP6	49.5679	0	Inf	60S ribosomal protein L39-like
LOC100426260	635.89	478.193	1622.2	335.031	R-NSCP6	1622.2	635.89	2.55107	Uncharacterized protein
LOC100426290	0.333815	0.403079	11.9695	0.270691	R-NSCP6	11.9695	0.403079	29.6952	Uncharacterized protein
LOC100426430	2.6602	10.5688	30.0287	13.768	R-NSCP6	30.0287	13.768	2.18105	Uncharacterized protein
LOC100426437	0	0	36.809	0	R-NSCP6	36.809	0	Inf	Uncharacterized protein
LOC100426478	0	1.43142	3.68981	1.11002	R-NSCP6	3.68981	1.43142	2.57773	Uncharacterized protein
LOC100426546	1.35949	3.76774	11.3034	5.25401	R-NSCP6	11.3034	5.25401	2.15139	Uncharacterized protein
LOC100426605	0.867812	1.48529	5.91795	1.6906	R-NSCP6	5.91795	1.6906	3.5005	Uncharacterized protein
LOC100426609	0.459406	0.257347	15.8788	0.0837141	R-NSCP6	15.8788	0.459406	34.5638	Uncharacterized protein
LOC100426625	0	19.9485	69.9294	31.7387	R-NSCP6	69.9294	31.7387	2.20328	Uncharacterized protein
LOC100426654	2.60228e-13	2.16005e-12	11.7044	6.83803e-10	R-NSCP6	11.7044	6.83803e-10	1.71166e+10	Uncharacterized protein
LOC100426698	4.67275e-07	1.91326e-07	5.01595	9.75847e-07	R-NSCP6	5.01595	9.75847e-07	5.1401e+06	Uncharacterized protein
LOC100426736	0.679315	0.283592	11.3442	2.19276	R-NSCP6	11.3442	2.19276	5.17348	Uncharacterized protein
LOC100426778	34.4583	41.8681	101.952	47.7354	R-NSCP6	101.952	47.7354	2.13577	Uncharacterized protein
LOC100426793	0	0	43.2838	0	R-NSCP6	43.2838	0	Inf	Uncharacterized protein
LOC100426795	5.4483e-10	0.415503	11.9114	0.139461	R-NSCP6	11.9114	0.415503	28.6674	Uncharacterized protein
LOC100426799	0.566842	0.268635	7.50649	0.628225	R-NSCP6	7.50649	0.628225	11.9487	Uncharacterized protein
LOC100426806	1.3629	3.11667	8.40187	1.15894	R-NSCP6	8.40187	3.11667	2.69578	Uncharacterized protein
LOC100426859	0	0	300.122	0	R-NSCP6	300.122	0	Inf	Uncharacterized protein
LOC100426932	0.261578	0.429449	9.08237	1.45736e-05	R-NSCP6	9.08237	0.429449	21.1489	Uncharacterized protein
LOC100426960	4.39825e-07	1.7603e-05	7.17184	0.818497	R-NSCP6	7.17184	0.818497	8.76221	Uncharacterized protein
LOC100426983	0	5.19057	16.3958	0	R-NSCP6	16.3958	5.19057	3.15877	Uncharacterized protein
LOC100426995	2.22972e-07	2.12204e-07	3.13323	1.90334e-07	R-NSCP6	3.13323	2.22972e-07	1.40521e+07	Uncharacterized protein
LOC100427008	5.74455e-07	1.61165e-06	3.32813	4.50603e-05	R-NSCP6	3.32813	4.50603e-05	73859.5	Uncharacterized protein
LOC100427061	1.33511	1.45797	3.41933	0.777517	R-NSCP6	3.41933	1.45797	2.34527	Uncharacterized protein
LOC100427069	0.95093	1.06942	5.31826	1.98588	R-NSCP6	5.31826	1.98588	2.67804	Uncharacterized protein
LOC100427087	0	2.37218	90.0322	1.45254	R-NSCP6	90.0322	2.37218	37.9534	Uncharacterized protein
LOC100427126	0.42848	1.22381	4.80831	2.15352	R-NSCP6	4.80831	2.15352	2.23277	n-terminal EF-hand calcium-binding protein 3-like
LOC100427145	5.64219e-07	2.90395e-07	5.39102	3.02295e-06	R-NSCP6	5.39102	3.02295e-06	1.78336e+06	Uncharacterized protein
LOC100427199	0	0.741045	8.07639	2.02182	R-NSCP6	8.07639	2.02182	3.99461	Uncharacterized protein
LOC100427203	0	0	309.71	78.7238	R-NSCP6	309.71	78.7238	3.93413	Uncharacterized protein
LOC100427234	3.02001e-07	2.38673e-07	7.87235	3.32005e-07	R-NSCP6	7.87235	3.32005e-07	2.37115e+07	Uncharacterized protein
LOC100427265	0.313852	0.392982	23.0603	0.95079	R-NSCP6	23.0603	0.95079	24.2538	Uncharacterized protein
LOC100427276	15.6142	16.2007	35.6462	11.6275	R-NSCP6	35.6462	16.2007	2.20029	Uncharacterized protein
LOC100427329	5.56501	20.1171	232.235	35.1191	R-NSCP6	232.235	35.1191	6.61278	Uncharacterized protein
LOC100427339	0.0539566	0.482104	3.02116	0.412769	R-NSCP6	3.02116	0.482104	6.26661	Uncharacterized protein
LOC100427340	0.635108	0.575751	17.844	7.24704	R-NSCP6	17.844	7.24704	2.46225	Uncharacterized protein
LOC100427360	30.7266	40.23	198.36	89.2308	R-NSCP6	198.36	89.2308	2.223	Uncharacterized protein
LOC100427362	0.761078	1.62102	3.29167	1.54501	R-NSCP6	3.29167	1.62102	2.03062	Uncharacterized protein
LOC100427411	2.49384	4.24952	9.98219	3.13036	R-NSCP6	9.98219	4.24952	2.34902	Uncharacterized protein
LOC100427478	7.59824	10.2426	47.3147	21.5711	R-NSCP6	47.3147	21.5711	2.19343	Uncharacterized protein
LOC100427486	0.861268	1.1054	4.65973	0.674927	R-NSCP6	4.65973	1.1054	4.21542	Uncharacterized protein
LOC100427580	1.89695	1.40955	4.57102	1.62459	R-NSCP6	4.57102	1.89695	2.40967	Uncharacterized protein
LOC100427594	1.20564	3.95089	29.1104	4.25139	R-NSCP6	29.1104	4.25139	6.84727	Uncharacterized protein
LOC100427625	0	19.2263	229.105	0	R-NSCP6	229.105	19.2263	11.9162	Uncharacterized protein
LOC100427687	4.52771	8.4278	19.8592	5.75362	R-NSCP6	19.8592	8.4278	2.35639	Uncharacterized protein
LOC100427711	7.02778	3.85832	22.4338	5.86722	R-NSCP6	22.4338	7.02778	3.19216	Uncharacterized protein
LOC100427793	11.8659	125.537	599.14	251.917	R-NSCP6	599.14	251.917	2.37832	Uncharacterized protein
LOC100427805	4.7651e-05	3.4337e-06	8.54083	2.3294	R-NSCP6	8.54083	2.3294	3.66654	Uncharacterized protein
LOC100427927	8.94862	22.1659	65.3984	28.7548	R-NSCP6	65.3984	28.7548	2.27435	Uncharacterized protein
LOC100427987	0	0	7.28297	0	R-NSCP6	7.28297	0	Inf	Uncharacterized protein
LOC100428017	6.49201	4.84928	26.1012	6.92318	R-NSCP6	26.1012	6.92318	3.77012	Uncharacterized protein
LOC100428040	4.96699	3.9383	10.3409	3.01019	R-NSCP6	10.3409	4.96699	2.08192	Uncharacterized protein
LOC100428063	3.34607	1.30433	63.7707	0.703824	R-NSCP6	63.7707	3.34607	19.0584	Uncharacterized protein
LOC100428074	0.3551	0.747876	5.42754	1.9574	R-NSCP6	5.42754	1.9574	2.77283	Uncharacterized protein
LOC100428139	0.167442	2.00143	11.9752	1.74009	R-NSCP6	11.9752	2.00143	5.98332	Uncharacterized protein
LOC100428155	3.74549	1.15321	7.51257	1.94988	R-NSCP6	7.51257	3.74549	2.00576	Uncharacterized protein
LOC100428219	0.017713	2.06467	8.32251	0.245194	R-NSCP6	8.32251	2.06467	4.03092	Uncharacterized protein
LOC100428281	4.8142	7.16429	34.0331	13.2393	R-NSCP6	34.0331	13.2393	2.57061	Uncharacterized protein
LOC100428293	0	5.13752	28.7692	0	R-NSCP6	28.7692	5.13752	5.59982	Uncharacterized protein
LOC100428365	2.06891	13.9435	32.0058	12.461	R-NSCP6	32.0058	13.9435	2.29539	Uncharacterized protein
LOC100428377	418.576	14.5453	2236.66	51.5076	R-NSCP6	2236.66	418.576	5.3435	Uncharacterized protein
LOC100428398	0.719425	1.69032	6.55255	1.32225	R-NSCP6	6.55255	1.69032	3.87651	Uncharacterized protein
LOC100428414	0.755397	1.80141	5.34916	2.14989	R-NSCP6	5.34916	2.14989	2.48811	uncharacterized LOC100428414
LOC100428434	0.307172	0.573123	14.4572	2.34876	R-NSCP6	14.4572	2.34876	6.15525	Uncharacterized protein
LOC100428478	3.42347	1.98668	12.8449	6.24907	R-NSCP6	12.8449	6.24907	2.05549	Uncharacterized protein
LOC100428564	1.48998	5.30706	10.6667	3.18584	R-NSCP6	10.6667	5.30706	2.00991	Uncharacterized protein
LOC100428586	1.09498	3.78213	52.9739	0.235779	R-NSCP6	52.9739	3.78213	14.0064	LEM domain-containing protein 1-like
LOC100428590	3.0227e-07	5.04164	17.0343	8.04508	R-NSCP6	17.0343	8.04508	2.11736	Uncharacterized protein
LOC100428596	0.137025	0.565282	24.7252	1.63739	R-NSCP6	24.7252	1.63739	15.1004	Uncharacterized protein
LOC100428651	0	0	39.8433	0	R-NSCP6	39.8433	0	Inf	heat shock factor-binding protein 1-like
LOC100428717	0	7.90579	49.8848	0	R-NSCP6	49.8848	7.90579	6.30991	Uncharacterized protein
LOC100428735	0	0	25.0797	2.84984	R-NSCP6	25.0797	2.84984	8.80039	uncharacterized LOC100428735
LOC100428737	1.28995	0.52401	4.17173	0.28654	R-NSCP6	4.17173	1.28995	3.23402	Uncharacterized protein
LOC100428796	0.0655678	1.44211	5.09601	1.02849	R-NSCP6	5.09601	1.44211	3.53372	Uncharacterized protein
LOC100428806	12.7591	0.00407908	30.1348	7.54125	R-NSCP6	30.1348	12.7591	2.36183	Uncharacterized protein
LOC100428810	6.06102	6.46264	13.0123	4.51633	R-NSCP6	13.0123	6.46264	2.01347	FUN14 domain-containing protein 2-like
LOC100428901	1.3294e-05	4.76404	12.3149	1.96455	R-NSCP6	12.3149	4.76404	2.58497	Uncharacterized protein
LOC100428985	0.134616	0.771029	5.27512	0.0437475	R-NSCP6	5.27512	0.771029	6.84166	Uncharacterized protein
LOC100429070	0.482749	0.285236	3.12493	0.595731	R-NSCP6	3.12493	0.595731	5.24554	Uncharacterized protein
LOC100429112	0.73993	4.44417	12.5279	4.09188	R-NSCP6	12.5279	4.44417	2.81895	Uncharacterized protein
LOC100429114	0	9.12407	26.2346	0	R-NSCP6	26.2346	9.12407	2.87532	Uncharacterized protein
LOC100429129	92.1527	69.8829	379.834	78.8455	R-NSCP6	379.834	92.1527	4.12179	Uncharacterized protein
LOC100429164	5.98358e-07	6.36822e-07	4.84748	2.34752e-06	R-NSCP6	4.84748	2.34752e-06	2.06494e+06	Uncharacterized protein
LOC100429201	4.47519e-07	6.26487e-07	9.36409	1.03315	R-NSCP6	9.36409	1.03315	9.06363	Uncharacterized protein
LOC100429214	1.0445e-07	6.17936e-08	7.83173	1.80343e-07	R-NSCP6	7.83173	1.80343e-07	4.34269e+07	Uncharacterized protein
LOC100429299	0	19.2263	91.6421	13.2925	R-NSCP6	91.6421	19.2263	4.7665	Uncharacterized protein
LOC100429303	1.18776e-44	8.40015e-25	6.17311	1.88072e-29	R-NSCP6	6.17311	8.40015e-25	7.34881e+24	Uncharacterized protein
LOC100429323	0.856733	1.03892	7.15053	0.814632	R-NSCP6	7.15053	1.03892	6.88266	Uncharacterized protein
LOC100429339	0.67129	0.760379	9.45693	2.62997	R-NSCP6	9.45693	2.62997	3.59583	Uncharacterized protein
LOC100429420	0.896829	0.00622657	12.7291	1.12988	R-NSCP6	12.7291	1.12988	11.2659	Uncharacterized protein
LOC100429452	14.1036	10.9145	48.7404	9.5375	R-NSCP6	48.7404	14.1036	3.45588	uncharacterized LOC100429452
LOC100429480	5.79897	6.28781	18.2075	5.82996	R-NSCP6	18.2075	6.28781	2.89568	Uncharacterized protein
LOC100429535	6.54455e-08	3.7502e-07	5.729	2.15206e-11	R-NSCP6	5.729	3.7502e-07	1.52765e+07	Uncharacterized protein
LOC100429537	4.06656e-06	5.12673e-07	6.1359	0.54218	R-NSCP6	6.1359	0.54218	11.3171	Uncharacterized protein
LOC100429564	4.40582	3.46326	10.4038	5.12472	R-NSCP6	10.4038	5.12472	2.03012	Uncharacterized protein
LOC100429576	2.05568	5.20205	11.9963	4.27718	R-NSCP6	11.9963	5.20205	2.30607	Uncharacterized protein
LOC100429595	0.0280346	1.40209	4.29043	0.67117	R-NSCP6	4.29043	1.40209	3.06002	Uncharacterized protein
LOC100429598	3.43475e-05	0.000109602	6.3564	0.677816	R-NSCP6	6.3564	0.677816	9.37777	Uncharacterized protein
LOC100429604	2.53089e-05	1.2177e-05	4.76082	9.17518e-06	R-NSCP6	4.76082	2.53089e-05	188109	Uncharacterized protein
LOC100429637	10.0233	17.5745	50.2857	15.6136	R-NSCP6	50.2857	17.5745	2.86129	Uncharacterized protein
LOC100429677	0	86.3313	246.298	0	R-NSCP6	246.298	86.3313	2.85294	Uncharacterized protein
LOC100429716	1.55631	5.51983	11.1999	5.35353	R-NSCP6	11.1999	5.51983	2.02903	Uncharacterized protein
LOC100429784	0.523886	1.17847	12.3134	1.38905	R-NSCP6	12.3134	1.38905	8.86462	Uncharacterized protein
LOC100429855	30.8792	77.4186	538.174	70.8765	R-NSCP6	538.174	77.4186	6.95148	Uncharacterized protein
LOC100429864	10.5503	92.5687	355.248	174.935	R-NSCP6	355.248	174.935	2.03074	Uncharacterized protein
LOC100429982	1.3753	2.38701	5.41986	2.6882	R-NSCP6	5.41986	2.6882	2.01617	Uncharacterized protein
LOC100430000	1.97101e-07	5.48696e-07	4.60895	1.60121	R-NSCP6	4.60895	1.60121	2.87842	Uncharacterized protein
LOC100430047	1.31218e-07	1.4029e-07	9.34409	3.61617e-07	R-NSCP6	9.34409	3.61617e-07	2.58397e+07	Uncharacterized protein
LOC100430054	1.73163	2.80025	6.83721	2.54178	R-NSCP6	6.83721	2.80025	2.44164	Uncharacterized protein
LOC100430074	5.31907e-07	8.02522e-07	13.6389	5.69136e-07	R-NSCP6	13.6389	8.02522e-07	1.6995e+07	Uncharacterized protein
LOC100430104	0.649219	1.63786	3.57993	1.66087	R-NSCP6	3.57993	1.66087	2.15545	Uncharacterized protein
LOC100430128	9.24429	11.9583	25.9754	5.32282	R-NSCP6	25.9754	11.9583	2.17216	Uncharacterized protein
LOC100430137	3.92577	3.26562	19.7179	5.34102	R-NSCP6	19.7179	5.34102	3.69179	Uncharacterized protein
LOC100430187	1.22598	0.690315	24.4681	7.33116	R-NSCP6	24.4681	7.33116	3.33755	Uncharacterized protein
LOC100430210	51.0645	6.50058	103.138	0	R-NSCP6	103.138	51.0645	2.01976	Uncharacterized protein
LOC100430236	9.69452	15.0427	35.1892	2.11347	R-NSCP6	35.1892	15.0427	2.33929	Uncharacterized protein
LOC100430247	1.42848e-06	1.23323e-05	3.60692	0.126328	R-NSCP6	3.60692	0.126328	28.552	Uncharacterized protein
LOC100430263	10.9573	1.50385	32.6892	8.14757	R-NSCP6	32.6892	10.9573	2.98333	Uncharacterized protein
LOC100430310	0.0425282	3.52393	11.76	2.67403	R-NSCP6	11.76	3.52393	3.33718	Uncharacterized protein
LOC100430326	1.56051	2.76817	5.66382	2.15968	R-NSCP6	5.66382	2.76817	2.04605	Uncharacterized protein
LOC100430362	751.016	908.186	3980.06	1009.07	R-NSCP6	3980.06	1009.07	3.94429	Uncharacterized protein
LOC100430376	1.74302	1.98769	10.5918	5.17028	R-NSCP6	10.5918	5.17028	2.04859	Uncharacterized protein
LOC100430392	1.41842	3.60661	8.85967	2.7127	R-NSCP6	8.85967	3.60661	2.45651	Uncharacterized protein
LOC100430530	0.207008	0.1066	6.049	1.20628	R-NSCP6	6.049	1.20628	5.01459	Uncharacterized protein
LOC100430537	0	8.69721	67.3656	3.27399	R-NSCP6	67.3656	8.69721	7.74566	Uncharacterized protein
LOC100430578	3.77821	7.62081	17.1088	4.172	R-NSCP6	17.1088	7.62081	2.24501	Uncharacterized protein
LOC100430586	2.63515	8.62704	27.4808	9.23369	R-NSCP6	27.4808	9.23369	2.97614	Uncharacterized protein
LOC100430625	0.526702	1.29134	3.35226	1.17691	R-NSCP6	3.35226	1.29134	2.59595	Uncharacterized protein
LOC100430633	20.1691	28.7201	208.994	36.7102	R-NSCP6	208.994	36.7102	5.69308	Uncharacterized protein
LOC100430673	0.00840384	0.135513	3.46441	2.13892e-06	R-NSCP6	3.46441	0.135513	25.5651	Uncharacterized protein
LOC100430693	7.35016	11.1881	29.6471	7.47577	R-NSCP6	29.6471	11.1881	2.64988	Uncharacterized protein
LOC100430725	0.137206	0.195238	9.84678	0.227909	R-NSCP6	9.84678	0.227909	43.2049	Uncharacterized protein
LOC100430726	9.74681	2.453	28.5767	5.39708	R-NSCP6	28.5767	9.74681	2.9319	Uncharacterized protein
LOC100430740	2.48594	0.832556	6.07529	1.43354	R-NSCP6	6.07529	2.48594	2.44386	Uncharacterized protein
LOC100430745	0.339378	1.33138	3.43477	1.10762	R-NSCP6	3.43477	1.33138	2.57986	Uncharacterized protein
LOC100430822	0.334771	0.606626	6.2704	1.35446	R-NSCP6	6.2704	1.35446	4.62945	Uncharacterized protein
LOC100430831	1.32154e-05	2.22334	10.6115	2.62605	R-NSCP6	10.6115	2.62605	4.04086	Uncharacterized protein
LOC100430837	0.086047	0.913593	3.48068	1.55331	R-NSCP6	3.48068	1.55331	2.24081	Uncharacterized protein
LOC100430838	1.361	1.36736	6.52986	1.16574	R-NSCP6	6.52986	1.36736	4.77552	Uncharacterized protein
LOC100430847	1.00272	0.492827	3.54117	0.816151	R-NSCP6	3.54117	1.00272	3.53156	Uncharacterized protein
LOC100430941	0.368215	0.694568	5.85036	0.28787	R-NSCP6	5.85036	0.694568	8.42302	Uncharacterized protein
LOC100430962	2.23129	0.644987	12.2191	4.54837	R-NSCP6	12.2191	4.54837	2.68648	Uncharacterized protein
LOC100430975	1.33214	2.3194	7.49408	3.18588	R-NSCP6	7.49408	3.18588	2.35228	Uncharacterized protein
LOC100431028	1.46014	1.55411	5.07749	2.21548	R-NSCP6	5.07749	2.21548	2.29182	Uncharacterized protein
LOC693342	4.32544	7.61169	21.6061	10.5563	R-NSCP6	21.6061	10.5563	2.04675	nuclear receptor coactivator 1-like
LOC693476	46.3886	42.2943	139.238	37.3072	R-NSCP6	139.238	46.3886	3.00156	Uncharacterized protein
LOC693512	10.8875	18.9451	64.4832	26.7459	R-NSCP6	64.4832	26.7459	2.41096	Uncharacterized protein
LOC693537	2.65071	5.6161	12.7626	6.11485	R-NSCP6	12.7626	6.11485	2.08715	histone deacetylase 11 [Source:RefSeq peptide;Acc:NP_001252584]
LOC693691	5.14127e-07	1.79638e-06	42.178	2.03432	R-NSCP6	42.178	2.03432	20.7332	Uncharacterized protein
LOC693893	16.7419	13.2341	46.3412	6.77763	R-NSCP6	46.3412	16.7419	2.76798	non-histone chromosomal protein HMG-17-like
LOC693998	0.248556	4.09172	8.76096	0.104271	R-NSCP6	8.76096	4.09172	2.14114	Uncharacterized protein
LOC694027	0.0465004	0.832877	3.308	1.24048	R-NSCP6	3.308	1.24048	2.66671	Uncharacterized protein
LOC694193	0.238707	3.44134	8.74001	0.0109058	R-NSCP6	8.74001	3.44134	2.53971	Uncharacterized protein
LOC694332	25.9446	24.268	89.4591	18.115	R-NSCP6	89.4591	25.9446	3.44808	Uncharacterized protein
LOC694582	8.49019	7.23857	23.9417	3.26643	R-NSCP6	23.9417	8.49019	2.81993	uncharacterized LOC694582
LOC694658	1.97464	5.01753	17.6121	5.79668	R-NSCP6	17.6121	5.79668	3.03831	Uncharacterized protein
LOC694769	0.918841	1.22467	10.1071	3.16036	R-NSCP6	10.1071	3.16036	3.19809	Uncharacterized protein
LOC695143	1.58656	2.17944	10.2631	4.70654	R-NSCP6	10.2631	4.70654	2.1806	ras-related protein Rab-26-like
LOC695164	0.242687	1.18689	7.7881	2.01197	R-NSCP6	7.7881	2.01197	3.87088	Uncharacterized protein
LOC695395	3.96812	7.80532	29.8391	10.6866	R-NSCP6	29.8391	10.6866	2.7922	Uncharacterized protein
LOC695427	3.11945	1.57465	6.9965	1.33863	R-NSCP6	6.9965	3.11945	2.24286	histone H3.2-like
LOC695500	0	0	40.9506	0	R-NSCP6	40.9506	0	Inf	Uncharacterized protein
LOC695842	5.79203	13.5063	51.9749	18.9749	R-NSCP6	51.9749	18.9749	2.73914	Uncharacterized protein
LOC696169	0.065424	1.55246	4.56756	0.883384	R-NSCP6	4.56756	1.55246	2.94214	Uncharacterized protein
LOC696495	15.0076	9.14347	48.6165	14.2282	R-NSCP6	48.6165	15.0076	3.23946	Uncharacterized protein
LOC696795	0	2.23774	28.0313	4.06639	R-NSCP6	28.0313	4.06639	6.89341	kazrin-like
LOC696867	57.1829	37.1964	123.342	58.4681	R-NSCP6	123.342	58.4681	2.10956	Uncharacterized protein
LOC696918	87.9755	76.5765	228.664	108.514	R-NSCP6	228.664	108.514	2.10723	v-type proton ATPase 16 kDa proteolipid subunit-like
LOC697070	0.865194	1.32795	4.17019	0.512936	R-NSCP6	4.17019	1.32795	3.14032	Uncharacterized protein
LOC697248	0.0631338	0.250351	3.28172	0	R-NSCP6	3.28172	0.250351	13.1085	gamma-aminobutyric acid receptor subunit gamma-2 precursor [Source:RefSeq peptide;Acc:NP_001248707]
LOC697253	2.52579	2.83975	21.378	4.55118	R-NSCP6	21.378	4.55118	4.69724	Uncharacterized protein
LOC697365	0.55511	4.06447	11.3047	0.9553	R-NSCP6	11.3047	4.06447	2.78135	Uncharacterized protein
LOC697390	0.16473	10.6048	28.4	9.4812	R-NSCP6	28.4	10.6048	2.67803	receptor expression-enhancing protein 1-like
LOC697505	0.263828	0.778669	4.19871	0.831902	R-NSCP6	4.19871	0.831902	5.04712	Uncharacterized protein
LOC697506	2.36414	3.90899	11.2363	3.8131	R-NSCP6	11.2363	3.90899	2.87448	uncharacterized LOC697506
LOC697835	14.831	4.83636	45.9895	14.812	R-NSCP6	45.9895	14.831	3.1009	Uncharacterized protein
LOC697993	5.87869	11.0884	30.462	9.07825	R-NSCP6	30.462	11.0884	2.7472	Uncharacterized protein
LOC698021	7.6885	13.8501	34.8337	15.1611	R-NSCP6	34.8337	15.1611	2.29757	Uncharacterized protein
LOC698299	8.81537	81.7663	611.177	172.383	R-NSCP6	611.177	172.383	3.54546	Uncharacterized protein
LOC698318	14.7076	11.8791	31.481	9.54618	R-NSCP6	31.481	14.7076	2.14046	Uncharacterized protein
LOC698570	0	17.7787	43.2838	0	R-NSCP6	43.2838	17.7787	2.43459	guanine nucleotide binding protein (G protein), gamma 10 pseudogene
LOC698659	2.9383	9.48178	22.0408	8.70572	R-NSCP6	22.0408	9.48178	2.32454	Uncharacterized protein
LOC698731	4.18555	4.33273	12.1213	2.11635	R-NSCP6	12.1213	4.33273	2.79761	histone H3.2-like
LOC699003	1.82362	2.71056	10.0388	3.32246	R-NSCP6	10.0388	3.32246	3.0215	uridine diphosphate glucose pyrophosphatase-like
LOC699015	12.7342	12.552	36.0285	10.1652	R-NSCP6	36.0285	12.7342	2.82927	histone H3.3-like
LOC699032	0.598627	3.83016	19.8556	2.71477	R-NSCP6	19.8556	3.83016	5.18401	Uncharacterized protein
LOC699180	1.55518	1.32581	3.79292	1.81719	R-NSCP6	3.79292	1.81719	2.08724	transmembrane protein 81 [Source:RefSeq peptide;Acc:NP_001245052]
LOC699417	0.386235	2.12443	8.01361	1.14837	R-NSCP6	8.01361	2.12443	3.77212	Uncharacterized protein
LOC699530	0.17738	0.605121	3.52822	0.100251	R-NSCP6	3.52822	0.605121	5.8306	beta-1,3-N-acetylglucosaminyltransferase manic fringe-like
LOC699605	4.63565	6.27724	30.759	12.563	R-NSCP6	30.759	12.563	2.44838	Uncharacterized protein
LOC699713	1.7801	0	4.38623	0.605312	R-NSCP6	4.38623	1.7801	2.46404	Uncharacterized protein
LOC699757	3.80333	11.4711	38.0772	11.7321	R-NSCP6	38.0772	11.7321	3.24556	Uncharacterized protein
LOC699883	5.94428	10.5471	24.1913	11.5564	R-NSCP6	24.1913	11.5564	2.09332	uncharacterized protein C14orf80-like
LOC699908	15.7315	20.6944	61.5702	25.1434	R-NSCP6	61.5702	25.1434	2.44876	hsp70-binding protein 1-like
LOC699954	1.4346	6.13515	21.754	8.66409	R-NSCP6	21.754	8.66409	2.51082	Uncharacterized protein
LOC700032	11.6516	19.2378	47.1537	19.4391	R-NSCP6	47.1537	19.4391	2.42571	Uncharacterized protein
LOC700034	52.0416	54.0335	122.583	42.6791	R-NSCP6	122.583	54.0335	2.26865	Uncharacterized protein
LOC700355	4.47583	7.61988	28.6933	7.75609	R-NSCP6	28.6933	7.75609	3.69945	Uncharacterized protein
LOC700361	0	1.2107	5.17864	2.0702	R-NSCP6	5.17864	2.0702	2.50152	Uncharacterized protein
LOC700580	3.42895	5.95658	28.1672	4.85538	R-NSCP6	28.1672	5.95658	4.72875	leucine-rich repeat and death domain-containing protein-like
LOC700698	214.469	140.942	710.612	210.277	R-NSCP6	710.612	214.469	3.31336	Uncharacterized protein
LOC700755	4.04146e-05	0.741597	5.2005	0.937582	R-NSCP6	5.2005	0.937582	5.54671	Uncharacterized protein
LOC701263	0.331837	6.37204	25.095	6.64286	R-NSCP6	25.095	6.64286	3.77774	Uncharacterized protein
LOC701323	2.55639	5.93117	13.547	5.09781	R-NSCP6	13.547	5.93117	2.28404	Uncharacterized protein
LOC701345	0.0369534	7.86644	25.3101	1.39174	R-NSCP6	25.3101	7.86644	3.21748	Uncharacterized protein
LOC701620	0	1.08321	12.2458	0.0487806	R-NSCP6	12.2458	1.08321	11.3051	Uncharacterized protein
LOC701787	88.1967	123.579	382.661	174.275	R-NSCP6	382.661	174.275	2.19573	Uncharacterized protein
LOC701863	49.4616	79.9478	183.288	48.2886	R-NSCP6	183.288	79.9478	2.2926	Uncharacterized protein
LOC701919	1.93117	2.63327	6.30866	2.42691	R-NSCP6	6.30866	2.63327	2.39575	uncharacterized protein LOC701919 [Source:RefSeq peptide;Acc:NP_001253588]
LOC701983	3.99288	17.1826	90.5929	18.3924	R-NSCP6	90.5929	18.3924	4.92556	Uncharacterized protein
LOC702028	5.00756	8.65144	21.632	6.17966	R-NSCP6	21.632	8.65144	2.50039	d-2-hydroxyglutarate dehydrogenase, mitochondrial-like
LOC702233	20.3366	32.2789	85.5517	24.4014	R-NSCP6	85.5517	32.2789	2.65039	clathrin light chain B-like
LOC702272	1.83154	9.61147	29.1797	10.541	R-NSCP6	29.1797	10.541	2.76821	Uncharacterized protein
LOC702471	2.32264	1.89395	9.72905	2.2002	R-NSCP6	9.72905	2.32264	4.18879	Uncharacterized protein
LOC702650	2.67285	3.5155	17.8733	8.74416	R-NSCP6	17.8733	8.74416	2.04403	kinesin-like protein KIFC2-like
LOC702901	3.22376	10.5795	34.083	14.5623	R-NSCP6	34.083	14.5623	2.3405	zinc finger protein 580-like
LOC703073	63.3308	136.664	349.013	101.173	R-NSCP6	349.013	136.664	2.5538	Uncharacterized protein
LOC703165	0.321911	3.12963	20.6568	8.28925	R-NSCP6	20.6568	8.28925	2.492	Uncharacterized protein
LOC703230	2.69007	6.06684	29.6473	0.493199	R-NSCP6	29.6473	6.06684	4.88678	ribosomal protein L26-like 1 [Source:RefSeq peptide;Acc:NP_001253942]
LOC703246	6.19261	6.13764	15.3995	5.43381	R-NSCP6	15.3995	6.19261	2.48675	Uncharacterized protein
LOC703270	1.49378	6.23191	46.0805	0.277465	R-NSCP6	46.0805	6.23191	7.39428	Uncharacterized protein
LOC703414	28.291	95.2972	308.774	45.849	R-NSCP6	308.774	95.2972	3.24012	Uncharacterized protein
LOC703505	0	0	14.2732	0	R-NSCP6	14.2732	0	Inf	Uncharacterized protein
LOC703564	213.542	44.3753	627.05	41.5046	R-NSCP6	627.05	213.542	2.93642	Uncharacterized protein
LOC703604	1.07212	1.5407	5.24792	0.987216	R-NSCP6	5.24792	1.5407	3.40619	protein FAM131C-like
LOC703625	2.34951	3.66538	17.5955	3.14126	R-NSCP6	17.5955	3.66538	4.80046	rRNA/tRNA 2'-O-methyltransferase fibrillarin-like protein 1-like
LOC703683	1.46917	0.821181	5.15938	1.0991	R-NSCP6	5.15938	1.46917	3.51177	40S ribosomal protein SA-like
LOC703713	1.35215	5.55178	17.2259	6.33091	R-NSCP6	17.2259	6.33091	2.72092	beta-1,3-galactosyltransferase 6-like
LOC703792	0.223477	0.828325	7.74153	0.430156	R-NSCP6	7.74153	0.828325	9.34601	Uncharacterized protein
LOC703901	14.8859	17.0778	41.17	1.61463	R-NSCP6	41.17	17.0778	2.41073	Uncharacterized protein
LOC703991	8.87526	7.3845	22.0097	5.10282	R-NSCP6	22.0097	8.87526	2.47989	zinc finger protein 787 [Source:RefSeq peptide;Acc:NP_001253864]
LOC704089	1.16414	2.67214	14.5627	3.90514	R-NSCP6	14.5627	3.90514	3.72911	Uncharacterized protein
LOC704306	0.729089	1.66495	4.13291	1.18726	R-NSCP6	4.13291	1.66495	2.4823	Uncharacterized protein
LOC704673	2.50862	3.40867	12.0141	5.39111	R-NSCP6	12.0141	5.39111	2.2285	Uncharacterized protein
LOC704737	0.704957	1.07255	3.71983	0.864066	R-NSCP6	3.71983	1.07255	3.46821	Uncharacterized protein
LOC704758	4.85753	5.01733	10.3522	4.07235	R-NSCP6	10.3522	5.01733	2.06329	peflin-like
LOC704984	7.48607	10.8206	27.5062	6.43081	R-NSCP6	27.5062	10.8206	2.54202	Uncharacterized protein
LOC705027	1.08438	2.07733	4.91785	0.518998	R-NSCP6	4.91785	2.07733	2.36739	Uncharacterized protein
LOC705185	5.55343	6.71942	21.9586	7.11569	R-NSCP6	21.9586	7.11569	3.08594	Uncharacterized protein
LOC705447	0.461624	2.90269	9.67849	4.2929	R-NSCP6	9.67849	4.2929	2.25453	Uncharacterized protein
LOC705595	4.51243	4.55021	9.13125	3.0972	R-NSCP6	9.13125	4.55021	2.00678	Uncharacterized protein
LOC705649	1.27039	1.86675	4.4317	0.867136	R-NSCP6	4.4317	1.86675	2.37402	transcription elongation factor A protein-like 6-like
LOC705843	0.0283301	1.91358	3.84303	1.771	R-NSCP6	3.84303	1.91358	2.00829	cholesterol 24-hydroxylase-like
LOC705933	2.79318	5.4245	15.4206	5.06389	R-NSCP6	15.4206	5.4245	2.84277	Uncharacterized protein
LOC706164	13.1295	19.212	42.6707	14.6372	R-NSCP6	42.6707	19.212	2.22104	Uncharacterized protein
LOC706270	7.73209	8.29159	34.7301	8.05597	R-NSCP6	34.7301	8.29159	4.18859	uncharacterized LOC706270
LOC706414	0	0.32464	3.08845	0.332429	R-NSCP6	3.08845	0.332429	9.29056	40S ribosomal protein S18-like
LOC706500	7.29163	10.7497	26.1475	9.58828	R-NSCP6	26.1475	10.7497	2.43239	WAS protein family homolog 6-like
LOC706710	1.71457	1.67764	4.07056	1.47544	R-NSCP6	4.07056	1.71457	2.3741	immature colon carcinoma transcript 1 protein-like
LOC706837	12.8564	34.8472	267.195	41.0092	R-NSCP6	267.195	41.0092	6.51549	neuronatin-like
LOC706839	22.0339	21.7132	60.7556	18.7994	R-NSCP6	60.7556	22.0339	2.75737	Uncharacterized protein
LOC706977	0.14255	1.08979	3.2719	0.439986	R-NSCP6	3.2719	1.08979	3.00232	calcium/calmodulin-dependent protein kinase type II subunit beta-like
LOC707160	0	0	45.8211	0	R-NSCP6	45.8211	0	Inf	Uncharacterized protein
LOC707246	4.46003e-09	6.22939e-07	3.52065	1.31143e-06	R-NSCP6	3.52065	1.31143e-06	2.68459e+06	Uncharacterized protein
LOC707438	13.8182	14.1032	28.5008	14.1699	R-NSCP6	28.5008	14.1699	2.01136	Uncharacterized protein
LOC707439	5.16169	19.5457	78.9871	23.8139	R-NSCP6	78.9871	23.8139	3.31685	microtubule-associated proteins 1A/1B light chain 3A [Source:RefSeq peptide;Acc:NP_001248067]
LOC707463	3.30778	10.2514	22.7046	11.3228	R-NSCP6	22.7046	11.3228	2.00521	protein capicua homolog
LOC707467	1.65108	0.487725	4.80274	0.370131	R-NSCP6	4.80274	1.65108	2.90885	aspartate beta-hydroxylase domain-containing protein 1-like
LOC707662	6.54408	5.73753	15.5861	4.3699	R-NSCP6	15.5861	6.54408	2.38171	Uncharacterized protein
LOC707670	36.3411	39.3027	94.2468	34.0385	R-NSCP6	94.2468	39.3027	2.39797	transmembrane protein 219 [Source:RefSeq peptide;Acc:NP_001247771]
LOC707772	0.0942248	2.77656	8.67892	2.25378	R-NSCP6	8.67892	2.77656	3.12578	Uncharacterized protein
LOC707823	7.84475	21.2994	94.7513	22.0116	R-NSCP6	94.7513	22.0116	4.30461	zinc finger protein 358-like
LOC707874	4.80403	5.51923	16.952	7.73522	R-NSCP6	16.952	7.73522	2.19153	Uncharacterized protein
LOC707953	2.56985	3.73134	7.69518	3.69288	R-NSCP6	7.69518	3.73134	2.06231	rab GTPase-binding effector protein 2-like
LOC708041	1.16339	1.67949	5.92246	2.915	R-NSCP6	5.92246	2.915	2.03172	Uncharacterized protein
LOC708086	2.26102	2.11509	15.0076	3.66316	R-NSCP6	15.0076	3.66316	4.0969	leucine-rich repeat-containing protein C22orf36-like
LOC708157	0.429682	1.09746	5.03785	0.622234	R-NSCP6	5.03785	1.09746	4.59046	Uncharacterized protein
LOC708409	12.1821	6.46297	73.8519	2.66762	R-NSCP6	73.8519	12.1821	6.06233	calretinin-like
LOC708611	252.603	227.678	505.273	243.78	R-NSCP6	505.273	252.603	2.00027	Uncharacterized protein
LOC708660	3.81774	2.88017	7.94815	2.29722	R-NSCP6	7.94815	3.81774	2.0819	fatty-acid amide hydrolase 1-like
LOC708922	0.420599	1.72401	5.80996	2.17073	R-NSCP6	5.80996	2.17073	2.6765	Uncharacterized protein
LOC708982	56.8774	68.6008	175.723	50.1004	R-NSCP6	175.723	68.6008	2.56153	myc-associated zinc finger protein-like
LOC709006	26.9473	24.7948	64.8323	15.8153	R-NSCP6	64.8323	26.9473	2.40589	Uncharacterized protein
LOC709098	1.45948	1.994	5.60861	0.678688	R-NSCP6	5.60861	1.994	2.81274	cat eye syndrome critical region protein 6-like
LOC709099	0.0522164	0.423531	3.26764	0.526791	R-NSCP6	3.26764	0.526791	6.20292	Uncharacterized protein
LOC709111	28.5056	47.5588	135.121	33.4467	R-NSCP6	135.121	47.5588	2.84114	RAB, member RAS oncogene family-like 6 [Source:HGNC Symbol;Acc:24703]
LOC709119	9.05866	13.0104	45.804	15.1766	R-NSCP6	45.804	15.1766	3.01807	Uncharacterized protein
LOC709124	7.43505	12.3095	27.2682	5.50196	R-NSCP6	27.2682	12.3095	2.21522	Uncharacterized protein
LOC709184	0.946387	2.73526	5.51953	1.96321	R-NSCP6	5.51953	2.73526	2.01792	tigger transposable element-derived protein 5-like
LOC709214	4.33377	4.74435	12.1847	4.43935	R-NSCP6	12.1847	4.74435	2.56825	uncharacterized LOC709214
LOC709219	1.12493	1.1593	5.16716	0.637087	R-NSCP6	5.16716	1.1593	4.45714	tRNA-specific adenosine deaminase-like protein 3-like
LOC709225	5.54639	8.33356	27.344	8.86203	R-NSCP6	27.344	8.86203	3.08552	Uncharacterized protein
LOC709302	101.282	83.7798	236.186	86.5667	R-NSCP6	236.186	101.282	2.33196	Uncharacterized protein
LOC709377	0.0526677	1.58281	3.34969	0.291207	R-NSCP6	3.34969	1.58281	2.11629	protein FAM5B precursor [Source:RefSeq peptide;Acc:NP_001252547]
LOC709484	23.4576	28.6108	60.9821	23.8668	R-NSCP6	60.9821	28.6108	2.13144	casein kinase I isoform gamma-2-like
LOC709548	8.74075	10.6279	23.9992	7.60628	R-NSCP6	23.9992	10.6279	2.25813	Uncharacterized protein
LOC709587	3.57972	2.43426	7.6307	2.79163	R-NSCP6	7.6307	3.57972	2.13165	Uncharacterized protein
LOC709618	1.22746	1.92462	5.81997	2.84732	R-NSCP6	5.81997	2.84732	2.04402	Uncharacterized protein
LOC709652	4.29223	8.74656	29.5793	7.73111	R-NSCP6	29.5793	8.74656	3.38182	Uncharacterized protein
LOC709840	4.67761	5.06868	13.6497	2.04244	R-NSCP6	13.6497	5.06868	2.69295	Uncharacterized protein
LOC709920	0.127413	3.84188	21.6112	0.0414506	R-NSCP6	21.6112	3.84188	5.62516	helix-loop-helix protein 2-like
LOC709976	1.22711	1.04179	4.28482	1.66948	R-NSCP6	4.28482	1.66948	2.56656	non-histone chromosomal protein HMG-17-like
LOC710159	2.28304	2.11955	7.20947	0.402062	R-NSCP6	7.20947	2.28304	3.15784	uncharacterized LOC710159
LOC710340	8.83689	12.6885	28.4588	1.48652	R-NSCP6	28.4588	12.6885	2.24288	protein kinase C zeta type-like
LOC710394	2.6347	2.62191	6.03758	1.75345	R-NSCP6	6.03758	2.6347	2.29156	Uncharacterized protein
LOC710443	5.28714	13.4143	28.5192	5.88049	R-NSCP6	28.5192	13.4143	2.12603	uncharacterized LOC710443
LOC710521	105.669	106.026	287.977	125.116	R-NSCP6	287.977	125.116	2.30168	Uncharacterized protein
LOC710755	5.57289	8.25312	16.9226	3.8808	R-NSCP6	16.9226	8.25312	2.05045	Uncharacterized protein
LOC710859	8.67862	5.2431	28.2939	11.5754	R-NSCP6	28.2939	11.5754	2.44431	60S ribosomal protein L19-like
LOC711102	0.914298	2.70342	7.73633	3.40412	R-NSCP6	7.73633	3.40412	2.27264	Uncharacterized protein
LOC711250	13.4078	13.0189	30.4757	13.1673	R-NSCP6	30.4757	13.4078	2.27298	Uncharacterized protein
LOC711256	0.800576	0.58191	3.14098	0.0186168	R-NSCP6	3.14098	0.800576	3.9234	Uncharacterized protein
LOC711412	37.0238	29.1444	96.8573	42.5808	R-NSCP6	96.8573	42.5808	2.27467	Uncharacterized protein
LOC711421	129.542	115.768	651.295	68.475	R-NSCP6	651.295	129.542	5.02767	non-histone chromosomal protein HMG-17-like
LOC711456	8.47885	12.9293	31.6116	13.5715	R-NSCP6	31.6116	13.5715	2.32926	histone deacetylase 5 [Source:RefSeq peptide;Acc:NP_001245027]
LOC711495	1.10378	7.69962	24.8543	7.3461	R-NSCP6	24.8543	7.69962	3.22799	Uncharacterized protein
LOC711500	1.13719	2.90894	14.664	2.69787	R-NSCP6	14.664	2.90894	5.04101	Uncharacterized protein
LOC711506	1.34344e-06	6.08337e-07	5.84359	3.46563e-06	R-NSCP6	5.84359	3.46563e-06	1.68616e+06	Uncharacterized protein
LOC711517	15.2472	16.3416	34.8657	10.8324	R-NSCP6	34.8657	16.3416	2.13355	Uncharacterized protein
LOC711530	27.6961	25.8528	87.4056	11.5642	R-NSCP6	87.4056	27.6961	3.15588	DNA replication factor Cdt1-like
LOC711772	9.85504	9.86039	20.8818	10.3811	R-NSCP6	20.8818	10.3811	2.01152	UPF0563 protein C17orf95 homolog
LOC711818	1.82138	3.63556	7.34881	3.24616	R-NSCP6	7.34881	3.63556	2.02137	Uncharacterized protein
LOC711847	3.20339	11.5176	24.8301	11.4742	R-NSCP6	24.8301	11.5176	2.15584	Uncharacterized protein
LOC712065	10.6759	25.1802	72.6092	33.5271	R-NSCP6	72.6092	33.5271	2.16569	mml-mir-762-1 [Source:miRBase;Acc:MI0012548]
LOC712099	2.42657	11.6893	76.8009	5.88976	R-NSCP6	76.8009	11.6893	6.57019	Uncharacterized protein
LOC712288	0.726962	72.0485	280.913	0.0729643	R-NSCP6	280.913	72.0485	3.89894	r-spondin-3-like
LOC712353	37.1042	44.4043	142.65	67.976	R-NSCP6	142.65	67.976	2.09853	Uncharacterized protein
LOC712412	30.0232	23.0262	60.5635	25.1054	R-NSCP6	60.5635	30.0232	2.01722	DNA-directed RNA polymerase II subunit RPB9 [Source:RefSeq peptide;Acc:NP_001253556]
LOC712669	10.2781	9.19384	23.9204	10.4474	R-NSCP6	23.9204	10.4474	2.2896	Uncharacterized protein
LOC712690	2.84547	5.36157	16.368	3.03247	R-NSCP6	16.368	5.36157	3.05284	tektin-2-like
LOC712839	3.28955	6.51897	18.4804	0.348909	R-NSCP6	18.4804	6.51897	2.83487	complement C1q tumor necrosis factor-related protein 4-like
LOC713120	2.7639	2.72957	7.51088	3.4446	R-NSCP6	7.51088	3.4446	2.18048	Uncharacterized protein
LOC713183	17.7189	15.5885	35.7577	11.5334	R-NSCP6	35.7577	17.7189	2.01805	SH2 domain-containing adapter protein F-like
LOC713582	1.93742	4.63662	21.0001	0.82104	R-NSCP6	21.0001	4.63662	4.52918	Uncharacterized protein
LOC713755	12.2149	12.3334	34.4414	15.5662	R-NSCP6	34.4414	15.5662	2.21258	Uncharacterized protein
LOC713876	5.65206	6.04301	13.6618	5.03078	R-NSCP6	13.6618	6.04301	2.26076	Uncharacterized protein
LOC714010	1.10043	7.16621	15.3779	2.221	R-NSCP6	15.3779	7.16621	2.14589	transmembrane protein 178-like
LOC714145	1.69057	1.92362	4.88214	1.13663	R-NSCP6	4.88214	1.92362	2.538	dehydrogenase/reductase SDR family member 4-like
LOC714164	0.782932	4.83844	16.3898	0.364656	R-NSCP6	16.3898	4.83844	3.38741	lipid phosphate phosphatase-related protein type 1 [Source:RefSeq peptide;Acc:NP_001252985]
LOC714181	0	24.4449	53.6602	0.220918	R-NSCP6	53.6602	24.4449	2.19515	doublesex- and mab-3-related transcription factor A2-like
LOC714311	0.0402376	0.526799	3.17087	0.0438348	R-NSCP6	3.17087	0.526799	6.01913	Uncharacterized protein
LOC714315	23.1368	41.2686	113.497	20.0336	R-NSCP6	113.497	41.2686	2.7502	3-beta-hydroxysteroid-Delta(8),Delta(7)-isomerase-like
LOC714439	0	1.49656	19.7011	0.0611629	R-NSCP6	19.7011	1.49656	13.1643	Uncharacterized protein
LOC714483	0.0707193	0.565773	6.25671	0.24085	R-NSCP6	6.25671	0.565773	11.0587	NADH-ubiquinone oxidoreductase MLRQ subunit-like protein; Uncharacterized protein [Source:UniProtKB/TrEMBL;Acc:F7DEC3]
LOC714517	0	3.13685	30.3852	5.5007	R-NSCP6	30.3852	5.5007	5.52388	Uncharacterized protein
LOC714709	0.53625	0.651045	4.15981	1.92141	R-NSCP6	4.15981	1.92141	2.16498	Uncharacterized protein
LOC714737	0.174281	0.733512	7.46939	1.50859	R-NSCP6	7.46939	1.50859	4.95124	Uncharacterized protein
LOC714741	37.5374	55.8948	185.402	90.7211	R-NSCP6	185.402	90.7211	2.04365	Uncharacterized protein
LOC714789	0.683938	16.4106	139.069	51.4752	R-NSCP6	139.069	51.4752	2.70167	Uncharacterized protein
LOC714805	13.0278	11.5434	29.5789	11.2219	R-NSCP6	29.5789	13.0278	2.27044	evolutionarily conserved signaling intermediate in Toll pathway, mitochondrial-like
LOC714901	2.54162	2.10916	17.5355	4.77863	R-NSCP6	17.5355	4.77863	3.66957	Uncharacterized protein
LOC714909	35.8043	35.1724	94.2673	31.8553	R-NSCP6	94.2673	35.8043	2.63285	Uncharacterized protein
LOC715007	30.4768	26.1196	83.9156	29.069	R-NSCP6	83.9156	30.4768	2.75343	Uncharacterized protein
LOC715018	6.64763	6.18796	13.8317	4.00859	R-NSCP6	13.8317	6.64763	2.0807	Uncharacterized protein
LOC715092	0.57625	3.49237	8.5353	3.23158	R-NSCP6	8.5353	3.49237	2.44399	uncharacterized protein C2orf81-like
LOC715161	0	0	18.836	0	R-NSCP6	18.836	0	Inf	nuclear protein, transcriptional regulator, 1-like [Source:HGNC Symbol;Acc:44164]
LOC715175	11.7318	19.2988	42.591	20.2634	R-NSCP6	42.591	20.2634	2.10187	protein deltex-3-like
LOC715192	9.00583	7.16162	19.4686	5.74799	R-NSCP6	19.4686	9.00583	2.16178	Uncharacterized protein
LOC715326	5.83618	8.80789	23.4308	9.0138	R-NSCP6	23.4308	9.0138	2.59944	Uncharacterized protein
LOC715354	0.667523	2.16913	8.12778	2.32731	R-NSCP6	8.12778	2.32731	3.49235	protein FAM65B-like
LOC715362	7.94722	6.2384	20.513	6.65994	R-NSCP6	20.513	7.94722	2.58115	migration and invasion-inhibitory protein-like
LOC715611	4.12446	6.74365	15.1744	6.95198	R-NSCP6	15.1744	6.95198	2.18275	Uncharacterized protein
LOC715696	2.09731	3.35885	10.1212	4.39617	R-NSCP6	10.1212	4.39617	2.30228	Uncharacterized protein
LOC715698	1.58845	4.05208	13.0871	5.51437	R-NSCP6	13.0871	5.51437	2.37327	histone deacetylase 10-like
LOC715739	1.06836	5.0738	15.3998	1.09251	R-NSCP6	15.3998	5.0738	3.03516	Uncharacterized protein
LOC715821	0.617445	1.53398	3.34828	0.652005	R-NSCP6	3.34828	1.53398	2.18274	5-hydroxyisourate hydrolase-like
LOC715864	0.0293786	0.502552	3.61861	0.0210811	R-NSCP6	3.61861	0.502552	7.20047	Uncharacterized protein
LOC715877	1.9819	12.0674	32.3392	16.0668	R-NSCP6	32.3392	16.0668	2.0128	Uncharacterized protein
LOC715939	0.548166	7.28343	20.4704	3.97173	R-NSCP6	20.4704	7.28343	2.81054	protein FAM70B-like
LOC715951	4.05621	3.88597	8.61656	0.794163	R-NSCP6	8.61656	4.05621	2.12429	cyclic AMP-responsive element-binding protein 3-like protein 4 [Source:RefSeq peptide;Acc:NP_001252928]
LOC716063	4.61567	9.13409	20.4267	8.49633	R-NSCP6	20.4267	9.13409	2.23631	neurogranin [Source:RefSeq peptide;Acc:NP_001254528]
LOC716074	4.74969	5.98642	16.9807	8.46648	R-NSCP6	16.9807	8.46648	2.00564	serine/threonine-protein kinase 19-like
LOC716182	0.515385	3.15033	8.4207	0.100814	R-NSCP6	8.4207	3.15033	2.67296	eyes absent homolog 2-like
LOC716260	9.29738	8.48339	24.8814	9.57628	R-NSCP6	24.8814	9.57628	2.59823	Uncharacterized protein
LOC716287	0.260059	21.4708	50.1291	0.46514	R-NSCP6	50.1291	21.4708	2.33476	Uncharacterized protein
LOC716342	1.34701	1.82514	5.95157	1.68794	R-NSCP6	5.95157	1.82514	3.26088	Uncharacterized protein
LOC716462	15.5584	36.8647	77.4383	19.5691	R-NSCP6	77.4383	36.8647	2.10061	Uncharacterized protein
LOC716563	0.147243	9.24669	33.0988	3.82988	R-NSCP6	33.0988	9.24669	3.57953	ELAV-like protein 3-like
LOC716568	3.7749	5.59586	40.5844	0	R-NSCP6	40.5844	5.59586	7.25258	tumor protein D52-like 1 [Source:RefSeq peptide;Acc:NP_001244559]
LOC716587	22.3396	21.2316	45.959	14.2859	R-NSCP6	45.959	22.3396	2.05729	sentrin-specific protease 6-like
LOC716603	0	0	6.73014	1.24093	R-NSCP6	6.73014	1.24093	5.42346	Uncharacterized protein
LOC716850	3.22017	3.18661	6.79655	2.1457	R-NSCP6	6.79655	3.22017	2.11062	Uncharacterized protein
LOC716918	3.30855	6.42251	30.5652	9.15663	R-NSCP6	30.5652	9.15663	3.33804	tumor protein p53-inducible protein 13-like
LOC716956	1.72615	8.52958	22.3741	10.4223	R-NSCP6	22.3741	10.4223	2.14675	Uncharacterized protein
LOC716995	0.633318	1.14456	4.94095	2.39715	R-NSCP6	4.94095	2.39715	2.06118	Uncharacterized protein
LOC716996	17.9032	18.7296	54.2567	12.1775	R-NSCP6	54.2567	18.7296	2.89684	transmembrane protein 160 precursor [Source:RefSeq peptide;Acc:NP_001253228]
LOC717043	2.35487	4.43793	15.6191	4.01321	R-NSCP6	15.6191	4.43793	3.51946	SAC3 domain-containing protein 1-like
LOC717055	2.27326	2.98576	13.438	1.6944	R-NSCP6	13.438	2.98576	4.5007	Uncharacterized protein
LOC717226	18.4686	35.3347	72.2063	25.811	R-NSCP6	72.2063	35.3347	2.0435	Uncharacterized protein
LOC717249	1.78929	15.9495	33.3309	3.13207	R-NSCP6	33.3309	15.9495	2.08978	equilibrative nucleoside transporter 4-like
LOC717296	0.539208	2.99309	7.85497	2.66379	R-NSCP6	7.85497	2.99309	2.62437	Uncharacterized protein
LOC717444	16.2307	22.2748	47.7958	17.9612	R-NSCP6	47.7958	22.2748	2.14573	mitochondrial carnitine/acylcarnitine carrier protein CACL-like
LOC717475	4.0018e-07	1.37996e-07	59.0449	2.64357e-07	R-NSCP6	59.0449	4.0018e-07	1.47546e+08	Uncharacterized protein
LOC717547	0.510775	1.95286	13.2213	4.74906	R-NSCP6	13.2213	4.74906	2.78398	Uncharacterized protein
LOC717581	0	0	120.652	0	R-NSCP6	120.652	0	Inf	Uncharacterized protein
LOC717674	1.74419	0.759772	3.89443	1.19033	R-NSCP6	3.89443	1.74419	2.2328	60S ribosomal protein L32-like
LOC717690	0.73975	1.06152	6.10823	0.613504	R-NSCP6	6.10823	1.06152	5.75423	Uncharacterized protein
LOC717722	3.28255	9.85987	26.8005	12.1551	R-NSCP6	26.8005	12.1551	2.20488	integral membrane protein GPR137 [Source:RefSeq peptide;Acc:NP_001248644]
LOC717758	0.142984	0.593475	3.69658	0.277856	R-NSCP6	3.69658	0.593475	6.2287	brain-enriched guanylate kinase-associated protein-like
LOC717847	6.29186	3.92522	14.495	5.61854	R-NSCP6	14.495	6.29186	2.30377	dnaJ homolog subfamily C member 4 [Source:RefSeq peptide;Acc:NP_001244549]
LOC717889	34.5524	36.7437	104.741	17.9434	R-NSCP6	104.741	36.7437	2.85058	Uncharacterized protein
LOC717955	2.94119	5.24613	11.517	3.35576	R-NSCP6	11.517	5.24613	2.19533	Uncharacterized protein
LOC718143	0.890179	0.889554	3.05715	0.34767	R-NSCP6	3.05715	0.890179	3.43431	tumor necrosis factor receptor superfamily member 19L-like
LOC718145	3.26615	35.2081	126.293	35.0857	R-NSCP6	126.293	35.2081	3.58704	homeobox protein Meis3-like
LOC718148	1.21458	3.51834	7.69757	1.86897	R-NSCP6	7.69757	3.51834	2.18784	Uncharacterized protein
LOC718353	5.41648	7.64312	17.2239	7.04204	R-NSCP6	17.2239	7.64312	2.25352	uncharacterized LOC718353
LOC718457	1.92781	2.35753	13.7543	0	R-NSCP6	13.7543	2.35753	5.8342	FXYD domain-containing ion transport regulator 7-like
LOC718466	2.11	2.63271	5.3979	1.19268	R-NSCP6	5.3979	2.63271	2.05032	uncharacterized protein C19orf57-like
LOC718503	4.24716	3.77271	12.5113	2.1498	R-NSCP6	12.5113	4.24716	2.9458	Uncharacterized protein
LOC718643	26.6732	40.5684	130.063	62.3956	R-NSCP6	130.063	62.3956	2.08449	Uncharacterized protein
LOC718666	0.770046	1.82601	5.32131	1.93618	R-NSCP6	5.32131	1.93618	2.74836	uncharacterized protein C17orf56-like
LOC718716	29.3311	26.2329	68.1229	26.9301	R-NSCP6	68.1229	29.3311	2.32255	uncharacterized protein LOC718716 [Source:RefSeq peptide;Acc:NP_001248221]
LOC718834	9.46913	26.3199	67.7517	30.7681	R-NSCP6	67.7517	30.7681	2.20201	Uncharacterized protein
LOC718888	16.9515	17.5264	47.6313	16.571	R-NSCP6	47.6313	17.5264	2.71769	Uncharacterized protein
LOC718969	27.7737	28.5364	75.2692	31.9726	R-NSCP6	75.2692	31.9726	2.35418	Uncharacterized protein
LOC719037	27.0518	90.2371	200.656	93.0312	R-NSCP6	200.656	93.0312	2.15687	Uncharacterized protein
LOC719150	2.61355	3.65851	10.3514	3.36771	R-NSCP6	10.3514	3.65851	2.8294	cyclic AMP-dependent transcription factor ATF-5-like
LOC719201	351.014	287.306	743.538	279.573	R-NSCP6	743.538	351.014	2.11826	protein FAM195A-like
LOC719284	0	0.904616	10.0479	2.8577	R-NSCP6	10.0479	2.8577	3.51608	Uncharacterized protein
LOC719293	8.14754	5.43222	18.097	4.10993	R-NSCP6	18.097	8.14754	2.22116	reticulocalbin-3-like
LOC719305	19.1541	11.8143	40.4822	17.2849	R-NSCP6	40.4822	19.1541	2.1135	ras-related C3 botulinum toxin substrate 3-like
LOC719343	31.79	29.7318	86.024	31.7651	R-NSCP6	86.024	31.79	2.70601	Uncharacterized protein
LOC719390	3.38522	4.4388	10.7172	3.39831	R-NSCP6	10.7172	4.4388	2.41444	Uncharacterized protein
LOC719395	0.325922	1.40888	8.64307	1.69585	R-NSCP6	8.64307	1.69585	5.0966	Uncharacterized protein
LOC719437	12.3561	12.7242	40.8495	6.04697	R-NSCP6	40.8495	12.7242	3.21038	polyamine-modulated factor 1-like
LOC719442	4.65343	10.1217	44.4096	9.75039	R-NSCP6	44.4096	10.1217	4.38756	protein fuzzy homolog
LOC719449	38.0965	68.7832	176.355	51.0622	R-NSCP6	176.355	68.7832	2.56393	prostate tumor-overexpressed gene 1 protein-like
LOC719496	4.18859	17.6755	51.8656	23.1478	R-NSCP6	51.8656	23.1478	2.24063	Uncharacterized protein
LOC719503	4.43402	6.61881	23.1173	6.31133	R-NSCP6	23.1173	6.61881	3.49267	Uncharacterized protein
LOC719536	1.89822	1.77171	5.15696	0.925387	R-NSCP6	5.15696	1.89822	2.71673	Uncharacterized protein
LOC719538	2.05036	27.1715	126.734	48.3661	R-NSCP6	126.734	48.3661	2.62031	stathmin-3-like
LOC719608	63.29	90.6115	343.084	96.0748	R-NSCP6	343.084	96.0748	3.57101	pancreatic progenitor cell differentiation and proliferation factor [Source:RefSeq peptide;Acc:NP_001253878]
LOC719614	1.61482	6.93097	14.3383	0.778606	R-NSCP6	14.3383	6.93097	2.06873	Uncharacterized protein
LOC719704	0.0608502	6.51056	22.9697	0.251737	R-NSCP6	22.9697	6.51056	3.52807	nescient helix loop helix 1 [Source:HGNC Symbol;Acc:7817]
LOC719873	41.1677	39.43	84.3543	35.157	R-NSCP6	84.3543	41.1677	2.04904	protein fucU homolog
LOC719943	1.15294	11.1846	30.2277	2.66829	R-NSCP6	30.2277	11.1846	2.70262	Uncharacterized protein
LOC720072	48.2347	52.5667	151.672	53.8486	R-NSCP6	151.672	53.8486	2.81664	coiled-coil domain-containing protein 124-like
LOC720111	0.554731	6.92156	17.9699	6.94914	R-NSCP6	17.9699	6.94914	2.58592	vacuolar protein sorting-associated protein 37D-like
LOC720182	5.80852	14.3587	40.6971	11.2366	R-NSCP6	40.6971	14.3587	2.83432	uncharacterized LOC720182
LOC720310	0.756219	3.90459	8.83991	2.03977	R-NSCP6	8.83991	3.90459	2.26398	UPF0740 protein C1orf192-like
LOC720367	2.8997	4.7419	10.9734	4.18931	R-NSCP6	10.9734	4.7419	2.31414	Uncharacterized protein
LOC720528	9.13602e-173	0	14.747	1.06084	R-NSCP6	14.747	1.06084	13.9012	Uncharacterized protein
LOC720679	9.6978	14.9458	36.2805	10.5275	R-NSCP6	36.2805	14.9458	2.42747	protein SCO2 homolog, mitochondrial-like
LOC720683	0.0970839	3.3887	10.0294	2.03937	R-NSCP6	10.0294	3.3887	2.95966	Uncharacterized protein
LOC720799	0.176146	0.56988	5.01069	0.677416	R-NSCP6	5.01069	0.677416	7.39677	uncharacterized protein C11orf35-like
LOC720811	0	0	192.492	0	R-NSCP6	192.492	0	Inf	Uncharacterized protein
LOC720854	10.0749	17.2453	40.8674	9.68374	R-NSCP6	40.8674	17.2453	2.36977	CD9 antigen-like
LOC721111	3.51965	17.8911	81.021	37.3041	R-NSCP6	81.021	37.3041	2.17191	Uncharacterized protein
LOC721125	1.99464	12.1832	74.7355	2.53628	R-NSCP6	74.7355	12.1832	6.13431	lipid phosphate phosphatase-related protein type 3-like
LOC721161	22.1265	26.5303	71.9003	29.5292	R-NSCP6	71.9003	29.5292	2.43489	membralin-like
LOC721259	24.2742	22.361	57.8169	19.0678	R-NSCP6	57.8169	24.2742	2.38183	NADH dehydrogenase [ubiquinone] iron-sulfur protein 7, mitochondrial-like
LOC721263	4.44448	13.0165	56.1728	23.728	R-NSCP6	56.1728	23.728	2.36736	guanidinoacetate N-methyltransferase [Source:RefSeq peptide;Acc:NP_001248061]
LOC721275	4.19438	6.46798	18.3715	8.29801	R-NSCP6	18.3715	8.29801	2.21396	diphthamide biosynthesis protein 1-like
LOC721419	16.4047	35.1721	101.132	39.1517	R-NSCP6	101.132	39.1517	2.58308	BTB/POZ domain-containing protein 2-like
LOC721574	37.2115	40.4299	85.3983	38.7174	R-NSCP6	85.3983	40.4299	2.11226	Uncharacterized protein
LOC721581	6.29179	7.24407	24.1685	7.77548	R-NSCP6	24.1685	7.77548	3.1083	uncharacterized protein C9orf75-like
LOC721674	63.3753	75.3085	260.376	74.7281	R-NSCP6	260.376	75.3085	3.45746	uncharacterized LOC721674
LOC721691	7.85423e-138	0.000492327	25.2419	3.3818	R-NSCP6	25.2419	3.3818	7.46404	Uncharacterized protein
LOC721694	1.16639	4.26368	10.6672	0.502171	R-NSCP6	10.6672	4.26368	2.50188	Uncharacterized protein
LOC721782	0.285736	1.54049	5.42577	2.46583	R-NSCP6	5.42577	2.46583	2.20038	Uncharacterized protein
LOC721787	3.59924	7.66587	27.5771	3.50878	R-NSCP6	27.5771	7.66587	3.59739	Uncharacterized protein
LOC721843	22.9739	21.1169	45.9555	13.4648	R-NSCP6	45.9555	22.9739	2.00034	fibronectin type III and SPRY domain-containing protein 1-like
LOC721854	7.21505	11.695	32.8015	12.5647	R-NSCP6	32.8015	12.5647	2.61061	Uncharacterized protein
LOC721864	3.38583	7.4556	16.8278	6.72507	R-NSCP6	16.8278	7.4556	2.25707	uncharacterized LOC721864
LOC721925	4.8324	16.7967	49.879	17.907	R-NSCP6	49.879	17.907	2.78545	Uncharacterized protein
LOC722142	0.253883	6.43433	17.9851	7.03841	R-NSCP6	17.9851	7.03841	2.55528	Uncharacterized protein
LOC722292	1.02859	1.32621	17.0199	5.977	R-NSCP6	17.0199	5.977	2.84757	Uncharacterized protein
LOC722367	15.5908	176.978	391.27	173.841	R-NSCP6	391.27	176.978	2.21084	uncharacterized protein C4orf48-like
LOC722372	0.164691	3.51334	12.2245	1.46624	R-NSCP6	12.2245	3.51334	3.47945	Uncharacterized protein
LOC722381	6.01892	7.31138	18.8461	7.87857	R-NSCP6	18.8461	7.87857	2.39207	Uncharacterized protein
LOC722411	1.77512	3.54708	7.14926	3.50144	R-NSCP6	7.14926	3.54708	2.01553	Uncharacterized protein
LOC722479	42.4166	24.7989	103.108	32.6115	R-NSCP6	103.108	42.4166	2.43084	nucleoside diphosphate kinase 3-like
LOC722609	21.6252	51.3101	157.623	46.3413	R-NSCP6	157.623	51.3101	3.07197	WD repeat-containing protein 34-like
LOC722628	30.2681	33.4338	103.758	33.9663	R-NSCP6	103.758	33.9663	3.05473	Uncharacterized protein
LOC722727	0.46217	1.05601	3.66148	0.115473	R-NSCP6	3.66148	1.05601	3.46728	patched domain-containing protein 2-like
LOC722784	9.4075	11.5377	30.9563	7.29408	R-NSCP6	30.9563	11.5377	2.68306	SH3 domain and tetratricopeptide repeats-containing protein 1-like
LOC722968	0.436115	5.73458	41.8644	5.17929	R-NSCP6	41.8644	5.73458	7.30034	Uncharacterized protein
LPAR2	6.59234	8.61582	35.3299	5.17552	R-NSCP6	35.3299	8.61582	4.10058	lysophosphatidic acid receptor 2
LRFN1	2.59897	5.47807	12.6688	2.69155	R-NSCP6	12.6688	5.47807	2.31264	leucine rich repeat and fibronectin type III domain containing 1
LRFN4	5.60925	6.16017	24.1246	11.2371	R-NSCP6	24.1246	11.2371	2.14687	leucine rich repeat and fibronectin type III domain containing 4
LRP3	5.09508	15.2042	52.6425	16.552	R-NSCP6	52.6425	16.552	3.18043	low density lipoprotein receptor-related protein 3
LRRC1	5.27093	12.7431	25.8335	7.41699	R-NSCP6	25.8335	12.7431	2.02725	leucine rich repeat containing 1
LRRC14	2.67918	3.25923	6.77302	2.85858	R-NSCP6	6.77302	3.25923	2.0781	leucine rich repeat containing 14
LRRC16B	1.71234	1.99558	5.824	0.818386	R-NSCP6	5.824	1.99558	2.91845	Uncharacterized protein [Source:UniProtKB/TrEMBL;Acc:F7E9C7]
LRRC24	0.430044	2.65865	16.1478	2.47851	R-NSCP6	16.1478	2.65865	6.07368	leucine rich repeat containing 24
LRRC27	4.24527	14.5588	33.3787	9.82489	R-NSCP6	33.3787	14.5588	2.29268	Uncharacterized protein [Source:UniProtKB/TrEMBL;Acc:F6Z4V7]
LRRC45	4.53565	5.6921	21.2674	5.82264	R-NSCP6	21.2674	5.82264	3.65254	leucine rich repeat containing 45
LRRC56	0.190849	1.35434	6.39752	2.0618	R-NSCP6	6.39752	2.0618	3.10288	leucine rich repeat containing 56
LY6H	0.292628	23.3075	168.397	35.0621	R-NSCP6	168.397	35.0621	4.80282	lymphocyte antigen 6 complex, locus H
LZTS1	3.52996	3.04756	8.45138	1.09568	R-NSCP6	8.45138	3.52996	2.39419	leucine zipper, putative tumor suppressor 1
MAD1L1	7.3011	8.30113	20.2492	6.5191	R-NSCP6	20.2492	8.30113	2.43933	MAD1 mitotic arrest deficient-like 1 (yeast)
MAF1	30.5721	31.7905	70.4343	31.9109	R-NSCP6	70.4343	31.9109	2.20722	MAF1 homolog (S. cerevisiae)
MAGED4B	36.9085	98.0087	220.089	96.7178	R-NSCP6	220.089	98.0087	2.24561	melanoma antigen family D, 4B
MAMDC4	0.308455	1.18983	3.15773	0.768717	R-NSCP6	3.15773	1.18983	2.65393	MAM domain containing 4
MAP2K2	56.1386	58.8489	177.596	67.1127	R-NSCP6	177.596	67.1127	2.64624	Uncharacterized protein [Source:UniProtKB/TrEMBL;Acc:F6YHA5]
MAP3K10	2.69974	4.45915	14.6396	3.97783	R-NSCP6	14.6396	4.45915	3.28305	mitogen-activated protein kinase kinase kinase 10
MAPK11	2.1164	9.99875	47.4432	8.79998	R-NSCP6	47.4432	9.99875	4.74491	mitogen-activated protein kinase 11
MAPK12	9.11767	11.917	29.543	13.1851	R-NSCP6	29.543	13.1851	2.24064	mitogen-activated protein kinase 12
MAST1	1.81399	4.34495	18.9432	3.18707	R-NSCP6	18.9432	4.34495	4.35982	microtubule associated serine/threonine kinase 1
MDGA1	0.0715022	1.73926	4.57152	1.43555	R-NSCP6	4.57152	1.73926	2.62843	MAM domain containing glycosylphosphatidylinositol anchor 1
MDM1	5.62677	20.2974	41.2317	7.67795	R-NSCP6	41.2317	20.2974	2.03138	Mdm1 nuclear protein homolog (mouse)
MED16	9.87983	13.2255	28.6383	10.7915	R-NSCP6	28.6383	13.2255	2.16539	Uncharacterized protein [Source:UniProtKB/TrEMBL;Acc:F6YCF7]
MEF2C	0.126261	1.89659	5.80781	0.637125	R-NSCP6	5.80781	1.89659	3.06224	myocyte enhancer factor 2C
MESP2	1.41118	2.84995	5.7712	0.444405	R-NSCP6	5.7712	2.84995	2.02502	mesoderm posterior 2 homolog (mouse)
MIA	2.45732	0.707981	7.09191	1.29785	R-NSCP6	7.09191	2.45732	2.88603	melanoma inhibitory activity
MICALL2	1.67981	2.5989	11.6802	4.17152	R-NSCP6	11.6802	4.17152	2.79999	Uncharacterized protein [Source:UniProtKB/TrEMBL;Acc:F7E845]
MPDU1	24.4852	25.4335	66.3602	15.1492	R-NSCP6	66.3602	25.4335	2.60917	mannose-P-dolichol utilization defect 1
MT1E	8.2199	27.4083	104.823	49.64	R-NSCP6	104.823	49.64	2.11166	metallothionein 1E
MVD	38.9492	49.7855	114.475	48.7833	R-NSCP6	114.475	49.7855	2.29936	mevalonate (diphospho) decarboxylase
MYH7	0.0463893	2.15179	4.93397	2.13942	R-NSCP6	4.93397	2.15179	2.29296	myosin, heavy chain 7, cardiac muscle, beta
MYT1L	0.0591671	0.856953	3.54419	0.0524442	R-NSCP6	3.54419	0.856953	4.1358	myelin transcription factor 1-like
MZF1	0.633989	3.72272	8.09576	3.40363	R-NSCP6	8.09576	3.72272	2.17469	myeloid zinc finger 1
NDN	5.49495	50.8385	103.445	18.5825	R-NSCP6	103.445	50.8385	2.03478	necdin homolog (mouse)
NEUROD1	0.011732	1.91172	9.35964	0.129227	R-NSCP6	9.35964	1.91172	4.89593	neuronal differentiation 1
NEUROD2	0	0.0568469	7.10762	0	R-NSCP6	7.10762	0.0568469	125.031	neuronal differentiation 2
NEUROD6	0	1.16534	32.034	0.123726	R-NSCP6	32.034	1.16534	27.489	neuronal differentiation 6
NEUROG1	0	2.73725	9.4831	0.14969	R-NSCP6	9.4831	2.73725	3.46446	neurogenin 1
NFKBIE	4.07889	4.75659	11.599	5.53219	R-NSCP6	11.599	5.53219	2.09664	NF-kappa-B inhibitor epsilon-like
NFKBIL1	4.29889	8.71058	35.1028	11.0684	R-NSCP6	35.1028	11.0684	3.17144	nuclear factor of kappa light polypeptide gene enhancer in B-cells inhibitor-like 1
NFKBIL2	7.61746	7.43776	15.3065	2.97199	R-NSCP6	15.3065	7.61746	2.0094	Uncharacterized protein
NNAT	46.0964	91.9068	792.792	122.599	R-NSCP6	792.792	122.599	6.46655	neuronatin
NOL3	2.09236	2.70666	6.25217	2.54242	R-NSCP6	6.25217	2.70666	2.30992	Uncharacterized protein [Source:UniProtKB/TrEMBL;Acc:F6UJ43]
NR2F1	0.115798	61.927	238.942	34.8118	R-NSCP6	238.942	61.927	3.85845	nuclear receptor subfamily 2, group F, member 1
NR2F2	0.370291	39.9924	141.062	16.4522	R-NSCP6	141.062	39.9924	3.52722	nuclear receptor subfamily 2, group F, member 2
NRXN2	0.324522	5.59736	21.4386	2.15707	R-NSCP6	21.4386	5.59736	3.83013	Uncharacterized protein
NT5DC2	26.9047	44.654	94.6054	41.5233	R-NSCP6	94.6054	44.654	2.11863	Uncharacterized protein [Source:UniProtKB/TrEMBL;Acc:F7H8Z8]
NT5M	2.53541	2.13011	9.74844	1.79056	R-NSCP6	9.74844	2.53541	3.84492	Uncharacterized protein [Source:UniProtKB/TrEMBL;Acc:F6WAN5]
NUBP2	14.8707	12.6398	42.1352	15.2136	R-NSCP6	42.1352	15.2136	2.76957	nucleotide binding protein 2
NUDT2	1.65668	10.9873	23.9023	11.6915	R-NSCP6	23.9023	11.6915	2.04442	nudix (nucleoside diphosphate linked moiety X)-type motif 2
NXPH4	0.108831	1.73708	10.9457	0.171699	R-NSCP6	10.9457	1.73708	6.30121	neurexophilin 4
OCIAD2	8.27415	9.99532	32.081	7.03283	R-NSCP6	32.081	9.99532	3.2096	OCIA domain containing 2
OGFR	4.65983	11.8193	41.0224	12.6396	R-NSCP6	41.0224	12.6396	3.24555	opioid growth factor receptor
OLFM1	7.96388	23.9643	77.6459	11.4366	R-NSCP6	77.6459	23.9643	3.24007	Uncharacterized protein [Source:UniProtKB/TrEMBL;Acc:F6V489]
OTOS	0	0	16.3958	0	R-NSCP6	16.3958	0	Inf	otospiralin
OTUB1	53.8596	50.7517	114.136	52.0526	R-NSCP6	114.136	53.8596	2.11914	Uncharacterized protein
PAFAH1B3	31.0886	79.3502	267.914	64.5814	R-NSCP6	267.914	79.3502	3.37635	platelet-activating factor acetylhydrolase 1b, catalytic subunit 3 (29kDa)
PARD6A	0.371008	1.59346	7.28649	1.23006	R-NSCP6	7.28649	1.59346	4.57275	par-6 partitioning defective 6 homolog alpha (C. elegans)
PCBP4	10.3583	48.6985	137.976	36.0549	R-NSCP6	137.976	48.6985	2.83327	poly(rC) binding protein 4
PDE2A	0.429633	1.2538	5.49735	0.487132	R-NSCP6	5.49735	1.2538	4.38455	Uncharacterized protein [Source:UniProtKB/TrEMBL;Acc:F6TL18]
PDE4D	0.263923	2.43312	5.80097	0.585097	R-NSCP6	5.80097	2.43312	2.38417	phosphodiesterase 4D, cAMP-specific
PDZD4	32.3929	20.9912	72.0642	21.7499	R-NSCP6	72.0642	32.3929	2.22469	PDZ domain containing 4
PEMT	20.3204	15.2728	50.3627	10.3029	R-NSCP6	50.3627	20.3204	2.47843	phosphatidylethanolamine N-methyltransferase
PEX16	4.9248	6.57957	16.453	6.99288	R-NSCP6	16.453	6.99288	2.35282	peroxisomal biogenesis factor 16
PGF	1.81311	0.661807	5.16091	1.3508	R-NSCP6	5.16091	1.81311	2.84644	placental growth factor
PHACTR3	0.459168	4.00564	11.8924	0.0372373	R-NSCP6	11.8924	4.00564	2.96891	phosphatase and actin regulator 3
PHF1	10.7523	14.7868	38.4451	12.7519	R-NSCP6	38.4451	14.7868	2.59996	PHD finger protein 1
PHYHIP	0.431576	0.986486	5.00337	0.514098	R-NSCP6	5.00337	0.986486	5.07191	phytanoyl-CoA 2-hydroxylase interacting protein
PICK1	5.52236	5.31392	15.2249	7.03919	R-NSCP6	15.2249	7.03919	2.16288	protein interacting with PRKCA 1
PIGQ	1.48091	3.55517	12.387	5.55441	R-NSCP6	12.387	5.55441	2.23012	phosphatidylinositol glycan anchor biosynthesis, class Q
PIP5KL1	1.26375	2.55514	6.42299	1.26173	R-NSCP6	6.42299	2.55514	2.51375	phosphatidylinositol-4-phosphate 5-kinase-like 1
PITPNM1	4.31853	23.8212	52.7417	20.2407	R-NSCP6	52.7417	23.8212	2.21407	phosphatidylinositol transfer protein, membrane-associated 1
PKMYT1	8.16635	4.95885	17.8492	3.71749	R-NSCP6	17.8492	8.16635	2.1857	Uncharacterized protein [Source:UniProtKB/TrEMBL;Acc:F6Z3J0]
PLAC9	2.00211	1.9077	6.71519	0	R-NSCP6	6.71519	2.00211	3.35406	placenta-specific 9
PLEKHO1	14.8828	36.4108	91.3215	36.4422	R-NSCP6	91.3215	36.4422	2.50593	pleckstrin homology domain containing, family O member 1
PNKP	5.41851	6.30816	14.0011	5.97492	R-NSCP6	14.0011	6.30816	2.21952	polynucleotide kinase 3'-phosphatase
PODXL2	6.84982	24.5807	52.5231	11.9532	R-NSCP6	52.5231	24.5807	2.13676	podocalyxin-like 2
PPEF1	0.480301	1.43793	4.95506	0.3705	R-NSCP6	4.95506	1.43793	3.44597	protein phosphatase, EF-hand calcium binding domain 1
PPFIA2	0.15012	1.50117	4.26856	1.02994	R-NSCP6	4.26856	1.50117	2.84349	protein tyrosine phosphatase, receptor type, f polypeptide (PTPRF), interacting protein (liprin), alpha 2
PPP1R16A	5.11888	10.6131	44.7953	7.50413	R-NSCP6	44.7953	10.6131	4.22076	protein phosphatase 1, regulatory subunit 16A
PPP3CC	3.81544	3.90417	8.85132	3.76889	R-NSCP6	8.85132	3.90417	2.26715	protein phosphatase 3, catalytic subunit, gamma isozyme
PRDM8	0.0418774	0.45461	4.15254	0.480361	R-NSCP6	4.15254	0.480361	8.64462	PR domain containing 8
PRR7	1.45814	6.94695	42.3054	7.4552	R-NSCP6	42.3054	7.4552	5.67462	proline rich 7 (synaptic)
PRSS53	0.76721	2.12887	6.93586	1.2235	R-NSCP6	6.93586	2.12887	3.258	Uncharacterized protein [Source:UniProtKB/TrEMBL;Acc:F6T4H1]
PSPN	0.433235	0.380746	3.13429	0.423174	R-NSCP6	3.13429	0.433235	7.23462	persephin
PTPRO	0.10673	5.57292	13.7273	3.19208	R-NSCP6	13.7273	5.57292	2.46321	protein tyrosine phosphatase, receptor type, O
PUF60	49.7451	61.5471	195.063	53.3711	R-NSCP6	195.063	61.5471	3.16933	poly-U binding splicing factor 60KDa
RAB33A	0.104253	2.18334	10.2817	2.49621	R-NSCP6	10.2817	2.49621	4.11892	RAB33A, member RAS oncogene family
RAB3A	0.603686	4.62589	25.2649	3.01266	R-NSCP6	25.2649	4.62589	5.46163	RAB3A, member RAS oncogene family
RABAC1	37.2829	34.4898	105.823	50.704	R-NSCP6	105.823	50.704	2.08707	Rab acceptor 1 (prenylated)
RAD9A	5.82897	10.9794	22.4757	8.63736	R-NSCP6	22.4757	10.9794	2.04708	RAD9 homolog A (S. pombe)
RALY	78.0096	87.907	198.974	76.7604	R-NSCP6	198.974	87.907	2.26346	RNA binding protein, autoantigenic (hnRNP-associated with lethal yellow homolog (mouse))
RAPGEF3	1.5905	1.17222	4.28054	0.0945382	R-NSCP6	4.28054	1.5905	2.69132	Uncharacterized protein [Source:UniProtKB/TrEMBL;Acc:F6YJP2]
RAPGEFL1	2.11844	2.27902	5.04654	1.08587	R-NSCP6	5.04654	2.27902	2.21435	Rap guanine nucleotide exchange factor (GEF)-like 1
RASD1	0.570649	1.19557	9.26229	3.67146	R-NSCP6	9.26229	3.67146	2.52278	RAS, dexamethasone-induced 1
RASSF7	4.66893	4.12774	14.1967	4.55325	R-NSCP6	14.1967	4.66893	3.04068	ras association domain-containing protein 7-like
RBM10	17.4126	22.7527	54.3627	18.9168	R-NSCP6	54.3627	22.7527	2.38929	RNA binding motif protein 10
RCOR2	45.9686	58.5563	124.35	10.1748	R-NSCP6	124.35	58.5563	2.1236	REST corepressor 2
RDH5	0.19578	0.880432	4.82049	2.19172	R-NSCP6	4.82049	2.19172	2.19941	retinol dehydrogenase 5 (11-cis/9-cis)
RELN	0.106729	4.78627	11.5976	0.0732213	R-NSCP6	11.5976	4.78627	2.4231	Uncharacterized protein
RFX1	1.47532	2.27799	4.7017	1.17864	R-NSCP6	4.7017	2.27799	2.06397	Uncharacterized protein [Source:UniProtKB/TrEMBL;Acc:F6Y5S3]
RHOT2	22.3008	18.0928	49.276	14.9327	R-NSCP6	49.276	22.3008	2.20961	ras homolog family member T2
RNF122	7.33171	12.2365	25.0516	7.14297	R-NSCP6	25.0516	12.2365	2.04728	ring finger protein 122
RNF208	0.502866	4.35953	15.9004	7.22008	R-NSCP6	15.9004	7.22008	2.20225	ring finger protein 208
RNF25	5.81095	5.87133	16.924	6.70037	R-NSCP6	16.924	6.70037	2.52583	ring finger protein 25
RPS6KB2	6.35469	6.75565	22.3918	7.87058	R-NSCP6	22.3918	7.87058	2.845	ribosomal protein S6 kinase, 70kDa, polypeptide 2
RSAD1	1.39358	2.52045	6.81573	2.9787	R-NSCP6	6.81573	2.9787	2.28816	radical S-adenosyl methionine domain containing 1
RSPO2	0.302589	119.701	289.861	0.838359	R-NSCP6	289.861	119.701	2.42154	R-spondin 2
RTN2	10.1707	12.8126	35.7815	6.02442	R-NSCP6	35.7815	12.8126	2.79268	reticulon-2-like
RXRG	0.197719	3.74937	47.3325	14.6822	R-NSCP6	47.3325	14.6822	3.2238	retinoid X receptor, gamma
SAMD3	1.39467	1.6053	10.59	0	R-NSCP6	10.59	1.6053	6.5969	sterile alpha motif domain containing 3
SART1	24.2545	25.9664	55.6731	20.6615	R-NSCP6	55.6731	25.9664	2.14404	squamous cell carcinoma antigen recognized by T cells
SDF2L1	13.6336	16.6243	40.4135	17.1008	R-NSCP6	40.4135	17.1008	2.36325	stromal cell-derived factor 2-like 1
SELO	2.1826	4.82091	17.5051	6.54926	R-NSCP6	17.5051	6.54926	2.67284	Uncharacterized protein
SEMA4A	0.25758	1.11112	4.38959	1.18533	R-NSCP6	4.38959	1.18533	3.70326	sema domain, immunoglobulin domain (Ig), transmembrane domain (TM) and short cytoplasmic domain, (semaphorin) 4A
SEMA6C	0.782478	4.61415	11.3864	2.90596	R-NSCP6	11.3864	4.61415	2.46771	sema domain, transmembrane domain (TM), and cytoplasmic domain, (semaphorin) 6C
SERINC2	9.08625	22.7881	61.4581	11.3151	R-NSCP6	61.4581	22.7881	2.69694	serine incorporator 2
SF3B5	48.6286	63.8401	167.37	62.3279	R-NSCP6	167.37	63.8401	2.62171	splicing factor 3b, subunit 5, 10kDa
SFRP4	0	1.90131	10.5942	1.71898	R-NSCP6	10.5942	1.90131	5.57205	secreted frizzled-related protein 4
SGSM3	11.245	11.6902	30.9563	11.289	R-NSCP6	30.9563	11.6902	2.64806	small G protein signaling modulator 3
SH3GLB2	30.831	34.6358	85.6286	41.9405	R-NSCP6	85.6286	41.9405	2.04167	SH3-domain GRB2-like endophilin B2
SIRT6	6.33701	5.31267	18.4299	6.49429	R-NSCP6	18.4299	6.49429	2.83786	sirtuin 6
SLC17A6	0.0947056	1.03868	8.26055	0.0100733	R-NSCP6	8.26055	1.03868	7.95293	solute carrier family 17 (sodium-dependent inorganic phosphate cotransporter), member 6
SLC1A1	1.39198	1.2117	3.0882	0.556451	R-NSCP6	3.0882	1.39198	2.21857	solute carrier family 1 (neuronal/epithelial high affinity glutamate transporter, system Xag), member 1
SLC25A22	8.08165	8.03002	24.6898	3.54774	R-NSCP6	24.6898	8.08165	3.05504	solute carrier family 25 (mitochondrial carrier: glutamate), member 22
SLC8A2	1.26691	2.02842	5.98529	0.432699	R-NSCP6	5.98529	2.02842	2.95072	solute carrier family 8 (sodium/calcium exchanger), member 2
SMARCD3	1.22533	21.0231	74.8107	33.0592	R-NSCP6	74.8107	33.0592	2.26293	SWI/SNF related, matrix associated, actin dependent regulator of chromatin, subfamily d, member 3
SMPD2	1.95245	3.52265	8.63127	4.09489	R-NSCP6	8.63127	4.09489	2.10781	sphingomyelin phosphodiesterase 2, neutral membrane (neutral sphingomyelinase)
SNAP91	0.45245	1.77026	5.4381	0.544235	R-NSCP6	5.4381	1.77026	3.07192	clathrin coat assembly protein AP180 [Source:RefSeq peptide;Acc:NP_001252930]
SNCA	0.340327	5.91764	14.0754	1.25947	R-NSCP6	14.0754	5.91764	2.37855	alpha-synuclein-like
SNIP	1.41101	2.81136	6.70419	2.83974	R-NSCP6	6.70419	2.83974	2.36085	p130Cas-associated protein-like
SPAG8	0.0621174	1.81663	8.08433	2.42398	R-NSCP6	8.08433	2.42398	3.33515	Uncharacterized protein [Source:UniProtKB/TrEMBL;Acc:F7GRL8]
SPATA2L	2.47841	4.56956	9.8142	3.64029	R-NSCP6	9.8142	4.56956	2.14773	spermatogenesis associated 2-like
SPINK5L3	0	240.675	630.63	51.5941	R-NSCP6	630.63	240.675	2.62026	Uncharacterized protein
SPIRE2	0.568621	1.62023	3.50449	0.46821	R-NSCP6	3.50449	1.62023	2.16296	spire homolog 2 (Drosophila)
SPNS1	18.7867	14.5411	47.6271	20.8514	R-NSCP6	47.6271	20.8514	2.28412	spinster homolog 1 (Drosophila)
SPSB3	5.1562	7.46169	23.2821	10.1216	R-NSCP6	23.2821	10.1216	2.30024	splA/ryanodine receptor domain and SOCS box containing 3
SPTBN2	2.98749	6.40932	17.484	0.555553	R-NSCP6	17.484	6.40932	2.7279	spectrin, beta, non-erythrocytic 2
SREBF1	4.49102	14.7922	56.242	27.8121	R-NSCP6	56.242	27.8121	2.02221	sterol regulatory element-binding protein 1-like
ST18	0.0102893	1.57488	5.35994	1.24908	R-NSCP6	5.35994	1.57488	3.4034	Uncharacterized protein [Source:UniProtKB/TrEMBL;Acc:F6V405]
STK11	15.4886	14.5502	36.9369	15.8021	R-NSCP6	36.9369	15.8021	2.33747	serine/threonine kinase 11
STMN4	0.138088	18.8395	80.2549	9.63612	R-NSCP6	80.2549	18.8395	4.25993	stathmin-like 4
STRN4	21.8329	32.3822	74.1497	23.7578	R-NSCP6	74.1497	32.3822	2.28983	striatin, calmodulin binding protein 4
STXBP1	7.46985	12.1371	26.6929	9.67566	R-NSCP6	26.6929	12.1371	2.19928	syntaxin binding protein 1
SURF1	25.8229	21.9819	53.4832	23.3067	R-NSCP6	53.4832	25.8229	2.07115	surfeit locus protein 1-like
SYNGR3	1.08729	2.16803	7.48677	1.79519	R-NSCP6	7.48677	2.16803	3.45326	Uncharacterized protein [Source:UniProtKB/TrEMBL;Acc:F7HQT7]
SYT3	0.385671	2.27376	7.03677	0.789127	R-NSCP6	7.03677	2.27376	3.09477	synaptotagmin III
SYT4	0.716742	4.3229	17.6058	0.127634	R-NSCP6	17.6058	4.3229	4.07268	synaptotagmin IV
TADA3	13.4761	25.1984	71.626	34.6138	R-NSCP6	71.626	34.6138	2.06929	transcriptional adaptor 3
TAF6L	17.3451	13.691	35.2113	15.8522	R-NSCP6	35.2113	17.3451	2.03004	Uncharacterized protein [Source:UniProtKB/TrEMBL;Acc:F7H8D9]
TAGLN3	4.15732	16.4847	51.7751	16.7262	R-NSCP6	51.7751	16.7262	3.09545	transgelin 3
TBCC	4.71577	4.56516	15.9041	5.37186	R-NSCP6	15.9041	5.37186	2.96063	tubulin folding cofactor C
TBKBP1	2.47516	5.27113	12.5315	3.49569	R-NSCP6	12.5315	5.27113	2.37738	TBK1 binding protein 1
TBR1	0.166405	8.15809	41.9259	0.0710246	R-NSCP6	41.9259	8.15809	5.13918	Uncharacterized protein [Source:UniProtKB/TrEMBL;Acc:F7HMW5]
TCAP	1.37536	6.34958	15.1633	6.47689	R-NSCP6	15.1633	6.47689	2.34114	titin-cap (telethonin)
TCIRG1	1.44955	1.36804	4.608	2.04524	R-NSCP6	4.608	2.04524	2.25304	Uncharacterized protein [Source:UniProtKB/TrEMBL;Acc:F7EFI0]
TCTE1	1.65439	3.83135	15.3238	1.64565	R-NSCP6	15.3238	3.83135	3.99958	t-complex-associated-testis-expressed 1
TEKT1	0.0286447	10.9114	28.7951	7.50952	R-NSCP6	28.7951	10.9114	2.63899	tektin 1
THAP7	9.56854	13.1502	34.2478	11.1325	R-NSCP6	34.2478	13.1502	2.60436	THAP domain containing 7
TM7SF2	10.4583	34.6425	102.612	49.9087	R-NSCP6	102.612	49.9087	2.05599	transmembrane 7 superfamily member 2
TMCC2	4.18969	3.54328	8.98403	3.20472	R-NSCP6	8.98403	4.18969	2.14432	transmembrane and coiled-coil domain family 2
TMEM145	0.68706	4.99986	12.2178	2.27044	R-NSCP6	12.2178	4.99986	2.44363	transmembrane protein 145
TMEM180	6.4129	5.4813	13.4179	5.41251	R-NSCP6	13.4179	6.4129	2.09233	transmembrane protein 180
TMEM62	1.5146	4.24932	9.02662	3.99001	R-NSCP6	9.02662	4.24932	2.12425	transmembrane protein 62
TMEM9	22.9656	32.3744	68.8711	30.4417	R-NSCP6	68.8711	32.3744	2.12733	Transmembrane protein 9; Uncharacterized protein [Source:UniProtKB/TrEMBL;Acc:F6ZEB5]
TNIP1	5.73575	14.006	36.1636	17.998	R-NSCP6	36.1636	17.998	2.00931	TNFAIP3 interacting protein 1
TPH1	3.62745	4.17281	8.56303	3.2127	R-NSCP6	8.56303	4.17281	2.0521	tryptophan hydroxylase 1
TRAF4	21.9431	20.4173	52.7158	20.5459	R-NSCP6	52.7158	21.9431	2.40239	TNF receptor-associated factor 4
TREX1	1.10398	3.11656	7.00261	1.14111	R-NSCP6	7.00261	3.11656	2.2469	three prime repair exonuclease 2-like
TRIM11	5.39066	5.81698	12.819	4.92939	R-NSCP6	12.819	5.81698	2.20372	tripartite motif containing 11
TRMT61A	3.70194	3.60322	9.23462	2.88564	R-NSCP6	9.23462	3.70194	2.49454	tRNA methyltransferase 61 homolog A (S. cerevisiae)
TSPAN33	4.61914	4.24373	10.9546	4.66944	R-NSCP6	10.9546	4.66944	2.34602	tetraspanin 33
TUBA3C	630.233	1430.25	3338.43	1463.3	R-NSCP6	3338.43	1463.3	2.28144	Uncharacterized protein
TYMP	0.0982977	0.959978	4.11999	0.305028	R-NSCP6	4.11999	0.959978	4.29175	thymidine phosphorylase
UBE2J2	15.6758	16.7674	38.3872	16.1383	R-NSCP6	38.3872	16.7674	2.28939	Uncharacterized protein [Source:UniProtKB/TrEMBL;Acc:F6Q1L3]
UBXN11	1.75072	5.22792	12.8495	4.29308	R-NSCP6	12.8495	5.22792	2.45786	UBX domain protein 11
UCN	0.445698	0.50146	3.87481	0.561498	R-NSCP6	3.87481	0.561498	6.90084	urocortin
USP2	1.2012	1.64783	4.97731	2.18539	R-NSCP6	4.97731	2.18539	2.27754	ubiquitin specific peptidase 2
VSTM2L	0.325721	1.7305	23.2144	2.06205	R-NSCP6	23.2144	2.06205	11.2579	V-set and transmembrane domain containing 2 like
WDR54	15.867	29.7962	64.3959	23.1851	R-NSCP6	64.3959	29.7962	2.16121	WD repeat domain 54
XAB2	10.1061	10.4522	21.6144	8.17964	R-NSCP6	21.6144	10.4522	2.06793	XPA binding protein 2
ZBTB17	7.93619	9.53299	21.1972	7.3741	R-NSCP6	21.1972	9.53299	2.22356	zinc finger and BTB domain containing 17
ZBTB45	3.11302	3.67765	10.544	5.18415	R-NSCP6	10.544	5.18415	2.03389	zinc finger and BTB domain containing 45
ZBTB48	5.11408	6.15508	14.9945	5.76263	R-NSCP6	14.9945	6.15508	2.43612	zinc finger and BTB domain containing 48
ZDHHC1	0.975048	3.32448	15.6825	7.03046	R-NSCP6	15.6825	7.03046	2.23065	Uncharacterized protein [Source:UniProtKB/TrEMBL;Acc:F6WYM4]
ZFAND2B	7.16622	9.00427	30.4102	10.3407	R-NSCP6	30.4102	10.3407	2.94083	zinc finger, AN1-type domain 2B
ZFP36L1	4.18144	8.56162	23.5079	7.52786	R-NSCP6	23.5079	8.56162	2.74573	Uncharacterized protein [Source:UniProtKB/TrEMBL;Acc:F6RDQ4]
ZFPM1	9.16517	8.92963	40.7711	9.07167	R-NSCP6	40.7711	9.16517	4.44848	zinc finger protein 414-like
ZGPAT	8.79622	10.6621	33.1675	9.66081	R-NSCP6	33.1675	10.6621	3.11078	zinc finger, CCCH-type with G patch domain
ZMAT4	1.45857	1.64192	5.25497	1.12429	R-NSCP6	5.25497	1.64192	3.2005	Uncharacterized protein [Source:UniProtKB/TrEMBL;Acc:F6RIJ5]
ZNF213	1.59996	2.47897	6.48964	2.565	R-NSCP6	6.48964	2.565	2.53007	zinc finger protein 213
ZNF219	12.8488	31.2085	78.3516	14.3211	R-NSCP6	78.3516	31.2085	2.51059	zinc finger protein 219
ZNF32	8.52716	15.1978	36.4375	11.7512	R-NSCP6	36.4375	15.1978	2.39755	zinc finger protein 32
ZNF350	2.34803	3.07535	7.89964	3.7519	R-NSCP6	7.89964	3.7519	2.1055	zinc finger protein 350
ZNF362	6.70572	17.8794	47.2504	15.8457	R-NSCP6	47.2504	17.8794	2.64273	zinc finger protein 362
ZNF408	5.19405	4.24589	10.6089	4.89743	R-NSCP6	10.6089	5.19405	2.04251	zinc finger protein 408
ZNF443	0.954457	1.60344	4.26873	1.12448	R-NSCP6	4.26873	1.60344	2.66223	Uncharacterized protein [Source:UniProtKB/TrEMBL;Acc:F6PRE4]
ZNF524	0.318023	0.694156	4.92153	1.54813	R-NSCP6	4.92153	1.54813	3.17902	zinc finger protein 524
ZNF579	1.34554	3.051	8.75451	2.61261	R-NSCP6	8.75451	3.051	2.86939	zinc finger protein 579
ZNF653	1.97178	3.22612	10.2504	2.99743	R-NSCP6	10.2504	3.22612	3.17732	zinc finger protein 653
ZNF671	1.67882	3.90998	9.93602	3.69404	R-NSCP6	9.93602	3.90998	2.54119	zinc finger protein 671
ZNF696	1.47797	5.62753	11.4363	5.18634	R-NSCP6	11.4363	5.62753	2.03221	zinc finger protein 696
ZNF768	8.66678	25.7229	59.9967	17.9952	R-NSCP6	59.9967	25.7229	2.33242	zinc finger protein 768
ZNF821	2.99217	7.7179	16.4838	4.72518	R-NSCP6	16.4838	7.7179	2.13579	zinc finger protein 821
ZNHIT2	3.35494	4.28358	12.8743	5.81858	R-NSCP6	12.8743	5.81858	2.21262	zinc finger, HIT-type containing 2

## Sheet: NPC prevalent genes
Supplementary Table S4. Prevalent genes in NPC stage.
Gene	ESC_FPKM	R-NSCP1_FPKM	R-NSCP6_FPKM	NPC_FPKM	Tissue_with_max_FPKM	Maximum_FPKM	Second_maximum_FPKM	Fold change (Max_FPKM/second FPKM)	Gene Description
39874	0.430896	0.7595	0.986413	4.1248	NPC	4.1248	0.986413	4.18162	Uncharacterized protein
A2M	0.259877	5.87189	4.81392	285.798	NPC	285.798	5.87189	48.6722	alpha-2-macroglobulin
ACHE	0.409292	0.369514	1.47575	4.35281	NPC	4.35281	1.47575	2.94956	acetylcholinesterase
ACOX2	0.537116	2.81839	1.91588	6.95265	NPC	6.95265	2.81839	2.46689	Acyl-coenzyme A oxidase [Source:UniProtKB/TrEMBL;Acc:F7HJA0]
ACSS1	0.71408	1.62652	8.93858	19.0392	NPC	19.0392	8.93858	2.13	acyl-CoA synthetase short-chain family member 1
ADAM12	0.0917611	0.673394	0.189014	3.75244	NPC	3.75244	0.673394	5.57243	ADAM metallopeptidase domain 12
ADAM17	11.5507	22.9717	17.1125	45.9615	NPC	45.9615	22.9717	2.00079	Uncharacterized protein [Source:UniProtKB/TrEMBL;Acc:F6RT77]
ADAM9	9.54701	19.3536	15.009	135.626	NPC	135.626	19.3536	7.00779	ADAM metallopeptidase domain 9
ADCYAP1R1	0.231049	1.2935	0.498149	40.0871	NPC	40.0871	1.2935	30.9912	Uncharacterized protein [Source:UniProtKB/TrEMBL;Acc:F7GK38]
ADHFE1	0.240022	0.397331	0.427475	3.31258	NPC	3.31258	0.427475	7.74918	alcohol dehydrogenase, iron containing, 1
ADORA1	0.606107	0.955139	3.86868	28.344	NPC	28.344	3.86868	7.32653	adenosine A1 receptor
ADORA2B	0.741985	0.253498	0.125	13.7752	NPC	13.7752	0.741985	18.5653	adenosine A2b receptor
AGPAT3	1.7325	5.2341	7.75358	28.2442	NPC	28.2442	7.75358	3.64273	1-acylglycerol-3-phosphate O-acyltransferase 3
AHNAK	4.59479	19.7386	10.9979	49.802	NPC	49.802	19.7386	2.52308	Uncharacterized protein [Source:UniProtKB/TrEMBL;Acc:F6S2X3]
AHRR	0.0172107	0.155538	0.122788	10.3265	NPC	10.3265	0.155538	66.3921	Uncharacterized protein [Source:UniProtKB/TrEMBL;Acc:F6RS45]
AIM1	1.13274	0.368124	0.0687391	21.7873	NPC	21.7873	1.13274	19.2342	absent in melanoma 1
AK5	0.395462	0.348724	1.19222	4.08038	NPC	4.08038	1.19222	3.42251	adenylate kinase 5
AKR1B10	5.02253	0.529104	2.20874	16.4316	NPC	16.4316	5.02253	3.27158	aldo-keto reductase family 1, member B10 (aldose reductase)
ALCAM	13.4093	5.33278	11.3341	93.6171	NPC	93.6171	13.4093	6.98151	activated leukocyte cell adhesion molecule
ALDH3B1	0.258724	0.45982	0.908843	9.68047	NPC	9.68047	0.908843	10.6514	aldehyde dehydrogenase 3 family, member B1
ANGPT1	0.0382503	1.054	1.37822	19.0739	NPC	19.0739	1.37822	13.8395	angiopoietin 1
ANK2	3.8157	7.819	9.93598	26.6629	NPC	26.6629	9.93598	2.68347	ankyrin 2, neuronal
ANKS1B	0.191955	1.26798	1.12495	3.51645	NPC	3.51645	1.26798	2.77327	ankyrin repeat and sterile alpha motif domain containing 1B
ANTXR1	13.4908	44.0817	11.3652	129.055	NPC	129.055	44.0817	2.92763	anthrax toxin receptor 1
ANXA1	0.748526	3.03677	1.46262	274.427	NPC	274.427	3.03677	90.3681	annexin A1
ANXA2	339.375	122.078	103.512	764.782	NPC	764.782	339.375	2.2535	annexin A2
ANXA5	77.3486	88.9522	100.238	291.596	NPC	291.596	100.238	2.90904	annexin A5
APH1B	4.84423	3.79982	3.42456	11.4029	NPC	11.4029	4.84423	2.35391	anterior pharynx defective 1 homolog B (C. elegans)
APOBEC3C	2.18485	1.2349	1.35377	21.9117	NPC	21.9117	2.18485	10.0289	apolipoprotein B mRNA editing enzyme, catalytic polypeptide-like 3C
AQP4	1.48381e-07	0.0690759	0.0227746	43.6507	NPC	43.6507	0.0690759	631.924	aquaporin 4
ARAP2	0.233831	0.254536	0.214521	3.17932	NPC	3.17932	0.254536	12.4906	ArfGAP with RhoGAP domain, ankyrin repeat and PH domain 2
ARHGAP1	15.9081	12.783	7.36458	34.9452	NPC	34.9452	15.9081	2.19669	Rho GTPase activating protein 1
ARHGAP18	3.44959	4.63114	3.05456	10.1548	NPC	10.1548	4.63114	2.19272	Rho GTPase activating protein 18
ARHGAP31	0.167669	0.529849	0.427117	4.42182	NPC	4.42182	0.529849	8.34543	Uncharacterized protein [Source:UniProtKB/TrEMBL;Acc:F7H049]
ARHGEF3	1.30922	1.93689	1.61131	7.14882	NPC	7.14882	1.93689	3.69088	Rho guanine nucleotide exchange factor (GEF) 3
ARHGEF6	0.715934	1.50051	0.527749	38.3732	NPC	38.3732	1.50051	25.5734	Rac/Cdc42 guanine nucleotide exchange factor (GEF) 6
ARSE	0.43523	0.491515	0.0358983	5.26818	NPC	5.26818	0.491515	10.7182	arylsulfatase E (chondrodysplasia punctata 1)
ASAH1	27.6225	27.3739	22.0568	93.4715	NPC	93.4715	27.6225	3.38389	N-acylsphingosine amidohydrolase (acid ceramidase) 1
ASCL1	0.014157	7.47886	14.9091	31.1812	NPC	31.1812	14.9091	2.09142	achaete-scute complex homolog 1 (Drosophila)
ASPH	19.0321	17.5825	7.05198	48.2319	NPC	48.2319	19.0321	2.53424	aspartate beta-hydroxylase
ATG16L2	0.8042	1.81793	3.42357	8.78075	NPC	8.78075	3.42357	2.56479	autophagy related 16-like 2 (S. cerevisiae)
ATP10A	0.195706	0.515229	0.600225	4.87951	NPC	4.87951	0.600225	8.12947	ATPase, class V, type 10A
ATP1B1	22.0655	20.8384	28.5819	87.6824	NPC	87.6824	28.5819	3.06776	ATPase, Na+/K+ transporting, beta 1 polypeptide
ATXN1	1.01214	1.66561	1.47904	9.49543	NPC	9.49543	1.66561	5.70087	Uncharacterized protein [Source:UniProtKB/TrEMBL;Acc:F7H1M4]
BACE1	2.62727	10.5238	5.2659	21.9306	NPC	21.9306	10.5238	2.08391	beta-site APP-cleaving enzyme 1
BAG3	3.80678	3.38828	2.11911	7.80613	NPC	7.80613	3.80678	2.05059	BCL2-associated athanogene 3
BAI3	0.458261	2.57996	2.98457	15.4184	NPC	15.4184	2.98457	5.16604	Uncharacterized protein
BBOX1	0	0.0227125	0.0447489	15.6505	NPC	15.6505	0.0447489	349.74	Uncharacterized protein [Source:UniProtKB/TrEMBL;Acc:F6YUX3]
BCAN	0.198846	0.0270166	0.044503	81.4047	NPC	81.4047	0.198846	409.386	brevican
BCL3	0.22002	0.036121	0.142492	3.31258	NPC	3.31258	0.22002	15.0558	B-cell CLL/lymphoma 3
BCL6	1.03761	3.68023	3.59484	17.0642	NPC	17.0642	3.68023	4.63672	B-cell CLL/lymphoma 6
BHLHE40	0.727418	3.87949	1.78946	9.97867	NPC	9.97867	3.87949	2.57216	basic helix-loop-helix family, member e40
BMP1	3.35829	8.17327	11.2865	26.4761	NPC	26.4761	11.2865	2.34582	bone morphogenetic protein 1
BMPR1B	0.570509	4.03093	2.61048	8.69701	NPC	8.69701	4.03093	2.15757	bone morphogenetic protein receptor, type IB
C13H2orf18	4.17595	4.90045	4.53379	10.1963	NPC	10.1963	4.90045	2.08069	chromosome 2 open reading frame 18
C15H9orf25	4.43803	10.4555	10.9496	39.565	NPC	39.565	10.9496	3.61337	Uncharacterized protein
C1H9orf150	1.61538	1.69485	1.13519	3.46841	NPC	3.46841	1.69485	2.04644	leucine rich adaptor protein 1 [Source:RefSeq peptide;Acc:NP_001253355]
C1QTNF6	0	3.18463	4.79846	16.9152	NPC	16.9152	4.79846	3.52513	C1q and tumor necrosis factor related protein 6
C20H16orf74	0	0	0	17.2079	NPC	17.2079	0	Inf	chromosome 16 open reading frame 74 ortholog
C4H6orf62	72.7419	45.4081	68.7989	151.295	NPC	151.295	72.7419	2.07989	chromosome 6 open reading frame 62
C5H4orf33	3.24586	4.39728	5.09243	12.6869	NPC	12.6869	5.09243	2.49133	chromosome 4 open reading frame 33 ortholog
C5H4orf49	0.0611964	1.48703	1.51741	5.19544	NPC	5.19544	1.51741	3.42389	Uncharacterized protein
C8H8orf4	0.282869	1.31565	0.464603	9.24066	NPC	9.24066	1.31565	7.02365	chromosome 8 open reading frame 4
CACNA2D1	2.32178	1.98466	3.15226	9.57916	NPC	9.57916	3.15226	3.03882	Uncharacterized protein [Source:UniProtKB/TrEMBL;Acc:F7A5C9]
CADM3	3.11635	9.35027	22.0326	46.5569	NPC	46.5569	22.0326	2.11309	cell adhesion molecule 3
CALCRL	0.911321	1.01826	0.0386096	4.81218	NPC	4.81218	1.01826	4.72589	calcitonin gene-related peptide type 1 receptor-like
CAMK1	2.17431	2.62054	7.06864	14.8361	NPC	14.8361	7.06864	2.09886	calcium/calmodulin-dependent protein kinase I
CAPN2	10.4004	19.4976	18.4086	49.7721	NPC	49.7721	19.4976	2.55273	calpain 2, (m/II) large subunit
CAST	5.21181	6.4362	6.31964	16.1054	NPC	16.1054	6.4362	2.50232	Uncharacterized protein [Source:UniProtKB/TrEMBL;Acc:F6WXA7]
CAV1	17.8984	0.944433	1.05767	98.8826	NPC	98.8826	17.8984	5.52466	caveolin 1, caveolae protein, 22kDa
CAV2	4.08397	1.03635	1.24026	28.0388	NPC	28.0388	4.08397	6.86557	caveolin 2
CBR1	22.4578	18.8564	21.2098	73.7503	NPC	73.7503	22.4578	3.28395	carbonyl reductase 1
CD109	3.22609	0.374844	0.650296	15.5353	NPC	15.5353	3.22609	4.81552	CD109 molecule
CD44	4.53137	1.07564	1.8051	166.656	NPC	166.656	4.53137	36.7783	CD44 molecule (Indian blood group)
CD9	0	8.37969	24.5169	180.51	NPC	180.51	24.5169	7.36268	CD9 molecule
CD97	0.122077	0.938324	1.71643	9.26852	NPC	9.26852	1.71643	5.39988	CD97 molecule
CDC42EP1	2.5279	1.3283	0.19179	21.2196	NPC	21.2196	2.5279	8.39416	cdc42 effector protein 1-like
CDK2AP1	161.952	122.811	108.546	324.113	NPC	324.113	161.952	2.00129	cyclin-dependent kinase 2 associated protein 1
CDK6	2.41981	5.08348	1.11378	11.7581	NPC	11.7581	5.08348	2.313	cyclin-dependent kinase 6
CES2	0.0520956	0.0313854	0.0464551	12.4612	NPC	12.4612	0.0520956	239.199	liver carboxylesterase 1-like
CHL1	3.75776	12.2216	2.23373	47.3745	NPC	47.3745	12.2216	3.87629	cell adhesion molecule with homology to L1CAM (close homolog of L1)
CHPF	10.4828	10.1992	23.7168	58.029	NPC	58.029	23.7168	2.44675	chondroitin polymerizing factor
CHST3	0.499001	1.27808	1.21215	9.42309	NPC	9.42309	1.27808	7.37285	carbohydrate (chondroitin 6) sulfotransferase 3
CHST6	1.93715	2.08759	2.83497	6.12902	NPC	6.12902	2.83497	2.16193	carbohydrate (N-acetylglucosamine 6-O) sulfotransferase 6
CIB1	13.6506	11.5599	22.961	49.1603	NPC	49.1603	22.961	2.14103	calcium and integrin binding 1 (calmyrin)
CLIP4	0.157092	2.04105	1.67098	4.64058	NPC	4.64058	2.04105	2.27362	CAP-GLY domain containing linker protein family, member 4
CLN5	1.89667	3.33283	3.5865	10.8167	NPC	10.8167	3.5865	3.01595	ceroid-lipofuscinosis, neuronal 5
CLU	50.9418	54.5186	119.084	482.005	NPC	482.005	119.084	4.04761	clusterin
CNP	35.0928	41.5127	37.6219	94.5925	NPC	94.5925	41.5127	2.27864	2',3'-cyclic nucleotide 3' phosphodiesterase
CNTN2	0.26468	6.88736	12.4407	30.9871	NPC	30.9871	12.4407	2.49078	contactin 2 (axonal)
CNTNAP1	0.134103	1.53122	2.2911	5.80412	NPC	5.80412	2.2911	2.53333	contactin associated protein 1
COL12A1	1.03298	1.29553	0.345986	13.6739	NPC	13.6739	1.29553	10.5547	collagen, type XII, alpha 1
COL21A1	0.137348	0.607753	0.0723992	8.60869	NPC	8.60869	0.607753	14.1648	collagen, type XXI, alpha 1
COL4A1	11.2312	17.1896	5.01404	35.026	NPC	35.026	17.1896	2.03763	Uncharacterized protein [Source:UniProtKB/TrEMBL;Acc:F6SIW3]
COL5A2	0.613145	7.94198	1.55388	24.9225	NPC	24.9225	7.94198	3.13807	Uncharacterized protein [Source:UniProtKB/TrEMBL;Acc:F6V0F2]
COL5A3	2.49335	0.343848	0.302272	5.01346	NPC	5.01346	2.49335	2.01073	Uncharacterized protein
CPEB2	1.21935	3.75778	3.43537	9.62746	NPC	9.62746	3.75778	2.56201	cytoplasmic polyadenylation element binding protein 2
CPT1A	0.109404	1.79402	0.733111	17.7008	NPC	17.7008	1.79402	9.86656	carnitine palmitoyltransferase 1A (liver)
CRB1	0.0530782	2.48484	2.65126	18.9785	NPC	18.9785	2.65126	7.15829	crumbs homolog 1 (Drosophila)
CRISPLD1	20.0795	22.0293	12.3209	60.6893	NPC	60.6893	22.0293	2.75494	cysteine-rich secretory protein LCCL domain containing 1
CROT	2.57745	4.078	3.27042	8.33093	NPC	8.33093	4.078	2.0429	carnitine O-octanoyltransferase
CRYAB	0.205848	0.502275	1.89557	18.3676	NPC	18.3676	1.89557	9.68975	crystallin, alpha B
CSF1	0.715787	1.31222	2.4839	9.10392	NPC	9.10392	2.4839	3.66517	colony stimulating factor 1 (macrophage)
CSPG5	0.733839	6.91756	13.0301	39.8557	NPC	39.8557	13.0301	3.05874	chondroitin sulfate proteoglycan 5 (neuroglycan C)
CTSA	10.178	5.53535	11.6943	26.3241	NPC	26.3241	11.6943	2.25102	cathepsin A
CXCL10	0	0	0	7.07883	NPC	7.07883	0	Inf	chemokine (C-X-C motif) ligand 10
CXCL3	0	0	0	18.2621	NPC	18.2621	0	Inf	chemokine (C-X-C motif) ligand 3
CXCL6	0.457634	1.71981	0.127052	3.9672	NPC	3.9672	1.71981	2.30677	chemokine (C-X-C motif) ligand 6 (granulocyte chemotactic protein 2)
CYTSB	9.21672	6.05937	3.4918	29.6573	NPC	29.6573	9.21672	3.21777	Uncharacterized protein [Source:UniProtKB/TrEMBL;Acc:F6WRX3]
DAG1	31.0123	43.0006	14.6055	103.859	NPC	103.859	43.0006	2.41529	dystroglycan 1 (dystrophin-associated glycoprotein 1)
DBI	12.4953	36.9913	36.1034	294.748	NPC	294.748	36.9913	7.96804	diazepam binding inhibitor (GABA receptor modulator, acyl-CoA binding protein)
DCLK2	0.200803	9.55129	11.6062	36.5356	NPC	36.5356	11.6062	3.14794	doublecortin-like kinase 2
DCT	0.110072	3.11159	0.084204	8.46256	NPC	8.46256	3.11159	2.71969	dopachrome tautomerase (dopachrome delta-isomerase, tyrosine-related protein 2)
DHRS7	3.82005	8.55973	17.3338	56.7872	NPC	56.7872	17.3338	3.2761	dehydrogenase/reductase (SDR family) member 7
DIP2A	2.95834	7.82406	3.79766	16.2387	NPC	16.2387	7.82406	2.07548	Uncharacterized protein [Source:UniProtKB/TrEMBL;Acc:F7ANS5]
DIRAS3	0.0545151	0.540245	8.46315	26.3598	NPC	26.3598	8.46315	3.11466	DIRAS family, GTP-binding RAS-like 3
DKK3	1.99783	19.9121	45.8562	187.117	NPC	187.117	45.8562	4.08052	dickkopf 3 homolog (Xenopus laevis)
DNAH11	0.611039	0.591902	0.229195	3.06035	NPC	3.06035	0.611039	5.00844	Uncharacterized protein [Source:UniProtKB/TrEMBL;Acc:F7GC33]
DNAJC1	6.87277	22.8985	23.0908	52.8157	NPC	52.8157	23.0908	2.2873	DnaJ (Hsp40) homolog, subfamily C, member 1
DTNA	1.00562	9.61667	5.43671	31.8558	NPC	31.8558	9.61667	3.31256	Uncharacterized protein [Source:UniProtKB/TrEMBL;Acc:F7ELA6]
DUSP10	1.38894	2.20835	2.42193	5.11753	NPC	5.11753	2.42193	2.113	dual specificity phosphatase 10
ECM1	0.600084	1.23035	1.55382	7.3623	NPC	7.3623	1.55382	4.73819	extracellular matrix protein 1
EDNRB	0.475107	3.43093	1.46591	53.7457	NPC	53.7457	3.43093	15.6651	endothelin receptor type B
EEA1	3.62864	3.65901	1.51857	8.02711	NPC	8.02711	3.65901	2.19379	early endosome antigen 1
EEPD1	1.079	0.608876	0.99859	9.24465	NPC	9.24465	1.079	8.56779	endonuclease/exonuclease/phosphatase family domain containing 1
EFEMP2	1.22605	4.33335	16.4811	41.9803	NPC	41.9803	16.4811	2.54718	EGF containing fibulin-like extracellular matrix protein 2
EFHD2	18.1511	8.95513	19.3827	65.1407	NPC	65.1407	19.3827	3.36077	EF-hand domain family, member D2
EGFR	0.423984	1.22911	0.067496	7.99484	NPC	7.99484	1.22911	6.50458	epidermal growth factor receptor
ELMO1	2.76933	6.83647	1.94423	31.1053	NPC	31.1053	6.83647	4.54991	engulfment and cell motility 1
ELMOD1	0.0751176	0.946079	1.14312	7.85597	NPC	7.85597	1.14312	6.87239	ELMO/CED-12 domain containing 1
EMP1	0.0897885	4.99924	0.617055	24.9809	NPC	24.9809	4.99924	4.99694	epithelial membrane protein 1
ENDOD1	1.54688	1.65309	0.811415	5.17637	NPC	5.17637	1.65309	3.13133	endonuclease domain containing 1
ENOSF1	0.784193	1.13589	1.26716	5.11863	NPC	5.11863	1.26716	4.03945	Uncharacterized protein [Source:UniProtKB/TrEMBL;Acc:F6ZR23]
ENTPD1	0.233594	0.59431	0.57117	4.42903	NPC	4.42903	0.59431	7.45239	ectonucleoside triphosphate diphosphohydrolase 1
ENTPD2	2.22875	2.60113	5.22337	25.2732	NPC	25.2732	5.22337	4.83849	ectonucleoside triphosphate diphosphohydrolase 2
EPB41L3	3.00822	6.89953	6.89337	15.8656	NPC	15.8656	6.89953	2.29952	Uncharacterized protein [Source:UniProtKB/TrEMBL;Acc:F6R9F7]
EPHB1	0.171009	7.42863	10.5024	35.7246	NPC	35.7246	10.5024	3.40157	EPH receptor B1
EPS8	3.02734	5.92824	3.66995	14.7904	NPC	14.7904	5.92824	2.49491	epidermal growth factor receptor pathway substrate 8
ERMAP	0.192966	1.33156	0.750793	4.29526	NPC	4.29526	1.33156	3.22574	Uncharacterized protein [Source:UniProtKB/TrEMBL;Acc:F7EA94]
F2R	15.014	26.1648	25.7311	60.0093	NPC	60.0093	26.1648	2.29351	coagulation factor II (thrombin) receptor
FABP7	2.58445	385.36	491.774	1766.89	NPC	1766.89	491.774	3.59289	fatty acid binding protein 7, brain
FADS3	1.77536	1.0874	2.12548	4.7981	NPC	4.7981	2.12548	2.25742	fatty acid desaturase 3
FBLN7	0.174938	0.14556	1.09534	29.7239	NPC	29.7239	1.09534	27.1367	fibulin 7
FBXL16	0.613876	2.21405	3.01032	6.71987	NPC	6.71987	3.01032	2.23228	F-box and leucine-rich repeat protein 16
FEM1C	5.98207	7.64203	5.4794	21.462	NPC	21.462	7.64203	2.80842	fem-1 homolog c (C. elegans)
FGF1	0.892229	0.183387	0.170079	15.494	NPC	15.494	0.892229	17.3655	fibroblast growth factor 1 (acidic)
FHIT	1.8218	2.18717	1.91451	5.22521	NPC	5.22521	2.18717	2.38903	fragile histidine triad
FNDC3B	6.99518	7.15687	3.73233	14.6749	NPC	14.6749	7.15687	2.05046	fibronectin type III domain containing 3B
FOXB1	2.9493	1.93138	0.175622	14.3058	NPC	14.3058	2.9493	4.85057	forkhead box protein B1-like
FRMD5	2.21405	3.81685	3.32605	12.5271	NPC	12.5271	3.81685	3.28205	FERM domain containing 5
FYN	19.1337	48.1804	75.9599	175.376	NPC	175.376	75.9599	2.3088	FYN oncogene related to SRC, FGR, YES
FZD1	1.85582	24.0297	17.0259	49.1278	NPC	49.1278	24.0297	2.04446	frizzled family receptor 1
GABBR2	0.366609	0.630494	1.12254	27.1761	NPC	27.1761	1.12254	24.2095	gamma-aminobutyric acid (GABA) B receptor, 2
GAD1	0.0719055	0.837305	0.0919433	16.3928	NPC	16.3928	0.837305	19.5781	glutamate decarboxylase 1 (brain, 67kDa)
GADD45A	9.71942	11.1634	13.4725	52.5011	NPC	52.5011	13.4725	3.89691	growth arrest and DNA-damage-inducible, alpha
GALNTL4	0.914913	1.05581	1.56414	7.82239	NPC	7.82239	1.56414	5.00108	Uncharacterized protein [Source:UniProtKB/TrEMBL;Acc:F6SLD3]
GDPD2	9.38261	7.76515	18.3043	38.7376	NPC	38.7376	18.3043	2.11631	glycerophosphodiester phosphodiesterase domain containing 2
GEM	1.65663	2.59402	1.97083	6.33829	NPC	6.33829	2.59402	2.44342	GTP binding protein overexpressed in skeletal muscle
GFAP	0.245728	0.76381	2.05644	482.758	NPC	482.758	2.05644	234.754	glial fibrillary acidic protein
GLIS3	0.12047	3.66401	0.700233	15.9701	NPC	15.9701	3.66401	4.35864	GLIS family zinc finger 3
GLRX	1.9308	1.93239	1.98899	6.30208	NPC	6.30208	1.98899	3.16848	glutaredoxin (thioltransferase)
GNB4	3.3369	4.12669	1.48409	21.3762	NPC	21.3762	4.12669	5.17999	guanine nucleotide binding protein (G protein), beta polypeptide 4
GNG11	22.9162	18.6299	5.14254	49.0182	NPC	49.0182	22.9162	2.13902	Uncharacterized protein
GOLSYN	0.0301856	2.23281	3.80999	8.81206	NPC	8.81206	3.80999	2.31288	syntabulin [Source:RefSeq peptide;Acc:NP_001252597]
GPCPD1	8.95283	4.03011	3.46343	34.9383	NPC	34.9383	8.95283	3.90249	Uncharacterized protein [Source:UniProtKB/TrEMBL;Acc:F6R0V6]
GPM6B	6.78593	32.8541	63.4284	247.239	NPC	247.239	63.4284	3.89792	glycoprotein M6B
GPR1	0.0420763	1.09427	4.29652	21.7735	NPC	21.7735	4.29652	5.06771	G protein-coupled receptor 1
GPR126	0.182016	0.518578	0.197645	3.39542	NPC	3.39542	0.518578	6.54756	G protein-coupled receptor 126
GPR37L1	0.0413001	0.0498188	0.0368983	6.22074	NPC	6.22074	0.0498188	124.867	G protein-coupled receptor 37 like 1
GPR50	0.683654	0.455138	0.449055	7.46852	NPC	7.46852	0.683654	10.9244	G protein-coupled receptor 50
GPR75	2.13233	0.924321	0.20097	10.3494	NPC	10.3494	2.13233	4.85356	G protein-coupled receptor 75
GRIA1	3.55965	5.68533	11.7057	29.5907	NPC	29.5907	11.7057	2.52789	glutamate receptor, ionotropic, AMPA 1
GRIK4	0.163237	0.419931	1.40923	5.57396	NPC	5.57396	1.40923	3.95532	glutamate receptor, ionotropic, kainate 4
HEG1	1.98573	6.86125	1.22378	13.9054	NPC	13.9054	6.86125	2.02666	HEG homolog 1 (zebrafish)
HEPACAM	0.0239658	0.151292	0.106485	5.47258	NPC	5.47258	0.151292	36.1723	hepatic and glial cell adhesion molecule
HFE	1.06269	2.89496	1.55243	7.11265	NPC	7.11265	2.89496	2.45691	hemochromatosis
HNMT	0.582318	0.962475	0.586921	16.8965	NPC	16.8965	0.962475	17.5553	histamine N-methyltransferase
HOPX	0.188549	7.08656	20.7382	88.6597	NPC	88.6597	20.7382	4.27519	HOP homeobox
HSD17B11	3.28363	7.05732	7.83873	23.4813	NPC	23.4813	7.83873	2.99555	hydroxysteroid (17-beta) dehydrogenase 11
HTRA1	2.76911	1.50147	1.89833	246.023	NPC	246.023	2.76911	88.8455	HtrA serine peptidase 1
ICA1	2.56576	0.597484	0.677349	10.7778	NPC	10.7778	2.56576	4.20063	islet cell autoantigen 1, 69kDa
IFI35	0.392007	0.0390427	0.191562	8.80852	NPC	8.80852	0.392007	22.4703	interferon-induced protein 35
IFIT2	0.00981933	0.186784	0.483509	7.12771	NPC	7.12771	0.483509	14.7416	interferon-induced protein with tetratricopeptide repeats 2
IFIT3	0.212292	0.590482	0.903337	5.51856	NPC	5.51856	0.903337	6.10908	interferon-induced protein with tetratricopeptide repeats 3
IFNAR1	6.15664	8.63477	5.23239	34.8149	NPC	34.8149	8.63477	4.03194	interferon (alpha, beta and omega) receptor 1
IFNGR2	1.90104	4.76046	7.49682	15.8019	NPC	15.8019	7.49682	2.10781	Uncharacterized protein
IGFBP3	4.92898	1.4811	0.85297	74.9622	NPC	74.9622	4.92898	15.2085	insulin-like growth factor binding protein 3
IGSF11	0.281017	1.42176	0.624679	10.6242	NPC	10.6242	1.42176	7.47257	immunoglobulin superfamily, member 11
IKBKE	1.47009	0.663287	0.776714	5.04507	NPC	5.04507	1.47009	3.43181	inhibitor of kappa light polypeptide gene enhancer in B-cells, kinase epsilon
IL10RB	1.17034	2.41982	2.13644	9.21292	NPC	9.21292	2.41982	3.80727	interleukin-10 receptor subunit beta-like
IL18	1.94277	0	0	9.844	NPC	9.844	1.94277	5.06699	interleukin 18 (interferon-gamma-inducing factor)
IL1R1	0	0.349982	0.173482	15.8962	NPC	15.8962	0.349982	45.4201	interleukin 1 receptor, type I
IL1RAP	6.70377	1.72085	0.31698	18.8306	NPC	18.8306	6.70377	2.80896	interleukin 1 receptor accessory protein
INHBB	0.0571864	1.23907	2.36824	9.16659	NPC	9.16659	2.36824	3.87063	inhibin, beta B
IRS2	3.07986	4.46258	8.57036	31.9719	NPC	31.9719	8.57036	3.73052	insulin receptor substrate 2
IRX3	0.998184	4.03182	0.0503445	8.76883	NPC	8.76883	4.03182	2.17491	iroquois-class homeodomain protein IRX-3-like
IRX5	0.349603	1.23921	0.0799124	10.5053	NPC	10.5053	1.23921	8.47742	iroquois-class homeodomain protein IRX-2-like
ISPD	1.27006	1.57864	1.09814	3.44629	NPC	3.44629	1.57864	2.18308	Uncharacterized protein
ITFG1	19.2902	35.926	31.082	72.5185	NPC	72.5185	35.926	2.01855	integrin alpha FG-GAP repeat containing 1
ITGA3	2.14179	1.41185	0.667793	10.4989	NPC	10.4989	2.14179	4.90193	integrin, alpha 3 (antigen CD49C, alpha 3 subunit of VLA-3 receptor)
ITGAV	11.92	11.6411	2.87723	46.23	NPC	46.23	11.92	3.87836	integrin, alpha V
ITGB8	0.373793	7.57632	9.88792	80.5094	NPC	80.5094	9.88792	8.1422	integrin, beta 8
ITPK1	21.209	12.6052	22.9939	47.2434	NPC	47.2434	22.9939	2.05461	inositol-tetrakisphosphate 1-kinase
IVD	12.3807	10.9732	8.71174	25.8508	NPC	25.8508	12.3807	2.08799	isovaleryl-CoA dehydrogenase
JAZF1	4.61243	2.44074	7.63863	17.2659	NPC	17.2659	7.63863	2.26034	JAZF zinc finger 1
KCND3	0.0781517	0.783325	0.421559	4.14901	NPC	4.14901	0.783325	5.29666	potassium voltage-gated channel, Shal-related subfamily, member 3
KCNJ10	0.113999	0.447513	0.620978	9.68349	NPC	9.68349	0.620978	15.5939	potassium inwardly-rectifying channel, subfamily J, member 10
KCNJ8	0.120532	0.218002	0.0941602	3.4918	NPC	3.4918	0.218002	16.0173	potassium inwardly-rectifying channel, subfamily J, member 8
KCNMA1	0.61445	0.655306	0.860609	20.4738	NPC	20.4738	0.860609	23.7899	potassium large conductance calcium-activated channel, subfamily M, alpha member 1
KCNQ5	0.371357	0.799135	0.807325	6.08977	NPC	6.08977	0.807325	7.54315	potassium voltage-gated channel, KQT-like subfamily, member 5
KCTD21	0.780652	1.17025	1.03593	3.8123	NPC	3.8123	1.17025	3.25768	potassium channel tetramerisation domain containing 21
KCTD7	2.19886	5.6498	6.07779	12.7538	NPC	12.7538	6.07779	2.09843	potassium channel tetramerisation domain containing 7
KIAA1128	4.02196	5.54904	5.45893	13.2829	NPC	13.2829	5.54904	2.39373	Uncharacterized protein
KIFC3	0.215535	1.97356	4.60718	10.0332	NPC	10.0332	4.60718	2.17773	kinesin family member C3
KSR1	4.26075	4.19363	2.62495	8.61595	NPC	8.61595	4.26075	2.02217	kinase suppressor of ras 1
L3MBTL4	0.150484	0.0952754	0.271712	3.14175	NPC	3.14175	0.271712	11.5628	l(3)mbt-like 4 (Drosophila)
LAMA4	0.52809	1.67649	0.498552	88.1214	NPC	88.1214	1.67649	52.563	Uncharacterized protein [Source:UniProtKB/TrEMBL;Acc:F6PZH2]
LAMP1	54.8006	46.7005	66.7083	156.097	NPC	156.097	66.7083	2.33999	lysosomal-associated membrane protein 1
LAMP2	15.1948	38.0509	12.2624	106.471	NPC	106.471	38.0509	2.79812	lysosomal-associated membrane protein 2
LAYN	0.92028	0.463179	0.947559	4.81121	NPC	4.81121	0.947559	5.07748	layilin
LGALS1	21.1505	18.1332	10.7863	391.946	NPC	391.946	21.1505	18.5313	lectin, galactoside-binding, soluble, 1
LGALS3BP	0.0666348	0.139128	1.98392	13.143	NPC	13.143	1.98392	6.62476	lectin, galactoside-binding, soluble, 3 binding protein
LHFPL3	6.91176	17.4992	18.7202	102.633	NPC	102.633	18.7202	5.48247	lipoma HMGIC fusion partner precursor [Source:RefSeq peptide;Acc:NP_001248545]
LIFR	3.60483	2.41985	0.54268	8.86487	NPC	8.86487	3.60483	2.45916	leukemia inhibitory factor receptor alpha
LIPG	0.25695	2.71543	1.11233	19.7603	NPC	19.7603	2.71543	7.27704	lipase, endothelial
LMNA	4.72504	12.3538	43.2118	100.945	NPC	100.945	43.2118	2.33605	lamin A/C
LMO2	0.699702	4.58634	6.37196	19.8473	NPC	19.8473	6.37196	3.11479	LIM domain only 2 (rhombotin-like 1)
LOC100423262	1.98041	1.13015	1.39496	19.4476	NPC	19.4476	1.98041	9.81999	NADP-dependent malic enzyme-like
LOC100423426	1.17974	3.84253	1.7164	39.7346	NPC	39.7346	3.84253	10.3407	Uncharacterized protein
LOC100423563	1.07842	3.60576	7.43676	33.2372	NPC	33.2372	7.43676	4.46931	Uncharacterized protein
LOC100423579	0	1.6617	1.76573	4.49629	NPC	4.49629	1.76573	2.54642	Uncharacterized protein
LOC100423681	30.715	89.4831	121.803	329.891	NPC	329.891	121.803	2.7084	Uncharacterized protein
LOC100423765	2.2752	10.6346	4.43272	21.4275	NPC	21.4275	10.6346	2.01489	Uncharacterized protein
LOC100423775	1.62576	4.8446	1.30366	62.9302	NPC	62.9302	4.8446	12.9898	Uncharacterized protein
LOC100423776	0	0	0	967.858	NPC	967.858	0	Inf	Uncharacterized protein
LOC100423808	88.7357	100.521	100.888	219.185	NPC	219.185	100.888	2.17256	Uncharacterized protein
LOC100423846	0.292285	10.0184	4.58177	41.5098	NPC	41.5098	10.0184	4.14336	Uncharacterized protein
LOC100423951	0	0	0	10.7761	NPC	10.7761	0	Inf	Uncharacterized protein
LOC100424163	3.31645	5.39576	8.33937	16.6888	NPC	16.6888	8.33937	2.00121	Uncharacterized protein
LOC100424360	0	0.0483762	0.615759	18.0328	NPC	18.0328	0.615759	29.2855	sarcolipin-like
LOC100424530	0.0872121	4.72251	10.4981	279.81	NPC	279.81	10.4981	26.6534	Uncharacterized protein
LOC100424606	3.72401	11.4786	7.20393	48.6415	NPC	48.6415	11.4786	4.23758	guanine nucleotide-binding protein G(I)/G(S)/G(O) subunit gamma-12 [Source:RefSeq peptide;Acc:NP_001248684]
LOC100424726	0	4.35489	0.775779	9.14657	NPC	9.14657	4.35489	2.1003	Uncharacterized protein
LOC100424745	0.0547562	1.3812	0.971433	3.05297	NPC	3.05297	1.3812	2.21038	intersectin-1-like
LOC100424758	23.7666	46.4168	47.9383	120.03	NPC	120.03	47.9383	2.50384	Uncharacterized protein
LOC100425019	2.38653	8.02938	17.5748	47.6008	NPC	47.6008	17.5748	2.70847	NAD-dependent deacetylase sirtuin-2-like
LOC100425106	0.61	1.56788	1.64857	3.75303	NPC	3.75303	1.64857	2.27654	probable global transcription activator SNF2L2-like
LOC100425183	0.131255	1.80712	1.10703	4.76907	NPC	4.76907	1.80712	2.63904	Uncharacterized protein
LOC100425195	4.2265	13.2031	12.0543	36.8454	NPC	36.8454	13.2031	2.79066	Uncharacterized protein
LOC100425216	7.7572	7.50861	10.7	33.5155	NPC	33.5155	10.7	3.13229	Uncharacterized protein
LOC100425278	7.6978	10.0949	5.41669	21.5731	NPC	21.5731	10.0949	2.13703	Uncharacterized protein
LOC100425366	0.266444	0	0.289493	14.9574	NPC	14.9574	0.289493	51.6676	Uncharacterized protein
LOC100425476	0.563198	5.33862	5.16593	12.9904	NPC	12.9904	5.33862	2.43329	Uncharacterized protein
LOC100425508	89.7005	182.491	135.697	401.951	NPC	401.951	182.491	2.20258	peptidyl-prolyl cis-trans isomerase A-like
LOC100425538	0	2.47015	0.497316	7.4591	NPC	7.4591	2.47015	3.0197	Uncharacterized protein
LOC100425589	0.162465	1.05213	1.4373	8.89417	NPC	8.89417	1.4373	6.18811	rhombotin-1-like
LOC100425691	2.88737	2.93983	4.08333	9.77858	NPC	9.77858	4.08333	2.39476	Uncharacterized protein
LOC100425721	0.494754	1.4037	1.91824	4.21854	NPC	4.21854	1.91824	2.19917	Uncharacterized protein
LOC100425815	0	0	0	31.4895	NPC	31.4895	0	Inf	Uncharacterized protein
LOC100425879	1.57277	2.30442	1.48451	16.1649	NPC	16.1649	2.30442	7.01474	Uncharacterized protein
LOC100425996	1.35405	3.34681	2.23887	7.69319	NPC	7.69319	3.34681	2.29866	Uncharacterized protein
LOC100426088	0	0	0	56.6943	NPC	56.6943	0	Inf	Uncharacterized protein
LOC100426141	11.7431	16.8708	19.229	45.2875	NPC	45.2875	19.229	2.35517	Uncharacterized protein
LOC100426147	3.94788	5.03808	1.43517	12.3906	NPC	12.3906	5.03808	2.45939	Uncharacterized protein
LOC100426332	11.7037	196.734	281.577	1037.42	NPC	1037.42	281.577	3.68432	Uncharacterized protein
LOC100426346	14.683	13.2406	13.55	36.9509	NPC	36.9509	14.683	2.51658	HLA class I histocompatibility antigen, alpha chain E-like
LOC100426615	1.4979	11.0729	16.5755	48.9906	NPC	48.9906	16.5755	2.9556	Uncharacterized protein
LOC100426737	3.82939	0.634656	0.0366492	85.1269	NPC	85.1269	3.82939	22.2299	Uncharacterized protein
LOC100426834	8.28237	11.9981	20.3241	59.165	NPC	59.165	20.3241	2.91108	Uncharacterized protein
LOC100426881	3.36023	0.843292	3.54484	22.4814	NPC	22.4814	3.54484	6.34201	Uncharacterized protein
LOC100427097	1.7143	4.91405	2.65129	11.543	NPC	11.543	4.91405	2.34898	Uncharacterized protein
LOC100427285	0	0	1.24279	4.62916	NPC	4.62916	1.24279	3.72481	Uncharacterized protein
LOC100427307	0.557433	4.44721	8.32018	19.5234	NPC	19.5234	8.32018	2.34651	Uncharacterized protein
LOC100427420	0.527677	1.35455	1.22769	3.63956	NPC	3.63956	1.35455	2.68691	Uncharacterized protein
LOC100427581	0.368197	2.66239	10.2861	43.3664	NPC	43.3664	10.2861	4.21602	Uncharacterized protein
LOC100427622	0	0	0	126.134	NPC	126.134	0	Inf	Uncharacterized protein
LOC100427716	172.634	228.604	166.221	557.577	NPC	557.577	228.604	2.43905	Uncharacterized protein
LOC100427732	0.193014	2.6729	2.63518	11.2843	NPC	11.2843	2.6729	4.22174	Uncharacterized protein
LOC100427764	1.63726	0	0.687179	24.6879	NPC	24.6879	1.63726	15.0788	Uncharacterized protein
LOC100427808	1.6452	4.07331	1.14546	21.714	NPC	21.714	4.07331	5.3308	Uncharacterized protein
LOC100427824	8.12854	28.2888	18.3535	100.222	NPC	100.222	28.2888	3.54282	Uncharacterized protein
LOC100427858	0	3.22681	1.89663	9.27452	NPC	9.27452	3.22681	2.87421	Uncharacterized protein
LOC100427947	1.95913	0.34475	1.0616	19.6665	NPC	19.6665	1.95913	10.0384	Uncharacterized protein
LOC100427949	3.68483	2.73637	4.60065	23.0439	NPC	23.0439	4.60065	5.00884	Uncharacterized protein
LOC100428000	0.324836	2.14164	1.9988	4.73042	NPC	4.73042	2.14164	2.20878	Uncharacterized protein
LOC100428051	1.1189	1.22625	3.26965	29.2691	NPC	29.2691	3.26965	8.95175	Uncharacterized protein
LOC100428181	0	0	0.29887	8.36958	NPC	8.36958	0.29887	28.0041	Uncharacterized protein
LOC100428736	2.36093	15.5042	13.3546	44.936	NPC	44.936	15.5042	2.89831	beta-1,3-N-acetylglucosaminyltransferase lunatic fringe-like
LOC100428769	1.33615	5.70651	12.1939	30.6412	NPC	30.6412	12.1939	2.51283	Uncharacterized protein
LOC100429023	11.9952	8.14631	1.04614	26.3	NPC	26.3	11.9952	2.19254	Uncharacterized protein
LOC100429062	0.192451	1.17728	0.133195	5.10093	NPC	5.10093	1.17728	4.33281	Uncharacterized protein
LOC100429127	2.52852	3.52279	6.50739	15.9119	NPC	15.9119	6.50739	2.4452	Uncharacterized protein
LOC100429185	59.0794	46.7537	50.3112	135.998	NPC	135.998	59.0794	2.30195	Uncharacterized protein
LOC100429504	0.476345	1.95307	2.61265	6.8687	NPC	6.8687	2.61265	2.62902	Uncharacterized protein
LOC100429558	0	0	0	47.7195	NPC	47.7195	0	Inf	Uncharacterized protein
LOC100429567	0	0	0	9.43289	NPC	9.43289	0	Inf	cytochrome c oxidase subunit 7C, mitochondrial-like
LOC100429640	0	0	0	15.7953	NPC	15.7953	0	Inf	Uncharacterized protein
LOC100429865	3.93181	13.3489	15.3758	31.7521	NPC	31.7521	15.3758	2.06507	Uncharacterized protein
LOC100429888	10.5889	0.577424	0.222658	32.3608	NPC	32.3608	10.5889	3.05611	Uncharacterized protein
LOC100430051	1.90916	0.525514	2.45463	4.99547	NPC	4.99547	2.45463	2.03512	Uncharacterized protein
LOC100430237	8.65494	7.24498	2.63995	22.8597	NPC	22.8597	8.65494	2.64123	Uncharacterized protein
LOC100430438	39.2932	36.5096	26.7473	97.6258	NPC	97.6258	39.2932	2.48455	Uncharacterized protein
LOC100430648	0.195213	0	0.169814	13.7802	NPC	13.7802	0.195213	70.5906	Uncharacterized protein
LOC100430705	6.88038	9.15055	3.46904	22.9756	NPC	22.9756	9.15055	2.51084	Uncharacterized protein
LOC100430746	0.0822596	0.167627	0.377341	4.70556	NPC	4.70556	0.377341	12.4703	Uncharacterized protein [Source:UniProtKB/TrEMBL;Acc:F6YFL8]
LOC100430931	0	0	0	26.0382	NPC	26.0382	0	Inf	Uncharacterized protein
LOC693344	0	0	0	12.2607	NPC	12.2607	0	Inf	Uncharacterized protein
LOC693350	2.96737	9.90615	6.54401	47.8909	NPC	47.8909	9.90615	4.83446	Uncharacterized protein
LOC693884	0.0925357	0.351092	0.181428	3.40779	NPC	3.40779	0.351092	9.70626	uncharacterized protein C1orf87-like
LOC694029	0.125498	0.64701	0.560654	3.94542	NPC	3.94542	0.64701	6.09793	apolipoprotein L2-like
LOC694060	0.346422	0.652796	0.219152	4.92175	NPC	4.92175	0.652796	7.53949	Uncharacterized protein
LOC694079	0.112105	7.62659	9.87048	62.471	NPC	62.471	9.87048	6.32907	Uncharacterized protein
LOC694524	0	25.1473	6.95525	58.8789	NPC	58.8789	25.1473	2.34136	Uncharacterized protein
LOC694818	2.20479	6.423	4.29884	16.1737	NPC	16.1737	6.423	2.51809	Uncharacterized protein
LOC695100	0.0336588	2.51186	2.32123	31.5136	NPC	31.5136	2.51186	12.5459	protocadherin-10-like
LOC695593	9.95283	15.0435	23.0887	54.4965	NPC	54.4965	23.0887	2.36031	Uncharacterized protein
LOC695596	5.995	5.63219	3.01072	12.9965	NPC	12.9965	5.995	2.16789	Uncharacterized protein
LOC695654	20.113	28.8614	22.1219	59.6566	NPC	59.6566	28.8614	2.067	Uncharacterized protein
LOC695769	0.0473539	0.169588	0.498849	4.48301	NPC	4.48301	0.498849	8.98671	Uncharacterized protein
LOC695810	0.487819	2.3773	0.911849	7.92717	NPC	7.92717	2.3773	3.33453	Uncharacterized protein
LOC695826	7.86724	7.14527	6.5174	22.1641	NPC	22.1641	7.86724	2.81727	transmembrane protein 64-like
LOC696056	12.1002	14.5928	9.84602	37.4128	NPC	37.4128	14.5928	2.56378	cholinephosphotransferase 1-like
LOC696360	21.7847	34.3426	37.5537	97.5193	NPC	97.5193	37.5537	2.5968	Uncharacterized protein
LOC696511	17.6101	17.2521	16.1118	35.5647	NPC	35.5647	17.6101	2.01956	Uncharacterized protein
LOC696520	0.161262	0.825661	0.702826	5.4944	NPC	5.4944	0.825661	6.65455	Uncharacterized protein
LOC696667	1.08268	2.5228	3.52742	15.3709	NPC	15.3709	3.52742	4.35755	Uncharacterized protein
LOC696781	0	0.888584	0.183234	4.63018	NPC	4.63018	0.888584	5.21074	transmembrane protein 71-like
LOC697020	0.566634	3.07507	1.97225	7.1432	NPC	7.1432	3.07507	2.32294	Uncharacterized protein
LOC697375	0.112907	0.177955	0.250276	19.7777	NPC	19.7777	0.250276	79.0236	Uncharacterized protein
LOC697788	1.902	1.65223	1.61374	4.06083	NPC	4.06083	1.902	2.13503	Uncharacterized protein
LOC697881	5.32888	72.5786	81.2451	248.712	NPC	248.712	81.2451	3.06126	fibroblast growth factor-binding protein 3-like
LOC697887	21.3803	30.2487	7.39495	162.322	NPC	162.322	30.2487	5.36625	Uncharacterized protein
LOC698283	0.358342	3.95858	1.69408	16.8685	NPC	16.8685	3.95858	4.26125	histone acetyltransferase KAT2B-like
LOC698304	6.85358	26.2761	16.1137	55.1265	NPC	55.1265	26.2761	2.09797	Uncharacterized protein
LOC698652	77.6498	71.6112	96.6597	374.679	NPC	374.679	96.6597	3.87627	Uncharacterized protein
LOC698670	4.11941	2.71247	9.81806	22.8294	NPC	22.8294	9.81806	2.32525	coiled-coil domain-containing protein 109B-like
LOC698727	3.41496	4.61611	4.23171	13.2353	NPC	13.2353	4.61611	2.8672	uncharacterized protein FLJ36031-like
LOC699043	1.30618	2.74716	2.8652	10.0465	NPC	10.0465	2.8652	3.50639	complement factor I-like
LOC699107	19.1412	35.486	33.2642	195.206	NPC	195.206	35.486	5.50093	Uncharacterized protein
LOC699396	1.14336	0.756079	2.52804	7.2704	NPC	7.2704	2.52804	2.8759	Uncharacterized protein
LOC699425	0.0450129	0.604955	0.732444	4.28476	NPC	4.28476	0.732444	5.84995	Uncharacterized protein
LOC699632	5.47304	15.0586	14.213	163.705	NPC	163.705	15.0586	10.8712	cysteine-rich protein 1 [Source:RefSeq peptide;Acc:NP_001253775]
LOC699699	0.127792	1.15788	0.0374875	4.38768	NPC	4.38768	1.15788	3.78941	Uncharacterized protein
LOC700039	0.602901	1.4818	0.823212	3.89931	NPC	3.89931	1.4818	2.63147	uncharacterized protein C6orf224-like
LOC700098	0	0.655149	0.0958564	19.6593	NPC	19.6593	0.655149	30.0074	oligodendrocyte transcription factor 2-like
LOC700172	0.163841	2.99392	2.88539	9.17556	NPC	9.17556	2.99392	3.06473	Uncharacterized protein
LOC700210	0.919791	1.32917	6.38166	17.3566	NPC	17.3566	6.38166	2.71976	Uncharacterized protein
LOC700223	8.74869	5.06105	7.48823	33.731	NPC	33.731	8.74869	3.85555	filamin-C-like
LOC700356	0	3.5519	2.30083	25.0735	NPC	25.0735	3.5519	7.05918	Uncharacterized protein
LOC700549	2.65596	5.97387	1.77991	22.7939	NPC	22.7939	5.97387	3.8156	Uncharacterized protein
LOC700557	11.8916	9.32647	14.4235	44.6925	NPC	44.6925	14.4235	3.09859	elongation of very long chain fatty acids protein 1 [Source:RefSeq peptide;Acc:NP_001248488]
LOC700615	0.0136144	1.54511	1.12333	35.8721	NPC	35.8721	1.54511	23.2165	Uncharacterized protein
LOC700636	10.762	11.2001	17.1396	37.7299	NPC	37.7299	17.1396	2.20133	shootin-1-like
LOC700767	5.17414	5.03569	10.6177	89.1006	NPC	89.1006	10.6177	8.3917	calcyphosin-like
LOC700888	0.662457	1.59144	0.836849	6.8091	NPC	6.8091	1.59144	4.27858	constitutive coactivator of PPAR-gamma-like protein 2-like
LOC700903	2.03599	3.55553	0.753574	7.44772	NPC	7.44772	3.55553	2.09469	Uncharacterized protein
LOC700978	0	0	0.171161	5.25377	NPC	5.25377	0.171161	30.6949	Uncharacterized protein
LOC701145	3.1359	2.3169	2.74768	17.6174	NPC	17.6174	3.1359	5.61797	abhydrolase domain-containing protein 3-like
LOC701416	0.2962	0.552777	0.545184	5.23713	NPC	5.23713	0.552777	9.47422	protein cornichon homolog 3-like
LOC701463	10.7323	4.96091	5.84491	25.803	NPC	25.803	10.7323	2.40424	coiled-coil domain-containing protein 90A, mitochondrial-like
LOC701522	60.0129	54.2521	28.538	120.688	NPC	120.688	60.0129	2.01103	transmembrane emp24 domain-containing protein 10-like
LOC701573	2.77514	1.54667	0.876676	7.22777	NPC	7.22777	2.77514	2.60447	protein FAM40B-like
LOC701663	0.793537	1.59164	0.697344	3.35097	NPC	3.35097	1.59164	2.10536	Uncharacterized protein
LOC701740	0.13699	1.24188	1.07301	4.33035	NPC	4.33035	1.24188	3.48693	Uncharacterized protein
LOC701872	1.85325	2.28291	6.42825	23.5455	NPC	23.5455	6.42825	3.66282	phosphatidylcholine-sterol acyltransferase-like
LOC701932	1.00528	2.66326	4.09603	25.5425	NPC	25.5425	4.09603	6.23592	Uncharacterized protein
LOC702071	4.35893	14.0692	18.3288	49.9993	NPC	49.9993	18.3288	2.72791	Uncharacterized protein
LOC702076	0.250164	0.575862	1.1093	6.55553	NPC	6.55553	1.1093	5.90961	probable proline racemase-like
LOC702103	21.6428	22.9556	2.94208	51.4603	NPC	51.4603	22.9556	2.24173	Uncharacterized protein
LOC702300	5.60078	4.419	3.77745	11.3219	NPC	11.3219	5.60078	2.02149	Uncharacterized protein
LOC702304	0.144804	0.0652908	0.343112	6.99183	NPC	6.99183	0.343112	20.3777	Uncharacterized protein
LOC702548	0.988847	3.98698	1.22473	8.72607	NPC	8.72607	3.98698	2.18864	Uncharacterized protein
LOC703005	10.2434	16.8707	6.78516	35.5359	NPC	35.5359	16.8707	2.10637	uncharacterized LOC703005
LOC703203	3.9353	2.76252	3.29195	14.4665	NPC	14.4665	3.9353	3.67609	Uncharacterized protein
LOC703243	0.0193685	0.0867989	0.028889	3.393	NPC	3.393	0.0867989	39.0904	Uncharacterized protein
LOC703422	0	0.600864	0.373051	54.36	NPC	54.36	0.600864	90.4697	Uncharacterized protein
LOC703647	0.0838074	1.77736	5.13916	60.5295	NPC	60.5295	5.13916	11.7781	Uncharacterized protein
LOC704002	2.99545	1.37218	2.28682	6.30909	NPC	6.30909	2.99545	2.10622	Uncharacterized protein
LOC704112	10.5698	11.6699	8.20182	26.9598	NPC	26.9598	11.6699	2.3102	Uncharacterized protein
LOC704283	1.15446	1.68151	0.643863	3.60595	NPC	3.60595	1.68151	2.14447	protein NOXP20-like
LOC704519	3.53198	4.77849	8.28788	17.263	NPC	17.263	8.28788	2.08292	cytochrome b5 reductase 1 [Source:RefSeq peptide;Acc:NP_001244405]
LOC705165	4.5199	8.46629	9.59442	26.8866	NPC	26.8866	9.59442	2.80232	Uncharacterized protein
LOC705483	3.46265	10.5283	4.20011	25.7916	NPC	25.7916	10.5283	2.44974	Uncharacterized protein
LOC705608	1.32977	2.66504	2.23906	5.76135	NPC	5.76135	2.66504	2.16182	Uncharacterized protein
LOC705639	1.02276	1.42934	0.517191	10.5395	NPC	10.5395	1.42934	7.37368	synaptojanin-2-like
LOC705699	0.0196882	3.19041	4.88065	12.2853	NPC	12.2853	4.88065	2.51714	Uncharacterized protein
LOC705990	3.82112	3.16726	1.89707	11.4922	NPC	11.4922	3.82112	3.00755	chromosome 8 open reading frame 59 homolog pseudogene
LOC706021	0.28431	1.09301	3.00929	9.79079	NPC	9.79079	3.00929	3.25352	uncharacterized LOC706021
LOC706337	0	1.46435e-306	1.49502e-91	4.77304	NPC	4.77304	1.49502e-91	3.19263e+91	26S proteasome non-ATPase regulatory subunit 13-like
LOC706361	45.2732	39.9011	38.8919	121.436	NPC	121.436	45.2732	2.68229	Uncharacterized protein
LOC706406	1.19166	0.11061	0.642776	3.64713	NPC	3.64713	1.19166	3.06055	aldo-keto reductase family 1 member B10-like
LOC706444	0.463485	4.99847	5.24421	12.533	NPC	12.533	5.24421	2.38987	EF-hand domain-containing protein ENSP00000381169-like
LOC706499	0.0137301	4.04098	8.754	67.2864	NPC	67.2864	8.754	7.68636	Uncharacterized protein
LOC706530	5.50508	6.96689	8.7853	18.3071	NPC	18.3071	8.7853	2.08383	Uncharacterized protein [Source:UniProtKB/TrEMBL;Acc:F7F078]
LOC706537	6.76855	13.2258	15.4373	48.056	NPC	48.056	15.4373	3.11298	Uncharacterized protein
LOC706563	0.291161	5.49757	4.14922	12.3317	NPC	12.3317	5.49757	2.24312	uncharacterized protein FLJ43738-like
LOC706570	8.35487	3.12664	2.46934	52.2996	NPC	52.2996	8.35487	6.25977	polymerase I and transcript release factor-like
LOC706574	0	0.237381	0.0259604	8.87194	NPC	8.87194	0.237381	37.3743	oligodendrocyte transcription factor 1-like
LOC706736	3.85487	1.99856	3.02146	11.2399	NPC	11.2399	3.85487	2.91577	major vault protein-like
LOC706803	2.29089	2.63108	2.13257	11.1623	NPC	11.1623	2.63108	4.24248	protein FAM69A [Source:RefSeq peptide;Acc:NP_001253814]
LOC706858	0	5.16223	4.01616	14.2994	NPC	14.2994	5.16223	2.77	Uncharacterized protein
LOC706982	20.6339	13.944	10.8136	41.8219	NPC	41.8219	20.6339	2.02685	ran-binding protein 9-like
LOC707032	0.261399	0.130969	0.147501	11.5584	NPC	11.5584	0.261399	44.2175	Uncharacterized protein
LOC707191	1.55652	1.46397	1.58527	9.59961	NPC	9.59961	1.58527	6.0555	Uncharacterized protein
LOC707235	0	0.404596	0.288259	3.33992	NPC	3.33992	0.404596	8.25495	Uncharacterized protein
LOC707416	2.31618	11.3886	8.38864	36.6498	NPC	36.6498	11.3886	3.21811	LIM and calponin homology domains-containing protein 1-like
LOC707517	2.54877	12.4293	8.35602	27.9556	NPC	27.9556	12.4293	2.24917	ring finger protein 182 [Source:RefSeq peptide;Acc:NP_001253109]
LOC707607	0.252848	2.21004	1.06645	7.27065	NPC	7.27065	2.21004	3.28983	Uncharacterized protein
LOC707753	0.258251	2.51215	1.90132	5.10499	NPC	5.10499	2.51215	2.03212	cancer susceptibility candidate protein 1 homolog
LOC707797	0.678919	0.774863	1.16272	3.31859	NPC	3.31859	1.16272	2.85416	Uncharacterized protein
LOC707868	0.559561	2.46499	1.9812	8.21992	NPC	8.21992	2.46499	3.33467	Uncharacterized protein
LOC707904	0.110772	1.66496	1.52623	11.9596	NPC	11.9596	1.66496	7.18312	eyes absent homolog 4-like
LOC707924	0	0.135946	0.529929	4.18713	NPC	4.18713	0.529929	7.9013	phosducin-like protein 3-like
LOC708235	6.41195	7.25766	6.44633	18.9849	NPC	18.9849	7.25766	2.61584	Uncharacterized protein
LOC708341	2.37997	2.95638	9.08407	18.7085	NPC	18.7085	9.08407	2.05948	protein shisa-4-like
LOC708447	6.88071	14.1471	20.3569	43.0075	NPC	43.0075	20.3569	2.11267	Uncharacterized protein
LOC708492	127.692	124.269	76.3956	268.55	NPC	268.55	127.692	2.10311	40S ribosomal protein S27-like
LOC708644	0.799242	8.04262	2.15617	50.5437	NPC	50.5437	8.04262	6.28448	60S ribosomal protein L36a-like
LOC708681	0.103754	0.185528	1.22674	32.5553	NPC	32.5553	1.22674	26.5381	Uncharacterized protein
LOC708827	22.3634	25.9148	15.4126	128.221	NPC	128.221	25.9148	4.94779	Uncharacterized protein
LOC709015	0.260024	3.32313	6.59024	39.3877	NPC	39.3877	6.59024	5.97667	transmembrane protein 163-like
LOC709034	0.107139	0.0966975	0.915215	4.62962	NPC	4.62962	0.915215	5.05851	Uncharacterized protein
LOC709476	0.438409	6.54522	1.68597	69.8923	NPC	69.8923	6.54522	10.6784	Uncharacterized protein
LOC709496	16.7366	315.469	217.943	1524.62	NPC	1524.62	315.469	4.83287	Uncharacterized protein
LOC709616	0.38192	0.338767	0.138349	3.45355	NPC	3.45355	0.38192	9.0426	sushi domain-containing protein 5-like
LOC709676	0.727137	0.341994	0.142885	9.32953	NPC	9.32953	0.727137	12.8305	Uncharacterized protein
LOC709693	11.5768	14.5626	24.1022	76.5724	NPC	76.5724	24.1022	3.17699	Uncharacterized protein
LOC709786	0.0862533	0.103561	0.101942	8.50681	NPC	8.50681	0.103561	82.143	class E basic helix-loop-helix protein 41-like
LOC709838	18.223	20.3143	21.9034	107.957	NPC	107.957	21.9034	4.92878	tripeptidyl-peptidase 1-like
LOC709905	3.36488	9.78751	9.32879	22.4911	NPC	22.4911	9.78751	2.29794	Uncharacterized protein
LOC709988	0	0.0337493	0.0331596	5.09665	NPC	5.09665	0.0337493	151.015	cyclin-dependent kinase inhibitor 2A, isoforms 1/2/3-like
LOC710133	0.0676297	0.240696	0.0587532	42.4029	NPC	42.4029	0.240696	176.168	Uncharacterized protein
LOC710161	1.97049	2.40857	3.07012	6.39316	NPC	6.39316	3.07012	2.08238	rho-related GTP-binding protein Rho6-like
LOC710246	14.8702	15.5205	8.63625	35.4593	NPC	35.4593	15.5205	2.28468	EF-hand domain-containing protein KIAA0494-like
LOC710283	0.44166	0.295854	0.434419	3.10508	NPC	3.10508	0.44166	7.03048	uncharacterized LOC710283
LOC710527	1.61387	1.51441	1.48638	4.16274	NPC	4.16274	1.61387	2.57935	NADH-cytochrome b5 reductase 2-like
LOC710551	0.145767	0.0647446	0	3.46589	NPC	3.46589	0.145767	23.7769	basic leucine zipper transcriptional factor ATF-like 3-like
LOC710593	0.755244	1.51699	1.49318	13.304	NPC	13.304	1.51699	8.77	Uncharacterized protein
LOC710784	13.386	10.6358	14.2361	41.6296	NPC	41.6296	14.2361	2.92423	Uncharacterized protein
LOC710899	0.282464	0.966198	0.940251	5.57065	NPC	5.57065	0.966198	5.76554	e3 ubiquitin-protein ligase parkin-like
LOC710911	15.0135	15.7939	16.0946	32.4009	NPC	32.4009	16.0946	2.01315	neudesin-like
LOC710942	0.418113	1.6046	0.678	5.60398	NPC	5.60398	1.6046	3.49245	Uncharacterized protein
LOC710966	30.8976	54.3738	59.1721	179.954	NPC	179.954	59.1721	3.0412	tribbles homolog 2-like
LOC711093	1.6746	0.822974	1.19117	3.54281	NPC	3.54281	1.6746	2.11562	complement C1q tumor necrosis factor-related protein 1 precursor [Source:RefSeq peptide;Acc:NP_001253003]
LOC711340	5.15401	3.05197	4.37294	32.791	NPC	32.791	5.15401	6.36223	solute carrier family 51, alpha subunit
LOC711467	3.51733	9.36113	9.0817	27.6548	NPC	27.6548	9.36113	2.95422	Uncharacterized protein
LOC711567	10.7424	15.1866	3.80691	40.3552	NPC	40.3552	15.1866	2.65729	Uncharacterized protein
LOC711743	23.6287	25.9952	51.1925	147.69	NPC	147.69	51.1925	2.88499	Uncharacterized protein
LOC711775	16.8008	43.2248	82.9983	262	NPC	262	82.9983	3.15669	Uncharacterized protein
LOC711963	3.38885	4.27154	1.8148	11.1044	NPC	11.1044	4.27154	2.59962	NIPA-like protein 3-like
LOC712107	0.253916	0.713599	0.556036	6.04021	NPC	6.04021	0.713599	8.46443	Uncharacterized protein
LOC712267	1.52466	2.55129	1.90546	6.01577	NPC	6.01577	2.55129	2.35793	Uncharacterized protein
LOC712344	1.07648	1.25738	0.221821	3.65127	NPC	3.65127	1.25738	2.90387	Uncharacterized protein
LOC712498	0.42059	0.102367	0.692836	4.20415	NPC	4.20415	0.692836	6.06803	BEN domain-containing protein 6 [Source:RefSeq peptide;Acc:NP_001244788]
LOC712588	0.718835	1.63252	1.79231	3.97367	NPC	3.97367	1.79231	2.21707	e3 ubiquitin/ISG15 ligase TRIM25-like
LOC712600	57.1553	76.9864	82.1244	249.433	NPC	249.433	82.1244	3.03726	protein quaking-like
LOC712994	0.261475	14.2558	3.59723	52.9251	NPC	52.9251	14.2558	3.71253	SPARC-related modular calcium-binding protein 1-like
LOC713100	4.51538	4.1307	0.685484	18.7452	NPC	18.7452	4.51538	4.15141	Uncharacterized protein
LOC713335	1.57914	10.0255	17.8228	35.6861	NPC	35.6861	17.8228	2.00227	Uncharacterized protein
LOC713363	0	5.47968	4.88137	13.605	NPC	13.605	5.47968	2.48281	Uncharacterized protein
LOC713545	0.810028	0.970964	0.377649	5.94848	NPC	5.94848	0.970964	6.12637	glutamate receptor, ionotropic kainate 3-like
LOC713636	6.57628	8.19933	1.66077	21.7132	NPC	21.7132	8.19933	2.64817	breast cancer anti-estrogen resistance protein 3-like
LOC713858	0.066298	0.251955	0.0236991	4.40192	NPC	4.40192	0.251955	17.4711	hematopoietic progenitor cell antigen CD34-like
LOC713911	8.02875	7.89559	8.10147	20.1732	NPC	20.1732	8.10147	2.49007	protein FAM89A-like
LOC713917	0.292932	2.32579	3.3765	10.5385	NPC	10.5385	3.3765	3.12113	ephexin-1-like
LOC713946	0.908479	1.5822	1.43801	3.95041	NPC	3.95041	1.5822	2.49678	sterile alpha motif domain-containing protein 13-like
LOC714017	4.40389	33.9063	14.3221	92.728	NPC	92.728	33.9063	2.73483	Uncharacterized protein
LOC714069	46.2068	92.2439	58.3446	215.602	NPC	215.602	92.2439	2.3373	protein tweety homolog 3-like
LOC714138	26.8964	46.214	36.3631	108.2	NPC	108.2	46.214	2.34128	Uncharacterized protein
LOC714283	12.077	8.45744	5.27679	44.8591	NPC	44.8591	12.077	3.71442	Uncharacterized protein
LOC714406	0.104981	0.141651	1.23396	3.09558	NPC	3.09558	1.23396	2.50866	Uncharacterized protein
LOC714577	1.27766	0.137111	0.179111	3.70964	NPC	3.70964	1.27766	2.90346	Uncharacterized protein
LOC714710	15.0731	16.9611	18.8846	43.0013	NPC	43.0013	18.8846	2.27706	Uncharacterized protein
LOC714763	5.85033	9.78329	8.9164	20.887	NPC	20.887	9.78329	2.13497	uncharacterized protein LOC714763 [Source:RefSeq peptide;Acc:NP_001244448]
LOC714870	4.78078	4.82648	3.4509	14.0209	NPC	14.0209	4.82648	2.90499	uncharacterized LOC714870
LOC715110	0.831907	0.942741	1.44596	44.556	NPC	44.556	1.44596	30.8141	GDNF family receptor alpha-2-like
LOC715150	0.11081	0.296895	0	8.11548	NPC	8.11548	0.296895	27.3345	uncharacterized LOC715150
LOC715253	5.29504	5.92124	11.113	31.0757	NPC	31.0757	11.113	2.79634	sulfatase-modifying factor 2-like
LOC715264	0.419133	0.0417056	0.309814	3.23635	NPC	3.23635	0.419133	7.72153	protein S100-A2-like
LOC715323	2.43751	6.08193	4.42344	12.7324	NPC	12.7324	6.08193	2.09348	cysteine-rich PDZ-binding protein-like
LOC715409	0.0089506	2.37171	10.1445	318.21	NPC	318.21	10.1445	31.3677	Uncharacterized protein
LOC715546	9.85783	25.892	19.9401	72.0254	NPC	72.0254	25.892	2.78176	Uncharacterized protein
LOC715661	0.163689	0.786497	1.79091	12.0526	NPC	12.0526	1.79091	6.72987	ig-like V-type domain-containing protein ENSP00000329499-like
LOC715680	9.11038	7.37033	6.58426	18.8973	NPC	18.8973	9.11038	2.07426	Uncharacterized protein
LOC715801	0.771903	1.55014	4.65572	46.3166	NPC	46.3166	4.65572	9.94832	Uncharacterized protein
LOC715841	10.1464	10.2319	12.2584	26.2697	NPC	26.2697	12.2584	2.143	Uncharacterized protein
LOC715993	6.42105	16.1458	15.58	140.534	NPC	140.534	16.1458	8.70406	lipid phosphate phosphohydrolase 3-like
LOC716044	30.3046	35.1098	52.2972	150.654	NPC	150.654	52.2972	2.88073	Uncharacterized protein
LOC716093	6.3996	10.2184	13.1296	75.5774	NPC	75.5774	13.1296	5.75626	sodium/potassium-transporting ATPase subunit beta-2-like
LOC716146	1.39899	4.34946	1.52859	13.5521	NPC	13.5521	4.34946	3.11581	Uncharacterized protein
LOC716237	1.03376	2.40472	4.39858	9.45487	NPC	9.45487	4.39858	2.14953	chondrolectin-like
LOC716394	0.690906	2.52477	4.00475	9.52188	NPC	9.52188	4.00475	2.37765	Uncharacterized protein
LOC716694	0.55497	1.25487	2.72581	8.72872	NPC	8.72872	2.72581	3.20225	Uncharacterized protein
LOC716822	4.40955	11.7545	18.1692	39.6369	NPC	39.6369	18.1692	2.18154	Uncharacterized protein
LOC716824	0.439204	3.52031	3.14332	18.8735	NPC	18.8735	3.52031	5.36132	Uncharacterized protein
LOC716965	0	0.115842	0.189477	3.21909	NPC	3.21909	0.189477	16.9893	complement C4-B-like
LOC716980	0.459483	1.35816	1.13025	3.67982	NPC	3.67982	1.35816	2.70942	Uncharacterized protein
LOC716984	5.40193	3.35998	0.782997	16.7016	NPC	16.7016	5.40193	3.09178	HEAT repeat-containing protein 5A-like
LOC717150	1.25557	3.41403	6.91709	17.427	NPC	17.427	6.91709	2.51941	uncharacterized protein LOC717150 [Source:RefSeq peptide;Acc:NP_001247867]
LOC717218	7.36642	9.2591	15.4045	33.0308	NPC	33.0308	15.4045	2.14423	Uncharacterized protein
LOC717276	7.05533	5.73174	1.39927	31.1019	NPC	31.1019	7.05533	4.40828	Uncharacterized protein
LOC717324	48.0313	25.8671	7.21428	158.993	NPC	158.993	48.0313	3.3102	protein S100-A11-like
LOC717346	0	0.0991926	0.0150875	8.44174	NPC	8.44174	0.0991926	85.1045	Uncharacterized protein
LOC717347	0	0	0	4.60165	NPC	4.60165	0	Inf	C-type lectin domain family 2 member B [Source:RefSeq peptide;Acc:NP_001245034]
LOC717399	4.07516	7.89484	5.72882	17.544	NPC	17.544	7.89484	2.22221	ephrin-A1-like
LOC717477	3.19492	0.344557	0.78332	29.1819	NPC	29.1819	3.19492	9.13384	Uncharacterized protein
LOC717531	0.948193	2.01389	4.68424	14.1985	NPC	14.1985	4.68424	3.03112	glycosyltransferase 25 family member 3-like
LOC717627	3.03678	1.67089	3.06258	19.4502	NPC	19.4502	3.06258	6.35092	EF-hand domain-containing protein D1 [Source:RefSeq peptide;Acc:NP_001244871]
LOC717748	3.05149	9.89046	6.16604	27.2127	NPC	27.2127	9.89046	2.75141	low-density lipoprotein receptor class A domain-containing protein 3-like
LOC717766	1.82832	0.51301	0.907187	4.14874	NPC	4.14874	1.82832	2.26915	proteasome subunit beta type-8-like
LOC717808	7.62363	3.09963	3.37781	17.2165	NPC	17.2165	7.62363	2.25831	integral membrane protein GPR137B-like
LOC717983	0.194465	2.16454	2.53768	12.514	NPC	12.514	2.53768	4.93128	Uncharacterized protein
LOC718022	0.985984	1.0441	0.393958	5.58078	NPC	5.58078	1.0441	5.34506	Uncharacterized protein
LOC718053	2.68356	1.29039	0.0692294	5.71239	NPC	5.71239	2.68356	2.12866	Uncharacterized protein
LOC718313	0	0	0	3.09758	NPC	3.09758	0	Inf	Uncharacterized protein
LOC718543	18.0185	27.7539	14.6578	64.1202	NPC	64.1202	27.7539	2.31031	exostosin-like 3-like
LOC718551	3.76529	5.97215	18.2891	58.2299	NPC	58.2299	18.2891	3.18386	Uncharacterized protein
LOC719036	6.70563	4.74002	9.63044	26.5589	NPC	26.5589	9.63044	2.75781	Uncharacterized protein
LOC719080	9.64247	19.2833	20.1449	45.817	NPC	45.817	20.1449	2.27437	canopy 4 homolog precursor [Source:RefSeq peptide;Acc:NP_001253684]
LOC719183	5.18678	3.99333	11.4756	30.9174	NPC	30.9174	11.4756	2.69419	Uncharacterized protein
LOC719199	0.746142	4.62264	18.6107	47.0777	NPC	47.0777	18.6107	2.5296	Uncharacterized protein
LOC719253	0.0265761	0.168329	0.463117	80.8622	NPC	80.8622	0.463117	174.604	Uncharacterized protein
LOC719379	2.50882	0.201769	2.94071	6.14272	NPC	6.14272	2.94071	2.08886	gamma-interferon-inducible lysosomal thiol reductase-like
LOC719527	61.7935	15.9883	31.9239	234.629	NPC	234.629	61.7935	3.79699	Uncharacterized protein
LOC719578	3.58456	1.53724	16.0465	82.4748	NPC	82.4748	16.0465	5.13974	neurosecretory protein VGF-like
LOC719604	0	0.0826143	0.561689	4.65069	NPC	4.65069	0.561689	8.27983	putative N-acetyltransferase C7orf52-like
LOC719615	3.81371	5.55612	0.363296	23.1118	NPC	23.1118	5.55612	4.1597	contactin-associated protein-like 3B-like
LOC720563	20.6447	72.0297	113.265	1033.9	NPC	1033.9	113.265	9.12815	CD99 antigen-like
LOC720644	1.32606	2.17059	1.34111	4.42277	NPC	4.42277	2.17059	2.03759	Uncharacterized protein
LOC720691	2.72444	2.76252	5.64334	15.2702	NPC	15.2702	5.64334	2.70588	Uncharacterized protein
LOC721004	2.57201	0.475777	0.510502	18.6205	NPC	18.6205	2.57201	7.23967	Uncharacterized protein
LOC721062	4.43284e-49	12.6446	3.86125e-21	41.6917	NPC	41.6917	12.6446	3.29719	Uncharacterized protein
LOC721497	0.28009	1.34418	1.48781	3.76553	NPC	3.76553	1.48781	2.53092	patatin-like phospholipase domain-containing protein 7-like
LOC721849	5.95861	9.32122	10.2388	20.9535	NPC	20.9535	10.2388	2.04648	Uncharacterized protein
LOC721853	1.04596	0	0	12.1312	NPC	12.1312	1.04596	11.5981	Uncharacterized protein
LOC721991	11.9905	12.9501	10.5178	33.1567	NPC	33.1567	12.9501	2.56034	GDP-fucose protein O-fucosyltransferase 2-like
LOC722061	33.6796	89.505	49.0471	186.024	NPC	186.024	89.505	2.07836	pituitary tumor-transforming gene 1 protein-interacting protein-like
LOC722178	4.08565	3.78985	9.72606	78.0439	NPC	78.0439	9.72606	8.02421	Uncharacterized protein
LOC722191	0.307968	0.25217	0.223442	7.97985	NPC	7.97985	0.307968	25.9113	ICOS ligand-like
LOC722350	2.27987	2.60216	1.74234	7.1909	NPC	7.1909	2.60216	2.76343	Uncharacterized protein
LOC722395	3.1369	7.17281	0.670906	62.5434	NPC	62.5434	7.17281	8.71951	Uncharacterized protein
LOC722398	0	0	0	3.03309	NPC	3.03309	0	Inf	guanine nucleotide-binding protein G(I)/G(S)/G(O) subunit gamma-13 [Source:RefSeq peptide;Acc:NP_001253571]
LOC722402	1.07887	2.58173	0.950758	13.86	NPC	13.86	2.58173	5.36849	Uncharacterized protein
LOC722441	25.5576	23.9452	32.6262	70.3176	NPC	70.3176	32.6262	2.15525	Uncharacterized protein
LOC722581	23.2638	15.382	24.6714	70.6799	NPC	70.6799	24.6714	2.86485	Uncharacterized protein
LOC722617	2.7398	7.29784	1.60833	15.8661	NPC	15.8661	7.29784	2.17408	Uncharacterized protein
LOC722937	0.169515	1.70483	0.876753	37.3772	NPC	37.3772	1.70483	21.9243	uncharacterized LOC722937
LONRF2	0.0136093	0.307824	0.522874	3.10035	NPC	3.10035	0.522874	5.92944	LON peptidase N-terminal domain and ring finger 2
LOX	0.295004	2.17305	0.815667	7.26063	NPC	7.26063	2.17305	3.34122	lysyl oxidase
LPAR1	1.58974	5.75498	6.34642	19.2162	NPC	19.2162	6.34642	3.02788	lysophosphatidic acid receptor 1
LPAR3	0.305567	0.275442	0.0678316	3.1037	NPC	3.1037	0.305567	10.1572	lysophosphatidic acid receptor 3
LPL	0.419826	1.48589	1.21662	11.1674	NPC	11.1674	1.48589	7.51563	Uncharacterized protein [Source:UniProtKB/TrEMBL;Acc:F6RD28]
LRP4	2.93242	14.8173	13.5724	52.4444	NPC	52.4444	14.8173	3.5394	low density lipoprotein receptor-related protein 4
LRRC4C	0.791545	5.60833	6.02679	12.9559	NPC	12.9559	6.02679	2.14972	leucine rich repeat containing 4C
LRRTM2	0.0546284	1.32591	4.0373	11.049	NPC	11.049	4.0373	2.73673	leucine rich repeat transmembrane neuronal 2
LXN	4.57341	5.11456	3.7936	12.5299	NPC	12.5299	5.11456	2.44985	latexin
LYRM5	1.89675	5.28199	5.15433	15.287	NPC	15.287	5.28199	2.89417	LYR motif containing 5
MAN1A1	5.45201	4.63478	1.10624	13.1723	NPC	13.1723	5.45201	2.41604	mannosidase, alpha, class 1A, member 1
MAN2B2	1.09799	2.85057	4.66107	12.3989	NPC	12.3989	4.66107	2.6601	Uncharacterized protein [Source:UniProtKB/TrEMBL;Acc:F7GM36]
MAOB	0.855346	3.48084	1.77216	14.9452	NPC	14.9452	3.48084	4.29356	monoamine oxidase B
MAP2	4.00556	34.5978	34.8738	83.5634	NPC	83.5634	34.8738	2.39617	microtubule-associated protein 2
MCC	1.64725	2.48783	2.18898	7.63295	NPC	7.63295	2.48783	3.06812	mutated in colorectal cancers
ME1	3.01892	1.34723	2.48098	22.1083	NPC	22.1083	3.01892	7.32325	malic enzyme 1, NADP(+)-dependent, cytosolic
MEGF10	0.244369	4.73301	4.92958	29.422	NPC	29.422	4.92958	5.96846	multiple EGF-like-domains 10
MEGF9	1.01229	6.35602	3.35994	13.9888	NPC	13.9888	6.35602	2.20087	Uncharacterized protein [Source:UniProtKB/TrEMBL;Acc:F7C0W7]
MFSD6	0.315258	0.50025	1.58971	5.01818	NPC	5.01818	1.58971	3.15666	major facilitator superfamily domain containing 6
MGC42105	0.0155274	0.308879	0.831579	5.89953	NPC	5.89953	0.831579	7.09437	serine/threonine-protein kinase NIM1 [Source:RefSeq peptide;Acc:NP_001253575]
MLN	0	0.477602	0	24.3484	NPC	24.3484	0.477602	50.9805	motilin
MMP15	8.14453	7.3994	24.2443	79.0639	NPC	79.0639	24.2443	3.26113	matrix metallopeptidase 15 (membrane-inserted)
MMP9	0.138359	0.180715	0.0411693	7.59102	NPC	7.59102	0.180715	42.0055	matrix metallopeptidase 9 (gelatinase B, 92kDa gelatinase, 92kDa type IV collagenase)
MRC2	6.17977	10.3785	21.1757	76.4276	NPC	76.4276	21.1757	3.60921	mannose receptor, C type 2
MT3	0.560553	0.121985	3.17043	7.12682	NPC	7.12682	3.17043	2.2479	metallothionein 3
MTMR10	4.54719	2.43632	1.02172	11.4474	NPC	11.4474	4.54719	2.51747	myotubularin related protein 10
MTMR11	1.60101	4.84887	5.25307	11.1687	NPC	11.1687	5.25307	2.12613	myotubularin related protein 11
MTTP	0.457855	2.66313	0.7709	6.4302	NPC	6.4302	2.66313	2.41453	microsomal triglyceride transfer protein
MXRA5	1.37304	1.2611	0.458167	6.05741	NPC	6.05741	1.37304	4.41168	matrix-remodelling associated 5
MYO16	0.50299	1.70694	0.238333	3.62734	NPC	3.62734	1.70694	2.12505	Uncharacterized protein [Source:UniProtKB/TrEMBL;Acc:F6UHJ9]
MYO5B	0.89201	1.54693	0.473324	4.90076	NPC	4.90076	1.54693	3.16806	myosin VB
MYOF	3.31705	2.16828	0.381403	23.3303	NPC	23.3303	3.31705	7.03345	myoferlin
NACC2	1.643	0.735495	2.47629	10.4371	NPC	10.4371	2.47629	4.21481	NACC family member 2, BEN and BTB (POZ) domain containing
NAGLU	1.89882	1.90128	4.29983	9.56058	NPC	9.56058	4.29983	2.22348	Uncharacterized protein [Source:UniProtKB/TrEMBL;Acc:F7HF51]
NCALD	0.248571	23.4566	9.11941	58.0215	NPC	58.0215	23.4566	2.47357	neurocalcin delta
NCAM2	1.9019	1.37784	3.08719	18.0029	NPC	18.0029	3.08719	5.83148	neural cell adhesion molecule 2
NCSTN	25.9132	32.8789	19.8466	70.9379	NPC	70.9379	32.8789	2.15755	nicastrin
NDP	0.0385188	1.38587	2.19596	19.5172	NPC	19.5172	2.19596	8.88778	Norrie disease (pseudoglioma)
NECAB1	1.81539	0.238075	1.19549	25.9282	NPC	25.9282	1.81539	14.2824	N-terminal EF-hand calcium binding protein 1
NEDD4	1.38401	0.982449	0.958418	5.76296	NPC	5.76296	1.38401	4.16396	neural precursor cell expressed, developmentally down-regulated 4, E3 ubiquitin protein ligase
NEFL	0.975559	3.82721	1.79682	20.1395	NPC	20.1395	3.82721	5.26219	neurofilament, light polypeptide
NEIL1	1.07983	1.68579	1.96756	4.79386	NPC	4.79386	1.96756	2.43645	Uncharacterized protein [Source:UniProtKB/TrEMBL;Acc:F7GSY0]
NETO1	0.250005	0.892982	1.62281	8.27473	NPC	8.27473	1.62281	5.09901	neuropilin (NRP) and tolloid (TLL)-like 1
NFATC1	0.923463	2.36626	1.35948	5.75631	NPC	5.75631	2.36626	2.43266	nuclear factor of activated T-cells, cytoplasmic, calcineurin-dependent 1
NFIB	0.297644	2.9355	5.23963	17.4877	NPC	17.4877	5.23963	3.33758	nuclear factor I/B
NFIC	0.363446	0.312807	0.787112	10.6604	NPC	10.6604	0.787112	13.5437	nuclear factor I/C (CCAAT-binding transcription factor)
NFIX	0.319783	0.492749	8.19629	32.1872	NPC	32.1872	8.19629	3.92705	nuclear factor I/X (CCAAT-binding transcription factor)
NHEDC2	0.725995	1.12834	1.60782	3.47759	NPC	3.47759	1.60782	2.16292	solute carrier family 9, subfamily B (NHA2, cation proton antiporter 2), member 2
NKX6-1	0.0662374	0.476524	3.30978	9.9805	NPC	9.9805	3.30978	3.01546	NK6 homeobox 1
NMI	1.58979	0.186394	0.610846	3.7198	NPC	3.7198	1.58979	2.33981	N-myc (and STAT) interactor
NOD1	0.895989	1.81237	1.79887	4.63219	NPC	4.63219	1.81237	2.55587	nucleotide-binding oligomerization domain containing 1
NOV	0.0407743	1.03293	0.754458	4.17185	NPC	4.17185	1.03293	4.03885	nephroblastoma overexpressed gene
NPAS3	0.218448	2.22032	3.83284	15.6561	NPC	15.6561	3.83284	4.08473	neuronal PAS domain protein 3
NPTX2	4.45902	2.04374	1.26117	56.0406	NPC	56.0406	4.45902	12.5679	neuronal pentraxin II
NRCAM	0.530998	10.7757	21.0447	43.4114	NPC	43.4114	21.0447	2.06282	neuronal cell adhesion molecule
NRP2	6.29426	24.9279	5.81875	54.5632	NPC	54.5632	24.9279	2.18884	neuropilin 2
NTN1	1.04831	1.62333	0.366983	23.8903	NPC	23.8903	1.62333	14.7168	netrin 1
NTRK2	0.0569727	1.76882	2.24922	63.088	NPC	63.088	2.24922	28.0488	neurotrophic tyrosine kinase, receptor, type 2
NTRK3	0.134135	4.34935	2.55733	8.70573	NPC	8.70573	4.34935	2.00162	neurotrophic tyrosine kinase, receptor, type 3
NXPH1	0	0.138076	1.16578	51.8997	NPC	51.8997	1.16578	44.5193	Uncharacterized protein
OAS1	0.0553435	0.0249265	0	3.36314	NPC	3.36314	0.0553435	60.7685	2'-5'-oligoadenylate synthetase 1, 40/46kDa
OAS3	0.188273	0.33154	0.065528	4.1931	NPC	4.1931	0.33154	12.6473	Uncharacterized protein
OGFRL1	1.38691	2.58752	1.55745	5.73237	NPC	5.73237	2.58752	2.21539	opioid growth factor receptor-like 1
OLFML2A	0.835101	0.384646	0.267188	9.19588	NPC	9.19588	0.835101	11.0117	olfactomedin-like 2A
OPHN1	1.57871	1.34222	0.0847844	5.86181	NPC	5.86181	1.57871	3.71304	oligophrenin 1
OPRD1	0.970295	0.412934	0.343529	12.3231	NPC	12.3231	0.970295	12.7004	opioid receptor, delta 1
OSMR	2.89844	1.18869	0.5804	11.1087	NPC	11.1087	2.89844	3.83265	oncostatin M receptor
OSTM1	4.58245	6.14164	3.0916	14.2983	NPC	14.2983	6.14164	2.32809	osteopetrosis associated transmembrane protein 1
P2RX7	0.0323517	0.0585916	0.0289491	7.48486	NPC	7.48486	0.0585916	127.746	purinergic receptor P2X, ligand-gated ion channel, 7
P2RY1	0.524568	0.939818	0.199704	4.63416	NPC	4.63416	0.939818	4.93091	purinergic receptor P2Y, G-protein coupled, 1
PACRG	0.10568	1.35707	7.43296	24.3597	NPC	24.3597	7.43296	3.27725	PARK2 co-regulated
PAG1	0.192471	1.10652	0.149651	4.91953	NPC	4.91953	1.10652	4.44595	phosphoprotein associated with glycosphingolipid microdomains 1
PALMD	0	0.241155	0.98906	3.09892	NPC	3.09892	0.98906	3.1332	palmdelphin
PAQR6	1.1793	2.00343	7.93874	34.6913	NPC	34.6913	7.93874	4.36987	progestin and adipoQ receptor family member VI
PARP14	0.763682	0.824483	0.369721	3.65031	NPC	3.65031	0.824483	4.42739	poly (ADP-ribose) polymerase family, member 14
PARP3	0.117983	0.274207	0.962164	9.81022	NPC	9.81022	0.962164	10.196	poly (ADP-ribose) polymerase family, member 3
PCDH15	0	0.263862	0.199799	11.181	NPC	11.181	0.263862	42.3744	protocadherin-related 15
PCDHB10	0.132783	2.71431	2.19453	9.01594	NPC	9.01594	2.71431	3.32163	protocadherin beta 10
PCTAIRE2BP	0.340133	1.90981	2.84452	7.08133	NPC	7.08133	2.84452	2.48946	Uncharacterized protein
PCYT1B	5.72841	1.54286	3.86611	12.1281	NPC	12.1281	5.72841	2.11718	phosphate cytidylyltransferase 1, choline, beta
PDE8A	1.54977	0.111701	0.18934	5.03073	NPC	5.03073	1.54977	3.24611	phosphodiesterase 8A
PDLIM3	0.379234	6.75812	7.53957	29.6565	NPC	29.6565	7.53957	3.93345	PDZ and LIM domain 3
PDZRN3	1.49204	2.23283	1.52529	11.4445	NPC	11.4445	2.23283	5.12556	PDZ domain containing ring finger 3
PECR	9.9909	10.7853	11.2654	30.3052	NPC	30.3052	11.2654	2.69011	peroxisomal trans-2-enoyl-CoA reductase
PFKFB3	7.4301	21.0306	5.05988	45.4532	NPC	45.4532	21.0306	2.16129	6-phosphofructo-2-kinase/fructose-2,6-biphosphatase 3
PHKA1	0.736288	2.75256	2.66887	6.49027	NPC	6.49027	2.75256	2.3579	phosphorylase kinase, alpha 1 (muscle)
PHKG1	0	0	0	15.0998	NPC	15.0998	0	Inf	phosphorylase kinase, gamma 1 (muscle)
PHYHIPL	1.52752	4.30822	4.64448	9.50012	NPC	9.50012	4.64448	2.04546	phytanoyl-CoA 2-hydroxylase interacting protein-like
PION	0.224274	0.783371	2.36059	6.90312	NPC	6.90312	2.36059	2.92432	pigeon homolog (Drosophila)
PIPOX	2.80217	5.59548	11.3383	49.3859	NPC	49.3859	11.3383	4.35567	pipecolic acid oxidase
PLAT	2.958	3.73622	3.53992	8.57117	NPC	8.57117	3.73622	2.29408	plasminogen activator, tissue
PLAU	5.13169	1.42443	1.18337	11.3842	NPC	11.3842	5.13169	2.21841	plasminogen activator, urokinase
PLCD3	1.21002	2.84413	5.20116	20.7504	NPC	20.7504	5.20116	3.98957	phospholipase C, delta 3
PLCE1	0.102145	2.5738	2.30498	11.4713	NPC	11.4713	2.5738	4.45695	Uncharacterized protein [Source:UniProtKB/TrEMBL;Acc:F7GTK3]
PLD5	0.138634	0.780008	0.976265	9.89469	NPC	9.89469	0.976265	10.1353	phospholipase D family, member 5
PLEC	3.79938	5.66057	11.9021	24.3238	NPC	24.3238	11.9021	2.04366	plectin
PLEKHA2	0.777227	1.27042	0.392615	7.3144	NPC	7.3144	1.27042	5.75747	pleckstrin homology domain containing, family A (phosphoinositide binding specific) member 2
PLOD1	8.88968	7.07689	9.96162	29.178	NPC	29.178	9.96162	2.92904	Uncharacterized protein
PLSCR4	0.0518231	1.12184	0.399621	3.64394	NPC	3.64394	1.12184	3.24818	phospholipid scramblase 4
PLXNA4	0.240121	0.465304	0.249753	10.3693	NPC	10.3693	0.465304	22.285	Uncharacterized protein [Source:UniProtKB/TrEMBL;Acc:F6V839]
PLXNB3	0.105447	0.215215	0.700278	15.3331	NPC	15.3331	0.700278	21.8957	plexin B3
PMP22	0.171127	4.30592	0.342276	82.578	NPC	82.578	4.30592	19.1778	peripheral myelin protein 22
POLD4	4.25778	2.67479	6.75196	16.9194	NPC	16.9194	6.75196	2.50585	polymerase (DNA-directed), delta 4, accessory subunit
POSTN	0.0443877	1.00806	0.837313	5.67711	NPC	5.67711	1.00806	5.63172	periostin, osteoblast specific factor
PPP1R3C	0.820933	1.49754	0.506386	10.479	NPC	10.479	1.49754	6.99748	protein phosphatase 1, regulatory subunit 3C
PRDM1	1.11439	0.2323	0.0251154	3.79981	NPC	3.79981	1.11439	3.40977	PR domain containing 1, with ZNF domain
PRELP	0.568535	1.47997	0.914294	5.91011	NPC	5.91011	1.47997	3.9934	proline/arginine-rich end leucine-rich repeat protein
PREX1	5.64482	14.7761	9.23446	74.1106	NPC	74.1106	14.7761	5.01557	Uncharacterized protein [Source:UniProtKB/TrEMBL;Acc:F6WVV6]
PRMT2	17.7125	30.2456	46.857	94.9725	NPC	94.9725	46.857	2.02686	protein arginine methyltransferase 2
PROS1	4.47604	11.3861	11.5464	52.2289	NPC	52.2289	11.5464	4.52339	protein S (alpha)
PROX1	0.253855	1.06618	0.500147	9.47967	NPC	9.47967	1.06618	8.89125	prospero homeobox 1
PRSS23	4.49095	17.8584	17.4025	79.7914	NPC	79.7914	17.8584	4.468	protease, serine, 23
PSAP	89.2634	117.65	170.502	509.118	NPC	509.118	170.502	2.98599	prosaposin
PTCH1	3.46426	10.981	6.88215	36.0367	NPC	36.0367	10.981	3.28173	Uncharacterized protein [Source:UniProtKB/TrEMBL;Acc:F6W9T3]
PTPRM	1.53969	5.56895	2.04987	12.1775	NPC	12.1775	5.56895	2.18668	Uncharacterized protein [Source:UniProtKB/TrEMBL;Acc:F6RJ58]
PTPRZ1	56.0047	46.5101	26.7504	499.762	NPC	499.762	56.0047	8.92357	protein tyrosine phosphatase, receptor-type, Z polypeptide 1
PTX3	0.096217	6.83026	2.34858	24.9755	NPC	24.9755	6.83026	3.6566	pentraxin 3, long
PXMP4	4.69672	4.516	3.70551	11.0958	NPC	11.0958	4.69672	2.36246	peroxisomal membrane protein 4, 24kDa
PYGL	3.16265	3.82432	1.91091	29.0118	NPC	29.0118	3.82432	7.58613	phosphorylase, glycogen, liver
RAB13	84.773	52.3988	67.2557	197.479	NPC	197.479	84.773	2.3295	RAB13, member RAS oncogene family
RAB31	17.8929	15.8486	19.8302	238.719	NPC	238.719	19.8302	12.0382	RAB31, member RAS oncogene family
RASAL1	0.627772	0.0120855	0.477434	21.4146	NPC	21.4146	0.627772	34.1121	Uncharacterized protein [Source:UniProtKB/TrEMBL;Acc:F7DE58]
RASSF4	6.28885	12.267	16.9755	48.7975	NPC	48.7975	16.9755	2.87458	Ras association (RalGDS/AF-6) domain family member 4
RBM20	0.339669	0.490673	0.108342	3.06528	NPC	3.06528	0.490673	6.24709	RNA binding motif protein 20
RCAN1	4.35395	7.18187	10.4976	39.2505	NPC	39.2505	10.4976	3.739	regulator of calcineurin 1
RERG	0.0980321	1.42347	0.276974	4.83195	NPC	4.83195	1.42347	3.39449	RAS-like, estrogen-regulated, growth inhibitor
RFTN2	0.200974	4.9811	1.99735	15.3952	NPC	15.3952	4.9811	3.09072	raftlin family member 2
RFX4	0.0515803	14.7149	12.5787	45.3721	NPC	45.3721	14.7149	3.08341	regulatory factor X, 4 (influences HLA class II expression)
RGMA	15.7487	32.4792	42.044	106.222	NPC	106.222	42.044	2.52645	RGM domain family, member A
RGS20	0.910738	1.0051	1.22356	6.66164	NPC	6.66164	1.22356	5.44447	Uncharacterized protein [Source:UniProtKB/TrEMBL;Acc:F6Q4N5]
RHOJ	0.0562934	1.6041	0.326856	10.8125	NPC	10.8125	1.6041	6.74054	ras homolog family member J
RIMKLA	0.421642	0.854929	0.771829	3.2273	NPC	3.2273	0.854929	3.77493	ribosomal modification protein rimK-like family member A
RIN1	0.681906	0.510249	1.58219	3.71027	NPC	3.71027	1.58219	2.34502	Ras and Rab interactor 1
RNF144B	1.39582	0.645326	0.297263	15.2565	NPC	15.2565	1.39582	10.9301	ring finger protein 144B
RNF180	1.6069	1.64516	1.40498	3.71222	NPC	3.71222	1.64516	2.25645	ring finger protein 180
RNF20	7.34183	5.75204	6.44387	16.1598	NPC	16.1598	7.34183	2.20106	ring finger protein 20, E3 ubiquitin protein ligase
RNF6	2.95376	4.76499	5.21617	10.5808	NPC	10.5808	5.21617	2.02846	ring finger protein (C3H2C3 type) 6
ROBO1	11.4927	13.9642	11.3214	41.6729	NPC	41.6729	13.9642	2.98427	Uncharacterized protein [Source:UniProtKB/TrEMBL;Acc:F7C6B3]
RPE65	0.379063	0.376306	0.984012	11.7013	NPC	11.7013	0.984012	11.8914	retinal pigment epithelium-specific protein 65kDa
RRAS	5.80385	5.19955	2.82911	19.2543	NPC	19.2543	5.80385	3.3175	related RAS viral (r-ras) oncogene homolog
RUNX1	0.0676563	0.239498	0.666381	6.06076	NPC	6.06076	0.666381	9.09504	runt-related transcription factor 1
RUNX2	0.0688963	0.156534	0.0751506	4.7605	NPC	4.7605	0.156534	30.4119	runt-related transcription factor 2
S100A10	169.011	34.8609	131.337	672.891	NPC	672.891	169.011	3.98134	S100 calcium binding protein A10
S100A11	1.1319	1.7565	0.214108	3.71472	NPC	3.71472	1.7565	2.11484	S100 calcium binding protein A11
S100A4	0	1.30611	0.451955	8.0168	NPC	8.0168	1.30611	6.13792	S100 calcium binding protein A4
S100B	0.136152	0.423939	0.650411	159.298	NPC	159.298	0.650411	244.919	S100 calcium binding protein B
SALL1	13.6824	13.6235	17.2182	63.3575	NPC	63.3575	17.2182	3.67968	sal-like 1 (Drosophila)
SALL3	4.66028	4.73038	0.187075	11.2614	NPC	11.2614	4.73038	2.38065	sal-like 3 (Drosophila)
SAMD8	4.43441	5.17791	0.587091	10.6612	NPC	10.6612	5.17791	2.05898	sterile alpha motif domain containing 8
SAT1	30.8444	29.774	24.263	176.628	NPC	176.628	30.8444	5.72642	spermidine/spermine N1-acetyltransferase 1
SATB2	0.229419	1.98836	1.0948	4.53746	NPC	4.53746	1.98836	2.28201	Uncharacterized protein [Source:UniProtKB/TrEMBL;Acc:F7AY47]
SBDS	26.6994	15.3933	23.0658	61.5648	NPC	61.5648	26.6994	2.30585	Uncharacterized protein
SCHIP1	5.19269	7.61926	14.3231	48.4405	NPC	48.4405	14.3231	3.38198	schwannomin interacting protein 1
SCN3A	0.0887892	2.50994	3.64499	9.54469	NPC	9.54469	3.64499	2.61858	sodium channel, voltage-gated, type III, alpha subunit
SCRG1	0	1.17128	0.421436	45.7307	NPC	45.7307	1.17128	39.0434	stimulator of chondrogenesis 1
SCRN1	29.61	48.2846	27.2547	102.549	NPC	102.549	48.2846	2.12384	Uncharacterized protein [Source:UniProtKB/TrEMBL;Acc:F7CYS6]
SDC3	9.0953	27.7237	43.0675	114.031	NPC	114.031	43.0675	2.64773	syndecan 3
SEMA3E	1.5595	1.91021	4.86192	12.7868	NPC	12.7868	4.86192	2.62999	Uncharacterized protein [Source:UniProtKB/TrEMBL;Acc:F6VAS8]
SEMA5B	6.23446	5.53847	5.85823	16.2348	NPC	16.2348	6.23446	2.60404	Uncharacterized protein [Source:UniProtKB/TrEMBL;Acc:F6TG69]
SERPINA3	0	0.0439958	0.541952	4.15886	NPC	4.15886	0.541952	7.67385	serpin peptidase inhibitor, clade A (alpha-1 antiproteinase, antitrypsin), member 3
SERPINA5	0.445805	2.89776	0.850484	19.8624	NPC	19.8624	2.89776	6.8544	serpin peptidase inhibitor, clade A (alpha-1 antiproteinase, antitrypsin), member 5
SEZ6L	0.0942849	0.885529	1.55999	15.8193	NPC	15.8193	1.55999	10.1406	seizure related 6 homolog (mouse)-like
SFXN5	4.765	8.83631	9.72818	21.5474	NPC	21.5474	9.72818	2.21495	sideroflexin 5
SGCE	4.8984	23.9572	24.639	69.4349	NPC	69.4349	24.639	2.81809	sarcoglycan, epsilon
SGPP2	0.274023	2.04893	0.364605	5.63803	NPC	5.63803	2.04893	2.75169	sphingosine-1-phosphate phosphatase 2
SGSH	4.73419	6.96606	6.54369	15.0024	NPC	15.0024	6.96606	2.15364	N-sulfoglucosamine sulfohydrolase
SH2B2	1.1058	2.76788	9.00034	26.2681	NPC	26.2681	9.00034	2.91857	SH2B adaptor protein 2
SHH	0.225102	0.270584	0.0666417	9.00658	NPC	9.00658	0.270584	33.2857	sonic hedgehog
SHISA9	0.140107	0.442319	0.0207575	4.47524	NPC	4.47524	0.442319	10.1177	shisa homolog 9 (Xenopus laevis)
SIAE	16.0177	26.3688	20.016	57.2237	NPC	57.2237	26.3688	2.17013	sialic acid acetylesterase
SIM2	0.0393678	0.266628	0	13.8032	NPC	13.8032	0.266628	51.7695	single-minded homolog 2 (Drosophila)
SK3	0	2.83701	3.16806	14.1336	NPC	14.1336	3.16806	4.46128	small-conductance calcium-activated potassium channel
SLC12A4	5.01228	5.51445	5.49665	45.5784	NPC	45.5784	5.51445	8.26527	solute carrier family 12 (potassium/chloride transporters), member 4
SLC15A2	0.533067	1.10063	1.35477	9.98821	NPC	9.98821	1.35477	7.37262	solute carrier family 15 (H+/peptide transporter), member 2
SLC17A5	1.3371	2.95619	4.12755	9.057	NPC	9.057	4.12755	2.19428	solute carrier family 17 (anion/sugar transporter), member 5
SLC1A3	3.09845	22.9815	26.3596	335.659	NPC	335.659	26.3596	12.7338	solute carrier family 1 (glial high affinity glutamate transporter), member 3
SLC22A23	0.232799	5.48506	2.45848	11.7108	NPC	11.7108	5.48506	2.13504	solute carrier family 22 member 23-like
SLC25A21	1.69582	0.455118	0.317372	3.75923	NPC	3.75923	1.69582	2.21676	solute carrier family 25 (mitochondrial oxoadipate carrier), member 21
SLC27A1	2.32805	3.95434	5.46214	12.3566	NPC	12.3566	5.46214	2.26223	Uncharacterized protein [Source:UniProtKB/TrEMBL;Acc:F7HJF3]
SLC30A10	0	2.69064	0.893325	5.65447	NPC	5.65447	2.69064	2.10153	solute carrier family 30, member 10
SLC35F1	0.504424	18.1361	6.49913	40.6936	NPC	40.6936	18.1361	2.24379	solute carrier family 35, member F1
SLC38A3	0.21702	0.850609	0.98201	4.28729	NPC	4.28729	0.98201	4.36583	solute carrier family 38, member 3
SLC40A1	0.810312	0.835561	0.815522	6.8307	NPC	6.8307	0.835561	8.17499	solute carrier family 40 member 1-like
SLC44A2	45.1353	22.6479	35.5019	95.2191	NPC	95.2191	45.1353	2.10964	solute carrier family 44, member 2
SLC44A5	1.38386	7.7659	3.20974	18.0192	NPC	18.0192	7.7659	2.3203	solute carrier family 44, member 5
SLC4A4	0.582584	0.511051	0.124223	13.0095	NPC	13.0095	0.582584	22.3307	solute carrier family 4, sodium bicarbonate cotransporter, member 4
SLC6A11	2.97209	0.268574	0.124712	7.17329	NPC	7.17329	2.97209	2.41355	solute carrier family 6 (neurotransmitter transporter, GABA), member 11
SLC6A9	2.6606	5.67231	8.03972	31.0912	NPC	31.0912	8.03972	3.8672	solute carrier family 6 (neurotransmitter transporter, glycine), member 9
SLC7A11	7.79491	2.47288	0.194812	23.7049	NPC	23.7049	7.79491	3.04107	solute carrier family 7 (anionic amino acid transporter light chain, xc- system), member 11
SLCO1C1	0.0104102	0.00942795	0.0186345	8.61243	NPC	8.61243	0.0186345	462.177	solute carrier organic anion transporter family, member 1C1
SLIT1	0.0702159	3.73598	6.68798	25.7081	NPC	25.7081	6.68798	3.84393	Uncharacterized protein
SLITRK2	2.55825	2.26291	1.64473	49.8935	NPC	49.8935	2.55825	19.503	SLIT and NTRK-like family, member 2
SMPD1	2.38613	3.98746	9.12409	26.5377	NPC	26.5377	9.12409	2.90853	sphingomyelin phosphodiesterase 1, acid lysosomal
SNCAIP	2.0656	3.95218	6.51408	23.2702	NPC	23.2702	6.51408	3.57229	synuclein, alpha interacting protein
SORBS2	0.0860855	7.26938	5.82707	19.0196	NPC	19.0196	7.26938	2.6164	sorbin and SH3 domain containing 2
SORCS3	1.61065	0.842122	0.174741	5.84936	NPC	5.84936	1.61065	3.63168	sortilin-related VPS10 domain containing receptor 3
SORT1	11.179	21.8669	16.0267	70.0299	NPC	70.0299	21.8669	3.20255	sortilin-like
SOX9	0.878785	20.6865	13.3315	53.6316	NPC	53.6316	20.6865	2.59259	SRY (sex determining region Y)-box 9
SPARC	67.59	325.246	160.597	1244.27	NPC	1244.27	325.246	3.82563	secreted protein, acidic, cysteine-rich (osteonectin)
SPARCL1	0.0678975	1.67091	0.194134	186.127	NPC	186.127	1.67091	111.393	SPARC-like 1 (hevin)
SPATA20	1.76456	1.68739	1.49032	5.22082	NPC	5.22082	1.76456	2.95871	spermatogenesis associated 20
SPON1	0.962599	4.28449	0.824883	57.4189	NPC	57.4189	4.28449	13.4016	spondin 1, extracellular matrix protein
SPON2	0.281725	1.06193	0.79589	3.08414	NPC	3.08414	1.06193	2.90428	spondin 2, extracellular matrix protein
SRI	36.1809	33.1292	46.3455	184.581	NPC	184.581	46.3455	3.98272	sorcin
SRPX	1.78448	4.44009	3.96009	25.9429	NPC	25.9429	4.44009	5.84288	sushi-repeat containing protein, X-linked
SSH3	0.194729	0.674804	3.22884	9.05016	NPC	9.05016	3.22884	2.80291	slingshot homolog 3 (Drosophila)
SSPN	0.0733991	0.452454	0.618511	9.61761	NPC	9.61761	0.618511	15.5496	sarcospan
ST3GAL6	0.472413	2.04415	1.42003	4.39129	NPC	4.39129	2.04415	2.14822	ST3 beta-galactoside alpha-2,3-sialyltransferase 6
ST5	6.06672	11.7708	10.3692	26.3082	NPC	26.3082	11.7708	2.23504	suppression of tumorigenicity 5
STAT2	3.82833	8.82361	9.12133	21.2167	NPC	21.2167	9.12133	2.32605	signal transducer and activator of transcription 2, 113kDa
STAT3	16.5289	9.25909	11.2135	35.9336	NPC	35.9336	16.5289	2.17399	signal transducer and activator of transcription 3 (acute-phase response factor)
STK17A	5.27986	12.7482	10.476	28.4641	NPC	28.4641	12.7482	2.23279	serine/threonine kinase 17a
STK32A	0	0.0574654	0	14.5981	NPC	14.5981	0.0574654	254.033	serine/threonine kinase 32A
STON2	5.59647	9.09953	10.2272	23.6651	NPC	23.6651	10.2272	2.31394	stonin 2
SYNC	1.1718	1.56631	1.77262	7.28414	NPC	7.28414	1.77262	4.10925	syncoilin, intermediate filament protein
SYNE1	0.268947	3.38678	1.31612	7.16162	NPC	7.16162	3.38678	2.11458	Uncharacterized protein [Source:UniProtKB/TrEMBL;Acc:F6QKL3]
SYNM	2.322	7.5436	4.28365	46.791	NPC	46.791	7.5436	6.20274	synemin, intermediate filament protein
SYT17	3.12397	8.38281	4.4809	18.4721	NPC	18.4721	8.38281	2.20357	synaptotagmin XVII
SYTL2	1.00352	1.25756	0.232126	4.37592	NPC	4.37592	1.25756	3.47969	synaptotagmin-like 2
TACC1	2.07247	3.42372	1.55176	39.7791	NPC	39.7791	3.42372	11.6187	transforming, acidic coiled-coil containing protein 1
TANC1	1.35691	2.08721	1.19902	4.34468	NPC	4.34468	2.08721	2.08157	tetratricopeptide repeat, ankyrin repeat and coiled-coil containing 1
TAOK3	3.7503	3.71723	4.69803	11.0001	NPC	11.0001	4.69803	2.34143	Uncharacterized protein [Source:UniProtKB/TrEMBL;Acc:F6WTC1]
TAPBP	0.923348	2.72308	5.3522	19.5563	NPC	19.5563	5.3522	3.65388	TAP binding protein (tapasin)
TCP11L2	0.476844	1.63498	1.05622	6.75482	NPC	6.75482	1.63498	4.13144	t-complex 11 (mouse)-like 2
TCTA	1.10214	2.65166	5.18149	11.617	NPC	11.617	5.18149	2.24202	T-cell leukemia translocation altered
TESC	4.00875	1.38184	2.94413	45.8188	NPC	45.8188	4.00875	11.4297	tescalcin
TEX2	4.25936	4.82925	3.61721	11.5737	NPC	11.5737	4.82925	2.39658	testis expressed 2
TFPI	0.602923	13.0024	0.359203	61.6044	NPC	61.6044	13.0024	4.73793	tissue factor pathway inhibitor (lipoprotein-associated coagulation inhibitor)
TFPI2	1.65238	1.03551	0.470809	7.8882	NPC	7.8882	1.65238	4.77384	tissue factor pathway inhibitor 2
TGFB1	3.02676	0.830861	2.80391	20.7108	NPC	20.7108	3.02676	6.84256	Uncharacterized protein [Source:UniProtKB/TrEMBL;Acc:F7HCV5]
TGFB1I1	3.28843	1.39528	1.72894	15.3286	NPC	15.3286	3.28843	4.66137	transforming growth factor beta 1 induced transcript 1
TIMP-1	18.103	16.5299	20.1396	80.8292	NPC	80.8292	20.1396	4.01345	Uncharacterized protein
TIMP-2	14.0085	48.5187	65.3232	190.552	NPC	190.552	65.3232	2.91706	Tissue inhibitor of matrix metalloproteinase-2; Uncharacterized protein [Source:UniProtKB/TrEMBL;Acc:Q95KL8]
TIMP3	4.91297	12.2406	6.24383	35.4154	NPC	35.4154	12.2406	2.89327	TIMP metallopeptidase inhibitor 3
TMEM132E	0.00768615	0.362277	0.42712	8.34727	NPC	8.34727	0.42712	19.5431	transmembrane protein 132E
TMEM164	4.76411	10.042	6.02249	30.3341	NPC	30.3341	10.042	3.02072	transmembrane protein 164
TMEM167A	13.1075	16.4599	14.2458	36.1125	NPC	36.1125	16.4599	2.19397	protein kish-B [Source:RefSeq peptide;Acc:NP_001248397]
TMEM47	10.1518	28.2449	31.1951	82.1106	NPC	82.1106	31.1951	2.63216	transmembrane protein 47
TMEM50B	7.62559	9.92786	8.24737	24.491	NPC	24.491	9.92786	2.4669	transmembrane protein 50B
TMOD2	0.646401	2.60942	1.6084	15.343	NPC	15.343	2.60942	5.87985	tropomodulin 2 (neuronal)
TNC	0.505693	1.10282	7.24974	147.024	NPC	147.024	7.24974	20.2799	Uncharacterized protein [Source:UniProtKB/TrEMBL;Acc:F7ECK5]
TNFAIP1	3.69924	14.7811	8.7914	29.6815	NPC	29.6815	14.7811	2.00807	tumor necrosis factor, alpha-induced protein 1 (endothelial)
TOM1L2	0.451478	4.72475	3.73963	18.9854	NPC	18.9854	4.72475	4.01829	target of myb1-like 2 (chicken)
TOX2	0.177311	1.28825	4.17757	13.5378	NPC	13.5378	4.17757	3.24059	TOX high mobility group box family member 2
TPPP	0.22854	1.98364	1.67998	10.1354	NPC	10.1354	1.98364	5.1095	tubulin polymerization promoting protein
TRIM14	0.276267	0.134269	0.0378233	4.79289	NPC	4.79289	0.276267	17.3488	tripartite motif containing 14
TRIM47	0.176284	0	0.257413	8.77627	NPC	8.77627	0.257413	34.0941	tripartite motif containing 47
TRIM9	0.160422	2.03136	2.69594	22.8318	NPC	22.8318	2.69594	8.46896	tripartite motif containing 9
TSPO	3.31195	1.09353	11.5997	44.7145	NPC	44.7145	11.5997	3.8548	translocator protein (18kDa)
TTC18	0.23488	1.90446	2.20765	5.30102	NPC	5.30102	2.20765	2.4012	tetratricopeptide repeat domain 18
TTC3	0.141491	40.6308	38.2796	97.8551	NPC	97.8551	40.6308	2.4084	tetratricopeptide repeat domain 3
TTLL7	0.315816	2.51686	1.12113	6.5891	NPC	6.5891	2.51686	2.61798	tubulin tyrosine ligase-like family, member 7
TTYH2	0.989607	1.995	3.7912	21.4519	NPC	21.4519	3.7912	5.65834	tweety homolog 2 (Drosophila)
TWIST1	0.81575	2.40652	0.0288652	5.17619	NPC	5.17619	2.40652	2.1509	Twist-like protein; Uncharacterized protein [Source:UniProtKB/TrEMBL;Acc:Q6UIL9]
TXLNB	0	0.314211	0.155079	18.9915	NPC	18.9915	0.314211	60.4419	taxilin beta
UAP1L1	1.72446	1.82882	2.34199	8.12179	NPC	8.12179	2.34199	3.4679	Uncharacterized protein [Source:UniProtKB/TrEMBL;Acc:F7DYC2]
UBASH3B	1.07356	2.33248	1.10746	6.83015	NPC	6.83015	2.33248	2.92828	ubiquitin associated and SH3 domain containing B
UBE2H	23.0125	28.7463	14.503	75.9465	NPC	75.9465	28.7463	2.64196	ubiquitin-conjugating enzyme E2H
UBL3	11.8651	15.5095	15.9973	76.9317	NPC	76.9317	15.9973	4.80904	ubiquitin-like 3
UNC93B1	3.57371	1.60858	2.10327	7.74146	NPC	7.74146	3.57371	2.16623	unc-93 homolog B1 (C. elegans)
VAMP3	37.3706	42.6424	38.056	110.198	NPC	110.198	42.6424	2.58424	vesicle-associated membrane protein 3 (cellubrevin)
VAMP5	2.51435	3.27803	2.83575	24.7176	NPC	24.7176	3.27803	7.54038	vesicle-associated membrane protein 5 (myobrevin)
VIM	44.8518	411.631	948.187	2514.87	NPC	2514.87	948.187	2.65229	vimentin
VLDLR	12.8455	6.57338	3.51691	51.5978	NPC	51.5978	12.8455	4.0168	very low density lipoprotein receptor
WIPF1	1.33885	1.88841	1.19985	5.56632	NPC	5.56632	1.88841	2.94762	WAS/WASL interacting protein family, member 1
WNT7A	0.060239	3.20907	4.91701	11.8859	NPC	11.8859	4.91701	2.4173	wingless-type MMTV integration site family, member 7A
WSCD1	1.72861	9.0715	5.57981	24.8156	NPC	24.8156	9.0715	2.73556	WSC domain containing 1
WWC1	10.1189	5.99577	10.3461	29.9617	NPC	29.9617	10.3461	2.89594	Uncharacterized protein [Source:UniProtKB/TrEMBL;Acc:F6SW62]
ZDHHC14	0.0905946	0.543404	0.741628	3.60233	NPC	3.60233	0.741628	4.85733	zinc finger, DHHC-type containing 14
ZDHHC2	2.9941	3.91406	1.17453	9.57975	NPC	9.57975	3.91406	2.44752	zinc finger, DHHC-type containing 2
ZEB2	1.65533	9.98879	5.88831	27.3312	NPC	27.3312	9.98879	2.73619	zinc finger E-box binding homeobox 2
ZNF474	0	1.0494	1.56126	7.58575	NPC	7.58575	1.56126	4.85874	zinc finger protein 474
ZNF703	0.226202	2.8519	2.1847	6.15748	NPC	6.15748	2.8519	2.15908	zinc finger protein 703
ZNF786	1.23847	1.52086	1.40586	3.17371	NPC	3.17371	1.52086	2.08679	zinc finger protein 786
