# Supplementary material for: mRNA-Seq and MicroRNA-Seq Whole-Transcriptome Analyses of Rhesus Monkey Embryonic Stem Cell Neural Differentiation Revealed the Potential Regulators of Rosette Neural Stem Cells
Source: DNA Res. 2014 Jun 17;21(5):541–54. doi: 10.1093/dnares/dsu019 (PMC4195499; doi:10.1093/dnares/dsu019)
Supplement: Supplementary Data [file supp_dsu019_dsu019supp_table5.xls]

## Sheet: Supplementary Table S5
Supplementary Table S5. ESC-specific genes in rhesus monkey.
Gene	ESC_FPKM	R-NSCP1_FPKM	R-NSCP6_FPKM	NPC_FPKM	Tissue_with_max_FPKM	Maximum_FPKM	Second_maximum_FPKM	Fold change (Max_FPKM/second FPKM)	Gene Description
ACTG2	132.102	2.46008	1.037	0.0698075	ESC	132.102	2.46008	53.6983	actin, gamma 2, smooth muscle, enteric
ADH5	244.767	1.88016	1.73204	1.14356	ESC	244.767	1.88016	130.184	alcohol dehydrogenase 5 (class III), chi polypeptide
ATP5G1	324.42	0	0	0	ESC	324.42	0	Inf	ATP synthase, H+ transporting, mitochondrial Fo complex, subunit C1 (subunit 9)
ATP5G3	159.384	0.0397051	0	0.0371936	ESC	159.384	0.0397051	4014.19	ATP synthase, H+ transporting, mitochondrial Fo complex, subunit C3 (subunit 9)
ATP5O	305.203	0	0	0	ESC	305.203	0	Inf	ATP synthase, H+ transporting, mitochondrial F1 complex, O subunit
ATP6V0E1	226.53	0	0	0	ESC	226.53	0	Inf	ATPase, H+ transporting, lysosomal 9kDa, V0 subunit e1
C7H14orf115	34.5867	0.0106207	0	0	ESC	34.5867	0.0106207	3256.54	Uncharacterized protein C7H14orf115
CCL20	190.671	1.91597	0	0	ESC	190.671	1.91597	99.5167	chemokine (C-C motif) ligand 20
COX5A	943.427	0	0	0	ESC	943.427	0	Inf	cytochrome c oxidase subunit 5A
CXCL12	733.349	12.9764	0	0	ESC	733.349	12.9764	56.5141	chemokine (C-X-C motif) ligand 12
DDT	232.114	0.102835	0	0.0756068	ESC	232.114	0.102835	2257.15	D-dopachrome tautomerase
DEFB122	50.0095	0	0	0	ESC	50.0095	0	Inf	beta defensin 122
EPHA1	23.9133	0.213062	0.146481	0.0677319	ESC	23.9133	0.213062	112.236	EPH receptor A1
FTH1	29.8271	0.0107101	0.00789524	0.0254489	ESC	29.8271	0.0254489	1172.04	ferritin, heavy polypeptide 1
GABARAP	124.392	0.451142	0.769145	1.06094	ESC	124.392	1.06094	117.247	GABA(A) receptor-associated protein
HIGD1A	82.1724	0	0.163304	0	ESC	82.1724	0.163304	503.187	HIG1 hypoxia inducible domain family, member 1A
IFITM1	906.938	0	0	0	ESC	906.938	0	Inf	interferon induced transmembrane protein 1
IFITM3	763.073	0	0	0	ESC	763.073	0	Inf	interferon induced transmembrane protein 3
ITM2B	45.2519	0.831411	0.126047	0.0854381	ESC	45.2519	0.831411	54.4278	integral membrane protein 2B
L1TD1	260.958	1.32655	0.309669	0.0292997	ESC	260.958	1.32655	196.719	LINE-1 type transposase domain containing 1
LEFTY1	51.6228	0.0688605	0.0739531	0.00666192	ESC	51.6228	0.0739531	698.048	left-right determination factor 1
LEFTY2	34.1339	0.158301	0	0.0418158	ESC	34.1339	0.158301	215.627	left-right determination factor 2
LOC100424899	52.4719	0.784437	0	0	ESC	52.4719	0.784437	66.8912	Uncharacterized protein LOC100424899
LOC100425252	204.72	0	0	3.44864	ESC	204.72	3.44864	59.3625	Uncharacterized protein LOC100425252
LOC100425659	68.0053	0	0	0	ESC	68.0053	0	Inf	Uncharacterized protein LOC100425659
LOC100426325	36.5954	0	0	0	ESC	36.5954	0	Inf	Uncharacterized protein LOC100426325
LOC100427367	86.8076	0	0	0	ESC	86.8076	0	Inf	Uncharacterized protein LOC100427367
LOC100427862	3933.65	15.9801	11.591	8.26982	ESC	3933.65	15.9801	246.159	Uncharacterized protein LOC100427862
LOC100428408	43.8045	0	0	0.534078	ESC	43.8045	0.534078	82.0189	Uncharacterized protein LOC100428408
LOC100429534	23.643	0	0	0	ESC	23.643	0	Inf	Uncharacterized protein LOC100429534
LOC704594	20.6728	0	0	0	ESC	20.6728	0	Inf	Uncharacterized protein LOC704594
LOC706631	199.394	0.302814	0	0	ESC	199.394	0.302814	658.47	developmental pluripotency-associated protein 4-like
LOC712918	197.062	0.906795	0.0577783	0.0455117	ESC	197.062	0.906795	217.317	putative teratocarcinoma-derived growth factor 2-like
LOC713924	270.109	0.285906	0.468405	0.32723	ESC	270.109	0.468405	576.657	Uncharacterized protein LOC713924
LOC714123	61.0822	0.338781	0.0417326	0	ESC	61.0822	0.338781	180.3	v-set domain-containing T-cell activation inhibitor 1-like
LOC714854	30.2119	0	0	0	ESC	30.2119	0	Inf	immortalization up-regulated protein-like
LOC714987	28.7877	0.351873	0.575476	0.430256	ESC	28.7877	0.575476	50.0242	forkhead box protein H1-like
LOC717143	47.0516	0	0	0	ESC	47.0516	0	Inf	cytochrome c oxidase subunit 6B1-like
LOC721688	53.5648	0.222921	2.3412e-21	6.60536e-100	ESC	53.5648	0.222921	240.286	Uncharacterized protein LOC721688
LRP1	25.0811	0.0777386	0.0223121	0.0302672	ESC	25.0811	0.0777386	322.634	low density lipoprotein receptor-related protein 1
MAMU-A	29.8951	0	0	0	ESC	29.8951	0	Inf	major histocompatibility complex, class I, A
MRPS17	52.1423	0.149875	0.286752	0	ESC	52.1423	0.286752	181.838	mitochondrial ribosomal protein S17
MYO10	22.5035	0.219841	0.211276	0.065155	ESC	22.5035	0.219841	102.363	myosin X
NANOG	112.575	0.0859803	0.0360329	0.08677	ESC	112.575	0.08677	1297.4	Nanog homeobox
NDUFAB1	219.137	0	0	0.059763	ESC	219.137	0.059763	3666.77	NADH dehydrogenase (ubiquinone) 1, alpha/beta subcomplex, 1, 8kDa
NDUFS5	1148.39	0.145243	0	0	ESC	1148.39	0.145243	7906.68	NADH dehydrogenase (ubiquinone) Fe-S protein 5, 15kDa (NADH-coenzyme Q reductase)
NODAL	35.661	0.101881	0	0	ESC	35.661	0.101881	350.026	nodal homolog (mouse)
NUTF2	92.2132	0	0	0	ESC	92.2132	0	Inf	nuclear transport factor 2
PABPC1	322.719	0.326992	0.568522	0.703416	ESC	322.719	0.703416	458.788	poly(A) binding protein, cytoplasmic 1
PKM2	335.175	2.76126	2.75491	1.65382	ESC	335.175	2.76126	121.385	Pyruvate kinase [Source:UniProtKB/TrEMBL;Acc:F6XKL2]
POU5F1	1176.39	1.03569	0.181574	0.0582848	ESC	1176.39	1.03569	1135.85	POU class 5 homeobox 1
PRDM14	26.8084	0.0744899	0	0	ESC	26.8084	0.0744899	359.893	PR domain containing 14
RAI14	35.8143	0.0836752	0.147012	0.0226585	ESC	35.8143	0.147012	243.615	ankyrin repeat domain-containing protein 35-like
RBMX2	20.9604	0	0	0	ESC	20.9604	0	Inf	RNA binding motif protein, X-linked 2
S100A7	33.336	0	0	0	ESC	33.336	0	Inf	Uncharacterized protein [Source:UniProtKB/TrEMBL;Acc:F6QJ52]
SARS	119.267	0	0	0	ESC	119.267	0	Inf	seryl-tRNA synthetase
SELM	71.9044	0	0	0	ESC	71.9044	0	Inf	Uncharacterized protein SELM
SERF2	41.8903	0.0761514	0	0	ESC	41.8903	0.0761514	550.092	small EDRK-rich factor 2
SET	724.578	1.50775	1.6145	0.505755	ESC	724.578	1.6145	448.794	Uncharacterized protein [Source:UniProtKB/TrEMBL;Acc:F6WIP3]
SLC2A3	318.255	0.987296	0.0458272	1.17116	ESC	318.255	1.17116	271.743	solute carrier family 2 (facilitated glucose transporter), member 3
SLC7A3	40.6103	0	0	0	ESC	40.6103	0	Inf	solute carrier family 7 (cationic amino acid transporter, y+ system), member 3
SUMO3	70.5525	1.40471	0.287814	0.0559957	ESC	70.5525	1.40471	50.2257	SMT3 suppressor of mif two 3 homolog 3 (S. cerevisiae)
TMEM30A	31.7405	0.0253306	0.0498759	0	ESC	31.7405	0.0498759	636.39	cell cycle control protein 50C-like
TPT1	1776.59	1.45348	1.64324	2.3377	ESC	1776.59	2.3377	759.973	tumor protein, translationally-controlled 1
UQCRH	597.957	0	0	0	ESC	597.957	0	Inf	ubiquinol-cytochrome c reductase hinge protein-like
UQCRQ	192.445	0	0	0	ESC	192.445	0	Inf	ubiquinol-cytochrome c reductase, complex III subunit VII, 9.5kDa
VCL	62.5983	0.147109	0.300312	0.0758282	ESC	62.5983	0.300312	208.444	vinculin
ZCSL2	60.2891	0	0	0	ESC	60.2891	0	Inf	DPH3 homolog
ZFP42	77.3282	1.24452	0.042073	0.0671879	ESC	77.3282	1.24452	62.135	zinc finger protein 42 homolog
ZSCAN10	23.0284	0.162898	0.417319	0.131987	ESC	23.0284	0.417319	55.1818	zinc finger and SCAN domain containing 10
