# Supplementary material for: mRNA-Seq and MicroRNA-Seq Whole-Transcriptome Analyses of Rhesus Monkey Embryonic Stem Cell Neural Differentiation Revealed the Potential Regulators of Rosette Neural Stem Cells
Source: DNA Res. 2014 Jun 17;21(5):541–54. doi: 10.1093/dnares/dsu019 (PMC4195499; doi:10.1093/dnares/dsu019)
Supplement: Supplementary Data [file supp_dsu019_dsu019supp_table6.xls]

## Sheet: Supplementary Table S6
Supplementary Table S6. Exon skipping alternative splicing events in rhesus embryonic stem cell neural differentiation.
ID	Chromosome	Exon start	Exon end	Exon length (bp)	Upstream exon start	Upstream exon end	Downstream exon start	Downstream exon end	ESC Exon inclusion level	R-NSCP1 Exon inclusion level	R-NSCP6 Exon inclusion level	NPC Exon inclusion level	ESC_vs_R-NSCP1.FDR	ESC_R-NSCP6.FDR	ESC_NPC.FDR	R-NSCP1_R-NSCP6.FDR	R-NSCP1_NPC.FDR	R-NSCP6_NPC.FDR	Tissue specifity	Genename	Consequence
1	chr9	103709307	103709400	93	103706795	103706975	103716362	103716492	0.909	0.056	0.525	0.734	0.0519144	0.0519144	0.0462351	0.210436	1	0.0807262	ESC.low	ABI1	In frame
2	chr2	78250678	78250750	72	78249848	78249951	78253773	78254021	0.918	0.057	0.337	0.044	0.00378905	0.00378905	1	0.568434	0.0156844	1.20434e-10	R-NSCP6.high	ABI2	In frame
3	chr1	117735358	117735451	93	117734641	117734739	117735850	117735960	0.272	0.126	0.732	0.625	0.00509798	0.00509798	0	1.49303e-07	0.00236046	1	ESC.low	ACIN1	In frame
4	chr10	30517419	30517467	48	30515244	30515411	30517647	30517720	0.749	0.462	0.16	0.645	1	1	0.0361723	1	0.0054253	0.000304287	NPC.high	ADAM23	In frame
5	chr1	31838016	31838466	450	31803585	31803762	31839677	31839806	0.593	0.039	0.847	0.06	0.0559585	0.0559585	0	1	0	0	NPC.low	ADD3	In frame
6	chr14	8443845	8443984	139	8443066	8443593	8444646	8444690	0.901	0.523	0.705	0.61	9.97288e-06	9.97288e-06	2.02582e-08	1	1	1	ESC.high	AGFG1	Frame shift
7	chr13	44501705	44502246	541	44480072	44480195	44503590	44503733	0.581	0.272	0.419	0.973	0.0226093	0.0226093	1	1	0.0341216	0.00310492	R-NSCP6.low	AGL	CDS start change
8	chr1	45661030	45661146	116	45660768	45660914	45667099	45667186	0.628	0.242	0.925	0.979	1.55468e-13	1.55468e-13	0	1	1	1	ESC.low	AGRN	Frame shift
9	chr7	30645101	30645182	81	30641663	30641862	30648437	30648538	0.67	0.136	1	1	0.0201926	0.0201926	1.19438e-08	1	1	NA	ESC.low	AKAP9	In frame
10	chr13	44501705	44501959	254	44480072	44480195	44503734	44504014	1	0.567	0.48	0.694	0.04371	0.04371	5.39521e-05	0.0350226	1	0.000744004	R-NSCP6.low	ANK2	CDS start change
11	chr1	197511416	197511519	103	197508564	197508697	197521059	197522008	0.927	0.596	0.804	0.764	0.00500437	0.00500437	0.031092	1	1	1	ESC.low	AP1B1	Frame shift
12	chr14	128187388	128187556	168	128185790	128185999	128190478	128190609	0.355	0.226	0.52	0.536	0.00014055	0.00014055	0.0106414	1	1	1	ESC.high	AP1G2	In frame
13	chr12	91423596	91423716	120	91417216	91417370	91426039	91426249	0.961	0.677	0.561	0.5	0.0380409	0.0380409	0.00165956	1	1	1	ESC.high	AP1G2	In frame
14	chr13	44501705	44501959	254	44480072	44480195	44503590	44504016	0.447	0.185	0.237	0.181	4.05462e-06	4.05462e-06	0	1	1	1	ESC.high	APLP2	CDS start change
15	chr19	46724836	46725052	216	46705478	46705819	46725539	46725631	0.828	0.64	0.583	0.91	2.02224e-08	2.02224e-08	1	0.729379	0	0.00314801	R-NSCP1.low	ARFIP1	5UTR
16	chr7	86405871	86405996	125	86405587	86405729	86406420	86406629	0.915	0.484	0.98	1	0	0	0	1	NA	1	ESC.low	ARHGEF11	Frame shift
17	chr11	53222881	53222947	66	53221914	53222350	53223226	53223310	0.85	0.264	0.556	1	0.353414	0.353414	0	1	2.06482e-10	1.94709e-06	NPC.high	AUTS2	In frame
18	chr20	27968464	27968581	117	27967966	27968078	27972300	27973029	1	0.448	0.93	0.955	0.0177835	0.0177835	0.0112329	1	1	1	ESC.low	BSCL2	In frame
19	chr12	71464153	71464195	42	71463265	71463412	71470396	71470497	0.723	0.46	0.942	0.948	0.0621549	0.0621549	0.000277713	1	1	1	ESC.low	BSCL2	In frame
20	chr4	138641610	138641713	103	138639769	138639891	138648555	138648624	0.678	0.432	0.027	0.909	NA	NA	0.000151544	1	0	1.55325e-13	NPC.high	BZRAP1	Frame shift
21	chr9	101234589	101234692	103	101227241	101227375	101235114	101235417	0.745	0.557	0.337	0.21	1.10417e-07	1.10417e-07	2.57608e-10	1	1	0.912958	ESC.high	C1H1orf50	Frame shift
22	chr6	43260140	43260199	59	43251000	43251458	43265974	43266147	0.254	0.133	0.267	0.519	0.009553	0.009553	0.0747169	1	1	1	ESC.low	CAB39L	5UTR
23	chr2	107191368	107191514	146	107189523	107189661	107192373	107192434	1	0.742	1	1	0.000394768	0.000394768	0.00174013	NA	NA	NA	ESC.low	CASK	Frame shift
24	chr10	27689381	27689430	49	27687030	27687178	27689658	27689979	0.804	0.561	0.74	0.153	0.00232954	0.00232954	1	1	9.35962e-08	3.34709e-09	R-NSCP6.high	CDCA7	CDS start change
25	chr20	86737999	86738071	72	86736752	86736837	86749035	86749184	0.461	0.21	0.845	0.355	0.00251572	0.00251572	1	1	2.57564e-07	2.9226e-08	R-NSCP6.high	CDCA7	In frame
26	chr2	188248714	188248813	99	188210899	188211064	188260438	188260492	0.616	0.276	0.428	0	0.00204549	0.00204549	NA	1	3.90444e-08	0.000578203	R-NSCP6.high	CLASP2	In frame
27	chr20	2068858	2068987	129	2067718	2067813	2070471	2070636	0.443	0.121	1	0.582	0.000675433	0.000675433	0.000223075	0.977964	1	0.544974	ESC.low	CLIP1	In frame
28	chrX	150975727	150975799	72	150975176	150975216	150987004	150987155	0.266	0.125	0.312	0.99	0	0	0	0.64764	0	0	NPC.high	CLSTN1	5UTR
29	chr10	27689381	27689979	598	27687041	27687178	27694227	27694300	0.965	0.675	0.013	0.211	1	1	8.78059e-05	1	0.0422318	0.0464497	NPC.high	CNKSR3	CDS start change
30	chr7	86405123	86405200	77	86404914	86405010	86405371	86405468	1	0.691	0.946	0.506	1	1	0.000864802	1	5.3512e-06	0.0550229	NPC.low	COL4A5	Frame shift
31	chr3	75629351	75629448	97	75605741	75605911	75659842	75659930	0.702	0.353	0.33	0.321	0.00119919	0.00119919	3.9903e-06	1	1	1	ESC.high	CREB1	5UTR
32	chr20	3781012	3781101	89	3780536	3780684	3781266	3781350	1	0.29	0.102	0.161	1.94024e-11	1.94024e-11	0.0045374	1	1	1	ESC.high	CSDE1	Frame shift
33	chr20	14962597	14962663	66	14954995	14955152	14962966	14963075	0.734	0.374	0.802	0.913	0.0205466	0.0205466	1.28965e-13	1	0.0067792	1	ESC.low	CSNK1G3	5UTR
34	chr1	13419992	13420241	249	13418341	13418479	13426897	13427016	0.107	0.916	0.22	0.027	0.00690514	0.00690514	1	1	0	0	R-NSCP6.high	CTNNB1	In frame
35	chr11	111430985	111430997	12	111427822	111428014	111434493	111434570	0	0.822	1	0.947	0.000180695	0.000180695	7.41997e-10	NA	NA	NA	ESC.low	CTNND1	In frame
36	chr16	63228959	63229148	189	63228218	63228422	63240039	63240228	0.366	0.937	1	0.866	0.00251572	0.00251572	1.2145e-05	1	1	1	ESC.low	CTNND1	In frame
37	chr1	135549177	135549273	96	135547719	135547967	135550322	135550685	0.067	1	1	0.866	0.00251572	0.00251572	1.2145e-05	1	1	1	ESC.low	CTNND1	In frame
38	chr1	4115830	4116046	216	4110472	4110520	4116249	4116474	0.499	0.921	0.173	0.283	2.32538e-07	2.32538e-07	1	0.0992682	9.05157e-06	1	R-NSCP1.high	CTNND1	In frame
39	chr2	115906823	115906910	87	115905880	115905991	115908000	115908189	0.026	0.518	0.063	0.348	0.778122	0.778122	0	1	1.731e-08	2.21228e-09	NPC.high	CTTN	In frame
40	chr15	79117218	79117263	45	79114754	79114880	79117684	79117780	0.547	1	0.897	0.404	1	1	0.000151544	1	0.0347433	0.0447813	NPC.low	DEPDC1	In frame
41	chr16	63228959	63229148	189	63228218	63228422	63245403	63245562	0.448	0.987	1	1	0.0111221	0.0111221	0.0157032	NA	NA	NA	ESC.low	DGKD	In frame
42	chr5	138330922	138331026	104	138329550	138329599	138336647	138336751	0.16	0.295	0.373	0.261	0.0201926	0.0201926	0.0114781	1	1	1	ESC.high	DLG1	5UTR
43	chr10	28325191	28325227	36	28322238	28322421	28326198	28326347	0.206	0.769	0.414	0.742	1	1	0.00158395	1	4.27071e-05	3.09682e-08	NPC.high	DMWD	In frame
44	chr12	22258499	22258628	129	22255651	22255769	22260347	22260421	0.508	0.809	0.541	0.39	0.0588919	0.0588919	0.0992415	1	1	1	ESC.high	DNASE1	In frame
45	chr14	15618325	15618444	119	15613235	15613307	15646896	15647186	0.486	0.892	0.362	0.018	1	1	0.0132867	1	1.53707e-07	0.000365701	NPC.low	DOCK7	5UTR
46	chrX	39343131	39343167	36	39341255	39341452	39344567	39344636	0.529	1	0.458	0.57	0.0182123	0.0182123	0.00990172	1	1	1	ESC.high	DSN1	In frame
47	chr10	16805493	16805547	54	16805224	16805249	16806561	16807706	0.51	0.971	0.809	0.667	0.0347395	0.0347395	0.00781592	1	1	1	ESC.high	DSN1	In frame
48	chr11	123589819	123589924	105	123583560	123584505	123595124	123595185	0.097	0.566	0.574	0.165	1	1	0	0.558505	0	5.63757e-06	NPC.low	EHBP1	In frame
49	chr7	166275430	166275508	78	166273729	166273835	166275834	166275921	0.279	0.702	0.888	0.747	1	1	0	1	0	2.7311e-10	NPC.low	EIF4A2	In frame
50	chr13	74767015	74767235	220	74766602	74766783	74780903	74781118	0.382	0.855	0.432	0.878	0	0	1	1	8.57068e-12	0.00109361	R-NSCP1.low	EML4	Frame shift
51	chr13	74651358	74651614	256	74650942	74651082	74652079	74652142	0.341	0.615	0.032	0	1.90262e-09	1.90262e-09	3.35659e-11	1	1	1	ESC.high	EPB41	CDS start change
52	chr7	50899052	50899165	113	50898240	50898313	50899414	50899463	0.186	1	0.822	0.776	4.28563e-06	4.28563e-06	3.40136e-06	1	1	1	ESC.low	EPB41L1	Frame shift
53	chr14	15615636	15615925	289	15613235	15613307	15646896	15647181	0.365	0.811	0.955	0.401	1	1	1.93615e-06	1	3.92549e-11	0	NPC.low	EXOC1	CDS start change
54	chr14	15615636	15615816	180	15613235	15613307	15646896	15647146	0.365	0.811	0.395	0.34	0.0437647	0.0437647	0.000108609	1	1	1	ESC.low	EXOC7	CDS start change
55	chr7	48103087	48103205	118	48101898	48101973	48103345	48103701	0.63	0.943	0.872	0.509	1	1	1.38952e-07	1	0.00183252	0.0235966	NPC.low	FERMT2	Frame shift
56	chr1	133686484	133686646	162	133685765	133685889	133686900	133687020	0.365	0.682	0.279	0.507	1	1	0.0398575	1	0.0280547	0.0668914	NPC.high	FLJ10357	In frame
57	chr10	73156663	73156672	9	73154664	73155868	73157329	73157484	0	0.841	0.326	0.853	1	1	0	1	0	0	NPC.high	FLNA	In frame
58	chr7	85919838	85919958	120	85910886	85910975	85920377	85920489	0.282	0.438	0	0.069	0	0	0	1	1	1	ESC.high	FLNB	In frame
59	chr16	30938361	30938403	42	30924193	30924386	30939263	30939410	0.388	0.63	0.534	0.023	5.14561e-10	5.14561e-10	1	1	0	0	R-NSCP6.high	FMNL2	In frame
60	chr17	28249461	28249584	123	28248630	28248706	28263719	28263785	0.229	0.643	0.069	0.553	0.0596152	0.0596152	0.17437	0.000879536	1	6.40772e-07	R-NSCP6.low	FMNL3	5UTR
61	chr16	7312462	7312528	66	7310377	7310703	7312676	7312809	0.808	0.958	0.938	0.518	1	1	0	1	0	5.38232e-05	NPC.low	FN1	In frame
62	chr12	97361754	97361885	131	97360419	97360570	97362699	97363150	0.66	1	0.66	0.258	0.000266333	0.000266333	1	1	0.20567	9.04555e-07	R-NSCP6.high	G6PC	Frame shift
63	chr14	11380934	11381251	317	11378907	11379123	11392243	11392387	0.775	0.941	0.236	0.416	0.0380409	0.0380409	0.083941	1	1	1	ESC.high	GRB10	Frame shift
64	chr3	125205594	125205735	141	125205027	125205131	125206881	125207106	0.465	0.868	0.595	0.33	1	1	0	1	3.15695e-08	1.815e-06	NPC.low	GTF2I	In frame
65	chr6	119997092	119997116	24	119996477	119996584	120006021	120008722	0.075	0.503	0.141	0.127	0.00696057	0.00696057	0.000335419	1	1	1	ESC.high	HMGCS1	In frame
66	chr2	86077435	86077836	401	86076980	86077087	86082794	86082899	0.49	1	0.205	0.255	0.0664821	0.0664821	1.90622e-06	1	1	1	ESC.low	HNRNPA2B1	Frame shift
67	chr14	8885261	8885402	141	8885032	8885170	8885520	8885682	0.191	0.515	0	0.932	NA	NA	2.07163e-08	NA	0.00575765	0.0326915	NPC.high	IMMT	In frame
68	chr11	53231679	53231772	93	53231327	53231447	53232449	53232570	0.165	0.374	0.594	0.915	1	1	0	1	4.55118e-08	0.0224455	NPC.high	INCENP	In frame
69	chr16	71435108	71435201	93	71433157	71433303	71438424	71438592	0.056	0.277	0.351	0.827	1	1	3.86049e-08	1	5.53892e-05	0.00124505	NPC.high	IQSEC1	In frame
70	chr9	26868382	26868469	87	26864308	26864494	26871749	26871926	0.51	0.782	0.051	0.644	1	1	0.000531036	1	0.00189109	1.00067e-05	NPC.high	KIAA1128	In frame
71	chr14	11384907	11384989	82	11378907	11379123	11392243	11392387	0.696	0.896	0.444	0.766	0.0184222	0.0184222	0.0688115	0.061776	1	0.000212321	R-NSCP6.low	KIDINS220	Frame shift
72	chr3	100073670	100073706	36	100070702	100070927	100073804	100073915	0.151	0.232	0.559	0.179	1	1	1.44263e-08	1	1.93411e-05	6.26617e-05	NPC.low	KIF13A	In frame
73	chr4	31801198	31801217	19	31799709	31800297	31801308	31801421	0	1	0.112	0.405	1	1	0	1	0	0	NPC.high	KTN1	Frame shift
74	chr14	119456429	119456686	257	119448927	119449067	119487695	119489265	0	0.625	0.646	0.925	1	1	0.0518913	1	0.00323594	8.95305e-05	NPC.high	LGTN	Frame shift
75	chr11	46500903	46500966	63	46496785	46496897	46586524	46586792	0.552	0.746	0.394	0.674	0	0	0.308701	0.64764	9.33732e-10	0	R-NSCP6.low	LOC100427716	5UTR
76	chr1	132740649	132740751	102	132735313	132735426	132741146	132741470	0.782	0.926	0.116	0.448	0.00136399	0.00136399	1	1	0.177021	0.0010676	R-NSCP6.low	LOC100430685	In frame
77	chr1	12793869	12793926	57	12792297	12792455	12797162	12797325	0.071	0.454	0	0.885	1	1	0.0121937	1	1.1952e-05	9.95486e-07	NPC.high	LOC100430705	In frame
78	chr16	35213227	35213266	39	35212130	35212307	35214476	35214590	0.015	0.321	0.53	0.918	0.0906785	0.0906785	1	1	0.470621	0.0589045	R-NSCP6.low	LOC100430705	In frame
79	chr4	44054984	44055023	39	44054673	44054753	44056153	44056244	0.498	0.208	0.869	0.336	0.0759568	0.0759568	1.93615e-06	1	0	0	NPC.low	LOC694416	In frame
80	chr3	55967525	55967570	45	55965660	55965859	55970757	55970853	0.075	0.388	0.923	0.965	0.00430545	0.00430545	1.44286e-06	1	1	1	ESC.low	LOC695442	In frame
81	chr9	65175345	65175354	9	65173433	65173490	65177222	65177354	0	0.321	0.74	0.714	0.00135173	0.00135173	7.35438e-05	1	1	1	ESC.low	LOC695720	In frame
82	chr14	4354089	4354200	111	4352673	4352729	4355358	4355469	0.008	0.094	0.858	0.513	1	1	0	1	0	2.95324e-07	NPC.low	LOC697201	In frame
83	chr4	40904366	40904453	87	40902577	40902713	40907268	40907415	0.194	0.295	0.943	1	0.00232954	0.00232954	0.000335419	1	NA	1	ESC.low	LOC697993	In frame
84	chr7	166854552	166854579	27	166846912	166847193	166859236	166860189	0.205	0.086	0.315	0.644	0.0102458	0.0102458	0.000144048	1	1	0.0353618	R-NSCP6.low	LOC700223	In frame
85	chr7	166856183	166856228	45	166846912	166847193	166859236	166860189	0.289	0.327	0.273	0.99	0.31814	0.31814	4.41197e-14	1	0	0	NPC.high	LOC702797	In frame
86	chr4	56110623	56110641	18	56107740	56107858	56111531	56111606	0.314	0.11	0.19	0.015	0.0566161	0.0566161	0	1	0.00705124	3.85482e-07	NPC.low	LOC706336	In frame
87	chr7	168813800	168813851	51	168809407	168809501	168814501	168814628	0.262	0.416	0.559	0.96	0.000180695	0.000180695	0	0.29292	0	0	NPC.high	LOC707613	In frame
88	chr19	52273801	52273876	75	52272165	52273451	52274734	52276009	0.36	0.408	0.808	0.798	0.0505818	0.0505818	1	0.729379	0.0825521	1	R-NSCP1.low	LOC708885	In frame
89	chr2	71051730	71051819	89	71049560	71049699	71053770	71057311	0	0.019	0.803	0.749	0.01258	0.01258	0.0149077	1	1	1	ESC.high	LOC709030	Frame shift
90	chr9	52792307	52792392	85	52773160	52778211	52808699	52808789	0.125	0.131	0.809	0.729	0	0	0	1	1	1	ESC.low	LOC709646	Frame shift
91	chr14	11916818	11916830	12	11913258	11913368	11917286	11917418	0	0.26	0.63	0.85	1	1	0	0.80203	4.12989e-10	0.0587394	NPC.high	LOC710095	In frame
92	chr3	122059749	122059815	66	122038244	122038400	122065375	122065511	0.051	0.019	0.582	0.546	0.0028913	0.0028913	0.000353182	1	1	1	ESC.high	LOC712082	In frame
93	chr7	127236487	127236556	69	127235358	127235635	127237450	127237590	0.342	0.334	0.995	0.839	NA	NA	6.73272e-09	1	2.18442e-07	2.84755e-08	NPC.low	LOC713768	In frame
94	chr12	70499798	70499889	91	70485941	70486053	70507329	70508453	0.123	0.161	0.345	0.296	2.02224e-08	2.02224e-08	2.35726e-07	1	1	1	ESC.high	LOC713980	Frame shift
95	chr1	163764828	163764978	150	163764604	163764708	163765344	163765434	0.686	0.657	0.771	0.667	5.19854e-07	5.19854e-07	3.35183e-05	1	1	1	ESC.high	LOC713980	In frame
96	chr16	27553005	27553128	123	27549967	27550170	27566897	27568007	0.248	0.287	0.273	0.23	1.93531e-05	1.93531e-05	0.00179429	1	1	1	ESC.high	LOC713980	In frame
97	chr2	48141200	48141250	50	48135439	48135616	48142527	48146856	0.129	0.378	0.742	0.422	1	1	9.15395e-11	1	3.14933e-13	9.47888e-07	NPC.low	LOC715114	Frame shift
98	chrX	152398407	152398431	24	152398058	152398248	152400582	152400830	0.293	0.248	0.808	0.69	2.13525e-09	2.13525e-09	0.0379679	4.06197e-05	0.720353	1	ESC.high	LOC715124	In frame
99	chr7	118686738	118686822	84	118686495	118686579	118689367	118689460	0.116	0.081	0.76	0.727	0.00908585	0.00908585	8.70922e-10	1	1	1	ESC.low	LOC716094	In frame
100	chr7	83801001	83801145	144	83800681	83800786	83801645	83801776	0.252	0.238	0.934	0.979	0.0994153	0.0994153	1.3632e-08	1	1	1	ESC.low	LOC716453	In frame
101	chr7	8806623	8806863	240	8805105	8805978	8807205	8807556	0.058	0.053	0.661	0.401	0.00189793	0.00189793	6.31187e-06	0.111686	1	0.00094648	ESC.high	LOC716491	In frame
102	chr13	86738382	86738397	15	86736127	86736351	86743476	86743606	0	0	0.995	0.979	0.0849584	0.0849584	0.0398575	1	1	1	ESC.low	LOC717234	In frame
103	chr16	42551566	42552406	840	42550870	42550970	42552991	42553186	0	0.024	0.387	0.675	1	1	1.3872e-08	1	7.18301e-06	0.00854173	NPC.high	LOC717901	In frame
104	chr9	109819176	109819272	96	109817301	109817425	109819879	109822130	1	0.861	1	0.654	NA	NA	0.0565934	NA	0.00109135	0.0819173	NPC.low	LOC718628	In frame
105	chr14	117035724	117035853	129	117032957	117033095	117036195	117036351	0.387	0.151	0.725	0.99	0	0	0	1	1	0.112508	ESC.low	LOC718812	In frame
106	chr1	194675351	194675464	113	194667260	194667420	194676815	194676905	0.653	0.845	1	1	8.04692e-09	8.04692e-09	7.68133e-11	1	1	NA	ESC.low	LOC718812	Frame shift
107	chr7	51984188	51984347	159	51979889	51979982	51989196	51989460	0.89	0.721	1	0.725	NA	NA	3.35183e-05	NA	0.000231891	1.84356e-09	NPC.low	LOC719606	In frame
108	chr2	83818369	83818525	156	83811273	83811475	83823046	83823117	0.581	0.622	0.189	0.744	1	1	8.43812e-10	1	7.06095e-06	2.9226e-08	NPC.high	LOC719697	In frame
109	chr1	65359211	65359304	93	65357919	65358009	65367288	65367458	0.282	0.282	0.516	0.52	0.0339234	0.0339234	0.000709142	1	1	1	ESC.low	LOC721938	In frame
110	chrX	107416422	107416431	9	107409477	107409663	107419186	107419320	1	0.994	0.831	0.756	0	0	0	1	0.333467	1	ESC.low	LOC722674	In frame
111	chr2	78486046	78486169	123	78484906	78484981	78497246	78497306	1	0.948	0.942	0.967	0.00185118	0.00185118	6.1052e-08	1	1	1	ESC.low	LOXL3	In frame
112	chr5	73489827	73489872	45	73488385	73488549	73494873	73494979	0.819	0.935	0.194	0.34	4.23707e-08	4.23707e-08	0	0.29292	1	4.26131e-08	ESC.low	LSM6	In frame
113	chr13	63166662	63166770	108	63157916	63158064	63169745	63169870	0.89	0.821	0.539	0.765	0.0376205	0.0376205	1	0.768436	1	0.00168359	R-NSCP6.low	LTA4H	In frame
114	chr1	99854549	99854583	34	99852928	99853068	99855000	99855093	0.78	0.698	0.312	0	0.00198429	0.00198429	NA	1	0.00306311	2.21473e-05	R-NSCP6.high	MADD	Frame shift
115	chr11	871860	872139	279	869362	869512	872826	872924	0.91	0.893	0.626	0.103	0.00812581	0.00812581	1	0.178024	0.151815	2.13974e-08	R-NSCP6.high	MADD	In frame
116	chr11	870702	871161	459	869362	869512	872826	872924	0.561	0.762	0.149	0.386	1.29261e-11	1.29261e-11	NA	1	7.43439e-11	6.26617e-05	R-NSCP1.low	MAP2	In frame
117	chr14	41442708	41443199	491	41441171	41441299	41450953	41451083	0.935	0.914	0.142	0.884	1	1	9.31611e-10	1	0	0	NPC.high	MARK3	CDS start change
118	chr12	79208354	79208627	273	79207078	79207261	79210021	79210213	0.955	0.966	0.453	0.895	1	1	2.26139e-12	1	0	1.04197e-12	NPC.high	MARK3	In frame
119	chr7	136395392	136395539	147	136391533	136393724	136399074	136399221	0.736	0.528	0.414	0.036	0.0588919	0.0588919	1	1	1	0.0975674	R-NSCP6.high	MLLT4	In frame
120	chr11	53409875	53410271	396	53404712	53404882	53410923	53411115	1	0.928	0.612	0.519	0.000928475	0.000928475	0.00326561	1	1	1	ESC.high	MNT	CDS start change
121	chr4	17817590	17817695	105	17810582	17811849	17818385	17818537	0.714	0.641	0.984	0.988	0.0102458	0.0102458	3.40136e-06	1	1	1	ESC.low	MPDU1	In frame
122	chr4	125401119	125401251	132	125396058	125396251	125409521	125412806	0.882	0.863	0.656	0.571	1.11596e-06	1.11596e-06	1.6709e-09	1	1	1	ESC.high	MPZL1	In frame
123	chr8	50305185	50305278	93	50302088	50302178	50305401	50305622	0.918	0.823	0.101	0.068	3.44378e-07	3.44378e-07	1.38977e-09	1	1	1	ESC.high	MYOA	In frame
124	chr2	179142516	179142656	140	179142110	179142243	179143436	179143605	0.915	0.875	0.667	0.454	0.348077	0.348077	2.37888e-09	1	0.000524051	0.0499852	NPC.low	NEO1	Frame shift
125	chr1	57134754	57134835	81	57133811	57133871	57158518	57158608	0.849	0.855	0.91	0.059	1	1	9.16712e-07	1	0	0	NPC.low	NHSL1	In frame
126	chr15	41720778	41720853	75	41720495	41720573	41721015	41721136	1	0.956	1	0.638	1	1	0.0163107	1	0.00705124	0.0325557	NPC.low	NPR2	In frame
127	chr3	52170904	52170967	63	52168932	52168989	52181419	52181530	0.699	0.589	0.158	0.11	0.0317518	0.0317518	0.000453216	1	1	1	ESC.high	NSDHL	In frame
128	chr1	71272333	71273185	852	71271727	71271900	71274238	71274379	0.906	0.831	0.432	0.191	0.0604698	0.0604698	5.99832e-12	1	1	0.442782	ESC.high	NTAN1	In frame
129	chr7	115881841	115881862	21	115881171	115881296	115885268	115885490	0.906	0.887	0.455	0.012	1	1	0	1	2.53242e-09	3.68486e-05	NPC.low	NUMB	In frame
130	chr2	169786332	169786440	108	169782990	169783917	169790021	169790119	1	0.86	0.274	0.673	0.000637808	0.000637808	1	1	1.08384e-06	0.083702	R-NSCP1.low	OSBPL9	In frame
131	chr9	8000374	8000411	37	7998573	7998670	8001067	8001212	1	1	1	0.721	1	1	5.30413e-06	1	0.0166672	0.0158236	NPC.low	PAN2	Frame shift
132	chr19	57449433	57449592	159	57446465	57446528	57449853	57450012	1	1	0.696	0.303	1	1	0.0746976	1	0.00705124	0.00585283	NPC.low	PBRM1	In frame
133	chr11	132080149	132080275	126	132075185	132075572	132083309	132083420	1	1	0.889	0.783	0.000180695	0.000180695	0.00720934	1	1	1	ESC.low	PKP4	Frame shift
134	chr14	15601044	15601062	18	15600540	15600609	15601485	15601639	0.111	0.82	0.661	0.695	6.68589e-05	6.68589e-05	0.0163107	1	1	1	ESC.high	PLD3	In frame
135	chr13	42369351	42369525	174	42364806	42364936	42371402	42371531	0.873	0.273	0	0.381	1	1	0.00440865	1	2.29375e-06	0.0452223	NPC.high	PPP1R9A	In frame
136	chr12	73513212	73513305	93	73498475	73498816	73515339	73515421	0.827	0.124	0.877	0.606	1	1	5.6393e-12	1	0.00144047	2.28983e-08	NPC.low	PRKDC	In frame
137	chr5	145077175	145077271	96	145071325	145071434	145078850	145078963	0.836	0.3	0	0.792	0.577134	0.577134	0	0.770888	9.76818e-10	0	NPC.high	PSAP	In frame
138	chr3	81585101	81585179	78	81584732	81584905	81585865	81586045	0.763	0.307	0.708	0.153	1	1	0	1	9.07008e-13	8.11926e-14	NPC.low	PTBP2	In frame
139	chr1	54575120	54575159	39	54568834	54568885	54580158	54580249	0.603	0.18	0.585	0.668	0.00448313	0.00448313	7.6007e-05	1	1	1	ESC.low	RAG1AP1	In frame
140	chr6	127740843	127741014	171	127694425	127694602	127776284	127776627	0.813	0.634	0.444	0.438	8.48308e-10	8.48308e-10	0	1	1	1	ESC.high	RALY	5UTR
141	chr12	16293923	16294049	126	16291277	16291401	16298278	16298673	0.058	0.416	1	1	0.0216995	0.0216995	8.4467e-05	NA	NA	NA	ESC.low	RASSF1	Frame shift
142	chr20	23273051	23273228	177	23268775	23271361	23274449	23274625	0.309	0.735	0.745	0.339	1	1	0	1	2.84493e-07	0.0379169	NPC.low	SLC4A7	In frame
143	chr14	117430421	117430487	66	117429919	117430058	117430698	117430812	0.106	0.509	0.094	0	0	0	0	1	1	1	ESC.high	SLK	In frame
144	chr11	870702	871161	459	869362	869512	871860	872139	0.589	0.922	0.942	0.442	1	1	5.7248e-13	1	4.61844e-08	0.00585283	NPC.low	SLMAP	In frame
145	chr14	24813055	24813118	63	24812696	24812817	24813398	24813507	0	0.266	0.279	0.072	0.000777748	0.000777748	1.65255e-10	1	0.177073	0.00921962	ESC.high	SMARCC2	In frame
146	chr2	176042865	176042889	24	176041310	176041555	176044570	176044677	0	0.317	0.427	0.538	0.0380409	0.0380409	8.0645e-10	1	0.16453	1	ESC.low	SMARCC2	In frame
147	chr12	36979504	36979609	105	36978829	36978955	36983376	36983613	0.276	0.636	1	1	6.4769e-09	6.4769e-09	8.56391e-08	NA	NA	NA	ESC.low	SMC5	In frame
148	chr12	36979372	36979609	237	36978829	36978955	36983376	36983613	0.478	0.783	1	0.912	0.0971205	0.0971205	1.88379e-08	0.0256546	0.372872	1	ESC.low	SPATS2	In frame
149	chr12	67257644	67257827	183	67256510	67256635	67263569	67263728	0.032	0.166	1	1	0.000542826	0.000542826	0	1	1	NA	ESC.low	SULF2	In frame
150	chr2	95312996	95313128	132	95312560	95312788	95313235	95313296	0.091	0.216	0.279	0.852	1	1	0.000110964	1	2.57564e-07	1.55211e-10	NPC.high	SYNE2	In frame
151	chr14	24825377	24825431	54	24823993	24824094	24827170	24827377	0.063	0.347	1	0.467	0.0859604	0.0859604	0.0974045	1	1	1	ESC.low	TBCEL	In frame
152	chr4	164808434	164808479	45	164805504	164805672	164811432	164811527	0	0.234	0.159	0.481	1	1	0	1	1.54426e-11	0.0263658	NPC.high	TJP1	In frame
153	chr3	20661925	20662093	168	20639584	20639787	20679927	20680061	0.774	0.509	0.829	0.822	3.87475e-12	3.87475e-12	0	1	0.0218525	1	ESC.low	TNIK	In frame
154	chrX	127729143	127729179	36	127728049	127728202	127732840	127732962	0.597	0.187	0.778	0.372	1.71183e-05	1.71183e-05	1	1	0.0040332	0.0176639	R-NSCP6.high	TNRC6A	In frame
155	chr3	166179609	166179708	99	166178947	166179195	166180020	166180120	1	0.561	0.292	0.036	0.031692	0.031692	5.78677e-07	1	1	8.19808e-05	ESC.high	TSC2	In frame
156	chr13	8834709	8834823	114	8823569	8823701	8836960	8837184	0.979	0.717	0.601	0.766	0.00185118	0.00185118	4.51687e-10	1	1	0.419907	ESC.low	WDR54	In frame
157	chr1	102919456	102919667	211	102910752	102910902	102920214	102920381	0.977	0.622	0.945	0.353	1	1	0	1	0	8.01675e-10	NPC.low	WNK1	Frame shift
158	chr11	97215188	97215271	83	97214412	97214517	97217610	97217706	0.863	0.693	0.846	0.083	1	1	2.57517e-05	1	0	2.6498e-08	NPC.low	WNK1	Frame shift
159	chr5	106228161	106228344	183	106226676	106226841	106234628	106236916	0.961	0.736	0.969	0.34	0.00136399	0.00136399	0.505996	1	4.28794e-12	2.0424e-07	R-NSCP6.high	WNK1	In frame
160	chr11	46787560	46787675	115	46786454	46786848	46787808	46787932	0.943	0.467	0.154	0.214	0.0184222	0.0184222	0.0263871	1	1	1	ESC.high	ZC3H18	Frame shift
161	chr4	56170330	56170657	327	56169717	56169802	56170855	56171015	0.982	0.759	0.463	0.61	0.000125243	0.000125243	1	1	0.0135943	1	R-NSCP1.low	ZMIZ2	In frame
