# Supplementary material for: mRNA-Seq and MicroRNA-Seq Whole-Transcriptome Analyses of Rhesus Monkey Embryonic Stem Cell Neural Differentiation Revealed the Potential Regulators of Rosette Neural Stem Cells
Source: DNA Res. 2014 Jun 17;21(5):541–54. doi: 10.1093/dnares/dsu019 (PMC4195499; doi:10.1093/dnares/dsu019)
Supplement: Supplementary Data [file supp_dsu019_dsu019supp_table7.xls]

## Sheet: Supplementary Table S7
supplementary Table S7. Dynamic miRNAomes in rhesus ESC neural differentiation. Note: The miRNAs are mature forms and the reads cound are the mean value of all the same miRNAs. Only miRNAs with read counts (>3) in at least one stage are shown here.
miRNAs	Reads_ESC	Reads_R-NSCP1	Reads_R-NSCP6	Reads_NPC	Mature_sequences
miR-92b	573112	2484323	2706434	264121	TATTGCACTCGTCCCGGCCTCC
miR-99b	212869	2252754	566306	102551	CACCCGTAGAACCGACCTTGCG
miR-191	692860	1724859	644234	388129	CAACGGAATCCCAAAAGCAGCTG
miR-30a-5p	68172	1547123	1143147	312302	TGTAAACATCCTCGACTGGAAG
miR-92a	1.45951e+06	1.47688e+06	1230608	103576	TATTGCACTTGTCCCGGCCTGT
miR-26a	227490	626102	540740	150127	TTCAAGTAATCCAGGATAGGCT
miR-100	3372	575443	113824	363944	AACCCGTAGATCCGAACTTGTG
miR-9	163554	554732	560856	72542	TCTTTGGTTATCTAGCTGTATGA
miR-204	13872	539955	442324	548	TTCCCTTTGTCATCCTATGCCT
miR-181a-5p	58878.5	511622	1.03911e+06	234773	AACATTCAACGCTGTCGGTGAGT
miR-30e	184963	459817	307251	104740	TGTAAACATCCTTGACTGGAAG
miR-27b	171040	441737	291032	314353	TTCACAGTGGCTAAGTTCTGC
miR-30d	95563	385519	355110	111600	TGTAAACATCCCCGACTGGAAG
miR-16	104094	385057	292360	93042.5	TAGCAGCACGTAAATATTGGCG
miR-301b	31867	307325	105771	7824	CAGTGCAATGATATTGTCAAAGC
miR-30c	50403.5	294267	222055	45371	TGTAAACATCCTACACTCTCAGC
miR-363	90457	287884	140731	2732	AATTGCACGGTATCCATCTGTA
miR-25	127833	277676	178579	46947	CATTGCACTTGTCTCGGTCTGA
miR-301a	54858	269735	178340	22745	CAGTGCAATAGTATTGTCAAAGC
miR-340	89311	268143	231684	54140	TTATAAAGCAATGAGACTGATT
miR-186	229338	258677	200605	65150	CAAAGAATTCTCCTTTTGGGCT
miR-146b-5p	22717	247013	61668	10987	TGAGAACTGAATTCCATAGGCT
miR-125a-5p	53290	244246	225443	40335	TCCCTGAGACCCTTTAACCTGTGA
miR-148a	435688	224526	44346	18417	TCAGTGCACTACAGAACTTTGT
miR-103	82245.5	213708	184141	40030	AGCAGCATTGTACAGGGCTATGA
miR-17-5p	75697	213339	60288	10082	CAAAGTGCTTACAGTGCAGGTAGT
miR-130b	63484	186396	119444	9702	CAGTGCAATGATGAAAGGGCAT
miR-130a	83431	181992	177898	16899	CAGTGCAATGTTAAAAGGGC
miR-20a	69171	179920	43525	10984	TAAAGTGCTTATAGTGCAGGTA
miR-151-3p	104390	173088	107707	34849	CTAGACTGAAGCTCCTTGAGG
miR-135a	2711	137160	33916	8194	TATGGCTTTTTATTCCTATGTGA
miR-181b	12302.5	121410	152136	38825.5	AACATTCATTGCTGTCGGTGGGTT
miR-20b	24368	107856	21182	658	CAAAGTGCTCATAGTGCAGGTAG
miR-19b	43136	96856.5	46624	11112.5	TGTGCAAATCCATGCAAAACTGA
miR-151-5p	51800	94630	69980	14719	TCGAGGAGCTCACAGTCTAGT
miR-148b	13023	89259	53550	18977	TCAGTGCATCACAGAACTTTGT
miR-182	165480	76170	5678	2519	TTTGGCAATGGTAGAACTCACA
miR-26b	12058	75854	42880	20897	TTCAAGTAATTCAGGATAGGT
miR-10a	45734	72465	24	99	TACCCTGTAGATCCGAATTTGTG
miR-10b	52378	69624	150	174	TACCCTGTAGAACCGAATTTGTG
miR-22	115085	66619.4	112237	56047.2	AAGCTGCCAGTTGAAGAACTGT
miR-101	61576	65334.5	47946.5	14597.5	TACAGTACTGTGATAACTGAAG
miR-106b	19903	65145	30065	7549	TAAAGTGCTGACAGTGCAGAT
miR-125b	14513	61425.5	59540	75354.5	TCCCTGAGACCCTAACTTGTGA
miR-1	24728.5	59417.2	45325	14816.5	TGGAATGTAAAGAAGTATGTAT
miR-18a	25110	59010	12006	1239	TAAGGTGCATCTAGTGCAGATA
miR-106a	17754	58830	13913	438	AAAAGTGCTTACAGTGCAGGTAGC
miR-218	1730	57356.5	37219.5	1003.5	TTGTGCTTGATCTAACCATGT
miR-93	21485.6	52696.1	26593.7	9319.86	AAAGTGCTGTTCGTGCAGGTAG
miR-1260b	38726	50949	47330	2208	ATCCCACCACTGCCACCA
miR-30a-3p	1792	49324	33273	6936	CTTTCAGTCGGATGTTTGCAGC
miR-181c	2699	47468	72927	20261	AACATTCAACCTGTCGGTGAGT
miR-30b	9533	45714	36051	10704	TGTAAACATCCTACACTCAGC
miR-149	5779	44126	154996	17501	TCTGGCTCCGTGTCTTCACTCCC
miR-107	9050	43701	55609	7609	AGCAGCATTGTACAGGGCTATCA
miR-378a	152490	43365	37549	2469	ACTGGACTTGGAGTCAGAAGG
miR-135b	4796	41529	17645	821	TATGGCTTTTCATTCCTATGTGA
miR-342-3p	7880	41152	26664	4312	TCTCACACAGAAATCGCACCCGT
miR-181a-3p	386	40652	28055	13268	ACCATCGACCGTTGATTGTACC
miR-99a	609	39522	27600	27379	AACCCGTAGATCCGATCTTGTG
miR-484	17658	39114	33658	1848	TCAGGCTCAGTCCCCTCCCGAT
miR-221	36131	37906	92839	27675	AGCTACATTGTCTGCTGGGTTTC
miR-183	45729	37747	928	316	TATGGCACTGGTAGAATTCACTG
miR-222	57440	36961	107594	31000	AGCTACATCTGGCTACTGGGT
miR-421	49817	36454	33524	3708	ATCAACAGACATTAATTGGGCGC
miR-320a	22076	34278	42299	6972	AAAAGCTGGGTTGAGAGGGCGA
miR-423-3p	57407	33988	80109	10064	AGCTCGGTCTGAGGCCCCTCAGT
miR-140-3p	24735	33181	34793	8695	TACCACAGGGTAGAACCACGG
miR-127	36583.7	33123.3	87967	308.667	TCGGATCCGTCTGAGCTTGGCT
miR-15b	10910	32960	22710	6132	TAGCAGCACATCATGGTTTACA
miR-331-3p	15934	32669	26292	3097	GCCCCTGGGCCTATCCTAGAA
miR-335	2256	29496	35703	11631	TCAAGAGCAATAACGAAAAATGT
miR-18b	8136	29118	6400	108	TAAGGTGCATCTAGTGCAGTTAG
miR-486-5p	15937	28364	7561	16633	TCCTGTACTGAGCTGCCCCGAG
miR-361-5p	9215	28294	12569	4067	TTATCAGAATCTCCAGGGGTAC
miR-1298	17641	27755	2213	2	TTCATTCGGCTGTCCAGATGTA
miR-19a	12738	25098	10094	2970	TGTGCAAATCTATGCAAAACTGA
let-7c	4557	24486	83558	62156	TGAGGTAGTAGGTTGTATGGTT
miR-15a	3749	24274	21644	6525	TAGCAGCACATAATGGTTTGTG
miR-143	132611	24182	238	236	TGAGATGAAGCACTGTAGCTC
miR-181d	805	23859	27334	6539	AACATTCATTGTTGTCGGTGGGT
miR-425	15340	22901	14679	5048	AATGACACGATCACTCCCGTTGA
miR-302d	932960	22788	174	88	TAAGTGCTTCCATGTTTGAGTGT
miR-302a	562981	22594	76	44	TAAGTGCTTCCATGTTTTGGTGA
miR-23b	6351	22025	13593	15611	ATCACATTGCCAGGGATTACC
miR-192	8982	20804	14729	2486	CTGACCTATGAATTGACAGCC
miR-660	3121	20682	7964	1716	TACCCATTGCATATCGGAGTTG
miR-210	3824	20392	19216	3185	CTGTGCGTGTGACAGCGGCTGA
miR-24-3p	4317.5	20057.5	9720.5	15151.5	TGGCTCAGTTCAGCAGGAACAG
miR-124a	855	19548	9210.5	116	TTAAGGCACGCGGTGAATGCCA
miR-454	3891	19535	11558	2211	TAGTGCAATATTGCTTATAGGGT
miR-532-5p	5203	18599	9428	1921	CATGCCTTGAGTGTAGGACCGT
miR-21	23810.4	18345.6	11147.7	56926.2	TAGCTTATCAGACTGATGTTGA
miR-302b	464085	18219	97	44	TAAGTGCTTCCATGTTTTAGTAG
miR-27a	6823	17900	9091	27505	TTCACAGTGGCTAAGTTCCGCC
miR-153	720	17883	14603	3270	TTGCATAGTCACAAAAGTGA
miR-449a	55	17597	29847	19	TGGCAGTGTATTGTTAGCTGGT
miR-126	13182.3	17499.7	16267.3	823	TCGTACCGTGAGTAATAATGCG
let-7a	9926	16303.7	132966	84222	TGAGGTAGTAGGTTGTATAGTT
let-7e	1908	16231	48955	7494	TGAGGTAGGAGGTTGTATAGTT
miR-128a	14137	15659	31525	2667	TCACAGTGAACCGGTCTCTTTT
miR-874	4928	15527	4540	717	CTGCCCTGGCCCGAGGGACCGA
miR-410	9507	15214	55897	74	AATATAACACAGATGGCCTGT
miR-654-3p	2936	15011	49798	48	TATGTCTGCTGACCATCACCTT
miR-411	21335	14806	45163	73	TAGTAGACCGTATAGCGTACG
miR-423-5p	20158	14595	31150	3012	TGAGGGGCAGAGAGCGAGACTTT
miR-128b	13316	13880	29712	2345	TCACAGTGAACCGGTCTCTTT
miR-708	5384	13173	6804	3387	AAGGAGCTTACAATCTAGCTGGG
miR-374a	2796	12882	3576	1500	TTATAATACAACCTGATAAGTG
miR-887	4047	11401	12143	1040	GTGAACGGGCGCCATCCCGAGG
miR-199a-3p	47523.5	11217	1316.5	191	ACAGTAGTCTGCACATTGGTTA
miR-330-5p	5911	10823	7690	1283	TCTCTGGGCCTGTGTCTTAGGC
miR-592	63	10517	6279	385	TTGTGTCAATATGCGATGATGT
let-7f	9603.5	10312.5	108662	55501.5	TGAGGTAGTAGATTGTATAGTT
miR-339-3p	9757	9636	12816	2842	TGAGCGCCTCGACGACAGAGCCG
miR-28	9457	9535	6940	2324	AAGGAGCTCACAGTCTATTGAG
miR-197	7376	9362	10510	3036	TTCACCACCTTCTCCACCCAGC
miR-488	219	9050	5324	187	TTGAAAGGCTATTTCTTGGTC
miR-129	4086.29	8851.29	2712.71	171.857	CTTTTTGCGGTCTGGGCTTGC
let-7g	3069	8682	67408	24042	TGAGGTAGTAGTTTGTACAGTT
miR-1271	1998	8525	3148	837	CTTGGCACCTAGCAAGCACTCA
miR-23a	2836	7829	5652	21379	ATCACATTGCCAGGGATTTCC
miR-129-5p	1643	7352.5	3015	170	CTTTTTGCGGTCTGGGCTTGC
miR-302c	254374	7022	35	25	TAAGTGCTTCCATGTTTCAGTGG
miR-409-3p	4325	7020	38577	55	GAATGTTGCTCGGTGAACCCCT
miR-155	7914	6405	3190	3668	TTAATGCTAATCGTGATAGGGGT
miR-374b	2324	6318	4091	1437	ATATAATACAACCTGCTAAGTG
miR-205	5827	6248	5	0	TCCTTCATTCCACCGGAGTCTG
miR-1307-5p	44002	6004	36919	30700	UCGACCGGACCUCGACCGGCU
miR-324-5p	829	5742	4450	1062	CGCATCCCCTAGGGCATTGGTGT
miR-199a	22510.5	5717.67	476.167	71.6667	CCCAGTGTTCAGACTACCTGTTC
miR-381	5215	5655	28323	21	TATACAAGGGCAAGCTCTCTGT
let-7i	13502	5448	68492	73240	TGAGGTAGTAGTTTGTGCTGTT
miR-34c-5p	22624	5023	9923	911	AGGCAGTGTAGTTAGCTGATTGC
miR-17-3p	3693	4784	3973	516	ACTGCAGTGAAGGCACTTGT
miR-1296	4384	4763	4685	515	TTAGGGCCCTGGCTCCATCTCCT
miR-551a	1396	4733	3469	32	GCGACCCACTCTTGGTTTCCA
miR-365	1997	4712.5	286	154.5	TAATGCCCCTAAAAATCCTTAT
miR-889	741	4268	15327	18	TTAATATCGGACAACCATTGT
miR-219-3p	158	4228	40	335	AGAATTGTGGCTGGACATCTGT
miR-219	68	4095.2	2662.8	351.8	TGATTGTCCAAACGCAATTCT
miR-219-5p	45.5	4062	3318.5	356	TGATTGTCCAAACGCAATTCT
miR-7	2538.41	4042.76	2399.35	330.294	TGGAAGACTAGTGATTTTGTTGT
miR-32	2126.08	3861.08	4867.83	737.583	TATTGCACATTACTAAGTTGC
miR-652	1713	3787	2546	1805	AATGGCGCCACTAGGGTTGTG
miR-504	674	3761	9083	34	AGACCCTGGTCTGCACTCTATC
miR-455-5p	1139	3634	1408	715	TATGTGCCTTTGGACTACATCG
miR-873	603	3621	7076	43	GCAGGAACTTGTGAGTCTCC
miR-676	2588	3465	2047	18	CCGTCCTAAGGTTGTTGAGT
miR-767-5p	4433	3432	4967	5	TGCACCATGGTTGTCTGAGCATG
miR-598	923	3154	2468	748	TACGTCATCGTTGTCATCGTCA
miR-448	1896	3149	273	0	TTGCATATGTAGGATGTCCCAT
miR-877	4399	3106	5556	462	GTAGAGGAGATGGCGCAGGG
miR-199a-5p	10004	2968	56	12	CCCAGTGTTCAGACTACCTGTTC
miR-449b	30	2921	5001	4	AGGCAGTGTATTGTTAGCTGGC
miR-193a-3p	1119	2827	182	57	AACTGGCCTACAAAGTCCCAGT
miR-361-3p	2161	2754	3413	1397	TCCCCCAGGTGTGATTCTGATTT
miR-212	3068	2648	2180	1425	TAACAGTCTCCAGTCAGGGCC
miR-505	1815	2500	2668	264	CGTCAACACTTGCTGGTTTCCT
miR-590-3p	2305	2491	1541	792	TAATTTTATGTATAAGCTGGT
miR-339-5p	2228	2467	1546	684	TCCCTGTCCTCCAGGAGCTCACG
miR-208b	14	2463	3056	445	ATAAGACGAACAAAAGGTTTGT
miR-758	988	2422	10903	10	TTTGTGACCTGGTCCACTACCC
miR-380	606	2376	9558	1	TATGTAATATGGTCCACGTCTT
miR-671-3p	2557	2366	2448	1097	TCCGGTTCTCAGGGCTCCACC
miR-203	247	2358	17	3	GTGAAATGTTTAGGACCACTAG
miR-330-3p	772	2356	1418	214	GCAAAGCACACGGCCTGCAGAGA
miR-152	601	2310	344	297	TCAGTGCATGACAGAACTTGG
miR-29a	11366	2297	2074	22301	CTAGCACCATCTGAAATCGGTT
miR-296-3p	4927	2228	2219	181	GAGGGTTGGGTGGAGGCTCTCC
miR-429	1198	2228	192	2	TAATACTGTCTGGTAAAACCGT
miR-34a	1535	2028	1790	2002	TGGCAGTGTCTTAGCTGGTTGT
miR-375	250	1869	466	16	TTTGTTCGTTCGGCTCGCGTGA
miR-190a	1632	1852	1321	1188	TGATATGTTTGATATATTAGGT
miR-455-3p	751	1844	979	521	GCAGTCCATGGGCATATACAC
miR-362-5p	234	1842	281	142	AATCCTTGGAACCTAGGTGTGAGT
miR-378d	4245	1810	1291	85	ACTGGACTTGGAGTCAGAAGCA
miR-551b	57	1698	1540	92	GCGACCCATACTTGGTTTCAG
miR-33a	779	1689	2204	320	GTGCATTGTAGTTGCATTG
miR-500	224	1660	325	79	TAATCCTTGCTACCTGGGTGAGA
miR-338-3p	76	1631	2057	319	TCCAGCATCAGTGATTTTGTTG
miR-216a	1	1618	917	20	TAATCTCAGCTGGCAACTGTGA
miR-216b	1	1616	1976	7	AAATCTCTGCAGGCAAATGTGA
miR-324-3p	762	1574	2510	304	ACTGCCCCAGGTGCTGCTGG
miR-190b	359	1571	1518	266	TGATATGTTTGATATTGGGTT
miR-320b	1008	1497	1731	232	AAAAGCTGGGTTGAGAGGGCAA
miR-140-5p	508	1483	1245	363	CAGTGGTTTTACCCTATGGTAG
miR-188	395	1458	723	128	CATCCCTTGCATGGTGGAGGGT
miR-132	998.5	1457.5	2838.5	1657	TAACAGTCTACAGCCATGGTCG
miR-138	6464	1421	6438	1367	AGCTGGTGTTGTGAATCAGGCCG
miR-98	917	1402	16564	11699	TGAGGTAGTAAGTTGTATTGTT
miR-885-5p	61	1401	2914	211	TCCATTACACTACCCTGCCTCT
miR-671-5p	1223	1397	917	583	AGGAAGCCCTGGAGGGGCTGGAG
miR-1251	2923	1393	46311	41984	ACUCUAGCUGCCAAAGGCGCU
miR-502-3p	315	1392	673	140	AATGCACCTGGGCAAGGATTCA
miR-532-3p	302	1392	994	135	CCTCCCACACCCAAGGCTTGCA
miR-29c	344	1386	1749	659	TAGCACCATTTGAAATCGGTTA
miR-125a-3p	478	1338	828	203	ACAGGTGAGGTTCTTGGGAGCC
miR-193b	14354	1334	1746	767	AACTGGCCCTCAAAGTCCCGCT
miR-185	728	1323	1177	414	TGGAGAGAAAGGCAGTTCCTGA
miR-217b	0	1251	1378	12	TACTGCATCAGGAACTGATTGGA
miR-214	3807	1209	45	7	ACAGCAGGCACAGACAGGCAG
miR-577	3671	1167	595	176	TAGATAAAATATTGGTACCTG
miR-200a	499	1151	100	1	TAACACTGTCTGGTAACGATGT
miR-628-5p	326	1135	1304	140	ATGCTGACATATTTACTAGAGG
miR-105	771	1089	947	0	TCAAATGCTCAGACTCCTGTGGT
miR-409-5p	474	1088	1432	4	AGGTTACCCGAGCAACTTTGCAT
miR-331-5p	1011	1081	1188	260	CTAGGTATGGTCCCAGGGATCC
miR-134	1451	1039	4464	3	TGTGACTGGTTGACCAGAGGGG
miR-141	3589	1025	38	7	AACACTGTCTGGTAAAGATGG
let-7d	1970	979	11987	6614	AGAGGTAGTAGGTTGCATAGTT
miR-195	1091	975	630	329	TAGCAGCACAGAAATATTGGC
miR-1180	2501	950	5191	6998	UUUCCGGCUCGCGUGGGUGUGU
miR-424	2066	944	640	2976	CAGCAGCAATTCATGTTTTGAA
miR-342-5p	329	925	1167	132	AGGGGTGCTATCTGTGATTGA
miR-296-5p	1859	905	1178	134	AGGGCCCCCCCTCAATCCTGT
miR-582-5p	173	889	2340	142	TTACAGTTGTTCAACCAGTTACT
miR-431	1954	882	2441	1	TGTCTTGCAGGCCGTCATGCA
miR-146a	1651	874	148	13	TGAGAACTGAATTCCATGGGTT
miR-584	176	817	681	296	TTATGGTTTGCCTGGGACTGAG
miR-432	187	816	3234	0	TCTTGGAGTAGGTCATTGGGTGG
miR-200c	3404	814	29	3	AATACTGCCGGGTAATGATGGA
miR-940	536	791	1353	104	AAGGCAGGGCCCCCGCTCCCC
miR-133c	1000	789	103	3	TTTGGTCCCCTTCAACCAGCTG
miR-942	1992	776	496	215	CTTCTCTGTTTTGGCCATGTG
miR-497	1530	774	894	250	CAGCAGCACACTGTGGTTTGT
miR-96	1398	764	22	17	TTTGGCACTAGCACATTTTTGC
miR-323-3p	228	761	5390	3	CACATTACACGGTCGACCTCT
miR-452	752	749	801	29	AACTGTTTGCAGAGGAAACTGA
miR-367	47699	735	9	6	AATTGCACTTTAGCAATGGTGA
miR-299-3p	645	700	4081	10	TATGTGGGACGGTAAACCGCTT
miR-548x-3p	668	698	3603	2503	CAAAAACUGCAGUGACUUCUGU
miR-501	128	677	314	45	AATCCTTTGTCCCTGGGTGAGA
miR-211	1045.5	675	325.5	3	TTCCCTTTGTCATCCTTTGCCT
miR-95	46	667	776	399	TTCAACGGGTATTTATTGAGCA
miR-495	186	650	1506	2	AAACAAACATGGTGCACTTCTT
miR-487b	229	615	5573	4	AATCGTACAGGGTCATCCACTT
miR-628-3p	324	595	568	80	TCTAGTAAGAGTGGCAGTCGA
miR-4803	183	560	686	168	TAACATAATAGTGTGGACTGA
miR-582-3p	329	556	3837	252	TAACTGGTTGAACAACTGAACC
miR-193a-5p	33	548	13	8	TGGGTCTTTGCGGGCGAGATGA
miR-1249	288	522	620	56	ACGCCCTTCCCCCCCTTCTTCA
miR-146b-3p	146	486	597	121	TGCCCTGTGGACTCAGTTCTGG
miR-382	721	477	2918	2	GAAGTTGTTCGTGGTGGATTCG
miR-369-3p	205	473	1405	1	AATAATACATGGTTGATCTTT
miR-376c	156	464	2911	2	AACATAGAGGAAATTCCACGT
miR-1262	41	459	437	104	TGATGGGTGAATTTGTAGAAGG
let-7b	1346	445	8541	19617	TGAGGTAGTAGGTTGTGTGGTT
miR-194	218.5	430	449	101	TGTAACAGCAACTCCATGTGGA
miR-502-5p	65	400	94	34	ATCCTTGCTATCTGGGTGCTA
miR-1226	86	394	162	19	TCACCAGCCCTGTGTTCCCTAG
miR-605	32	389	152	10	TAAATCCCACGGTGCCTTCTCCT
miR-370	233	387	3061	3	GCCTGCTGGGGTGGAACCTGGT
miR-137	17	372	291	29	TTATTGCTTAAGAATACGCGTAG
miR-33b	114	364	787	93	GTGCATTGCTGTTGCATTGC
miR-499-5p	114	359	207	99	TTAAGACTTGCAGTGATGTTT
miR-379	861	354	800	1	TGGTAGACTATGGAACGTAGG
miR-3200	52	351	347	8	CACCTTGCGCTACTCAGGTCTG
miR-338-5p	51	346	1581	170	AACAATATCCTGGTGCTGAGTG
miR-491-5p	104	346	90	33	AGTGGGGAACCCTTCCATGAGG
miR-139-5p	108	340	863	70	TCTACAGTGCACGTGTCTCCAG
miR-145	873	330	4	6	GTCCAGTTTTCCCAGGAATCCCTT
miR-184	74	295	308	2	TGGACGGAGAACTGATAAGGGT
miR-29b	1037	293.5	109	3460	TAGCACCATTTGAAATCAGTGTT
miR-187	15453	292	401	206	TCGTGTCTTGTGTTGCAGCCGG
miR-376a	218	285	790	1	ATCATAGAGGAAAATCCACGT
miR-224	395	282	248	6	CAAGTCACTAGTGGTTCCGTTTA
miR-491-3p	136	279	57	27	CTTATGCAAGATTCCCTTCTAC
miR-1179	0	271	393	0	AAGCATTCTTTCATTGGTTGG
miR-542-3p	574	271	157	412	TGTGACAGATTGATAACTGAAA
miR-215	42	256	265	72	ATGACCTATGAATTGACAGAC
miR-1304	1969	255	121	66	TTCGAGGCTACAATGAGATGTG
miR-1284	146	251	274	9	TCTGTACAGACCCTGGCTTT
miR-136	785	247	1018	0	ACTCCATTTGTTTTGATGATGGA
miR-654-5p	18	247	1052	2	TGGTGGGCCGCAGAACATGTGC
miR-3613-5p	313	239	1650	1212	UGUUGUACUUUUUUUUUUGUUC
miR-376b	28	237	803	1	ATCATAGAGGAAAATCCATGTT
miR-485-3p	258	237	1466	0	GTCATACACGGCTCTCCTCTCT
miR-490-3p	59	232	147	2	CAACCTGGAGGACTCCATGCTG
miR-496	135	211	444	1	TGAGTATTACATGGCCAATCTC
miR-1243	1216	207	176	89	AAACTGGATCAATTATAGGAG
miR-543	95	203	880	0	AAACATTCGCGGTGCACTTCTT
miR-369-5p	185	196	1228	2	AGATCGACCGTGTTATATTCGC
miR-760	40	191	293	96	CGGCTCTGGGTCTGTGGGGA
miR-299-5p	125	176	355	1	TGGTTTACCGTCCCACATACAT
miR-337-3p	48	157	512	0	CTCCTATATGATGCCTTTCTTC
miR-377	27	144	302	0	ATCACACAAAGGCAACTTTTGT
miR-383	24	142	425	5	AGATCAGAAGGTGATTGTGGCT
miR-541	50	139	683	1	AAAGGATTCTGCTGTCGGTCCCACT
miR-346	11	134	712	2	TGTCTGCCCGCATGCCTGCCTCT
miR-670	68	131	44	2	TCCCTGAGTGTATGTGGTGAA
miR-24-5p	37	125	78	68	GTGCCTACTGAGCTGATATCAGT
miR-1185	17	122	673	0	AGAGGATACCCTTTGTATGT
miR-653	117	119	237	30	GTGTTGAAACAATCTCTACTG
miR-362-3p	37	118	39	8	AACACACCTATTCAAGGATTCA
miR-433	268	118	535	0	ATCATGATGGGCTCCTCGGTGT
miR-656	21	109	811	2	AATATTATACAGTCAACCTCT
miR-493	118	106	514	0	TGAAGGTCTACTGTGTGCCAGG
miR-548ao-5p	101	106	445	201	AGAAGUAAUUGCUGUUUUUGCC
miR-31	1044.25	105.375	169.125	311.125	GGCAAGATGCTGGCATAGCTG
miR-486-3p	117	105	201	141	CGGGGCAGCTCAGTACAGGAT
miR-508	11	103	36	10	TGATTGTCGCCTTTTTGAGTAGA
miR-576-5p	123	99	50	17	ATTCTAATTTCTCCACATCTTT
miR-196b	281	97	0	1	TAGGTAGTTTCCTGTTGTTGGG
miR-372	20283	96	68	1	AAAGTGCTGCGACATTTGAGCGT
miR-550	253	94	70	26	AGTGCCTGAGGGAGTAAGAGCCC
miR-34b	373	90	167	10	CAATCACTAACTCCACTGCCAT
miR-154	77	87	306	3	TAGGTTATCCGTGTTGCCTTCG
miR-3145	48	87	69	18	TATTTTGAGTGTTTGGAATTGA
miR-3122	215	86	105	17	GTTGGGACAAGAGAACGGTCT
miR-450a	220	76	43	166.5	TTTTGCGATGTGTTCCTAATAT
miR-636	93	76	78	6	TGTGCTTGCTCGTCCCGCCTGCA
miR-876-3p	4	76	84	0	TGGTGGTTTACAAAGTAATTCA
miR-147b	15	72	65	19	GTGTGCGGAAGTGCTTCTGCT
miR-371-5p	16940	64	87	2	ACTCAAACTGTGGGGGCACT
miR-3173	104	63	36	14	GAAGGAGGAAACAGGCAGGCCAG
miR-544a	24	63	43	50	AUUCUGCAAUUUAACAAGAUG
miR-1306-5p	368	61	770	658	CCACCUCCCCUGCAAACGUCCA
miR-503	46	59	25	78	TAGCAGCGGGAACAGTTCTGCAG
miR-34c-3p	183	55	87	7	AATCACTAACCACACGGCCAGG
miR-373	15328	54	48	1	GAAGTGCTTCGATTTTGGGGTGT
miR-937	30	54	66	29	ATCCGCACTCTGACTCTCCACC
miR-624	123	53	44	11	CACAAGATACTGGTATTACCT
miR-196a	286.5	52	2	0	TAGGTAGTTTCATGTTGTTGG
miR-489	22	51	102	9	GTGACATCACATATACGGCAGC
miR-450b-5p	79	49	61	62	TTTTGCAATATGTTCCTGAATA
miR-451	23	49	2	1	AAACCGTTACCATTACTGAGTT
miR-485-5p	73	49	689	0	AGAGGCTGGCCGTGATGAATTC
miR-494	190	47	530	2	TGAAACATACACGGGAAACCTC
miR-142-5p	367	43	9	4	CATAAAGTAGAAAGCACTACT
miR-668	109	43	246	0	TGTCACTCGGCTCGGCCCACTAC
miR-559	326	41	188	113	AAAAGUAAUUGUGGGCUUUGCU
miR-545	27	40	30	5	TCAGCAAACATTTATTGTGTGC
miR-767-3p	40	40	44	0	TCTGCTCATACCCCATGGTTTCT
miR-939	86	40	37	8	TGGGGAGCTGAGGCTCTGGGGGTG
miR-337-5p	3	37	83	0	GAACGGCTTCATACAGGAGTT
miR-329	6	36	273	0	AACACACCTGGTTAACCTCTTT
miR-1277	14	34	15	6	TACGTAGATATATATGTATTT
miR-885-3p	3	34	88	4	AGGCAGCGGGGTGTAGTGGATA
miR-891b	7	34	92	87	TGCAACGAACTTGAGCCATTGA
miR-122a	1	33	10	5	TGGAGTGTGACAATGGTGTTTG
miR-615-3p	421	33	5	0	TCCGAGCCTGGGTCTCCCTCTT
miR-129-3p	7	31	31	6	AAGCCCTTACCCCAAAAAGTAT
miR-1468	208	31	196	176	CUCCGUUUGCCUGUUUUGCUGA
miR-490-5p	5	30	15	1	CCATGGATCTCCAGGTGGGT
miR-518a-5p	58	30	0	0	CTACAAAGGGAAGCCCTTTC
miR-133b	32	29	2	0	TTTGGTCCCCTTCAACCAGCTA
miR-4796	8	29	41	11	AAGTGGCAGAGTGTAGACACAA
miR-539	12	29	125	0	GGAGAAATTATCCTTGGTGTGT
miR-934	0	29	0	0	TGTCTACTACTGGAGACACTG
miR-516a-5p	5	28	0	0	GTCTCGAGGAAAGAAGCACTTT
miR-576-3p	40	28	11	2	AAGATGTGGAAAAATTGGAATC
miR-590-5p	19	28	18	15	GAGCTTATTCATAAAAGTGCAG
miR-876-5p	1	28	8	0	TGGATTTCTTTGTGAATCACCA
miR-1224-5p	1	27	46	2	GTGAGGACTCGGGAGGTGG
miR-320c	10	27	38	3	AAAAGCTGGGTTGACAGGGTAA
miR-3146	41	26	16	12	CATGCTAGAACAGAAAGAATGGG
miR-412	16	24	63	0	ACTTCACCTGGTCCACTAGCCGT
miR-4757-5p	119	24	157	106	AGGCCUCUCAGGGUUUCUGGA
miR-345	8	23	42	2	GCTGACTCCTAGTCAAGGGCTC
miR-4446	3	23	24	24	CAGGGCTGGCAGTGAGATGGG
miR-542-5p	21	22	25	57	TCGGGGATCATCATGTCACGAGA
miR-665	16	21	63	0	ACCAGGAGGCTGAGGCCCCT
miR-892a	3	21	26	12	CACTGTGTCCTTTCTGCGTAG
miR-2113	18	20	279	31	AUUUGUGCUUGGCUCUGUCAC
miR-4330	9	20	62	25	CCUCAGAUUCUGGAUUCCUACC
miR-139-3p	12	19	53	2	GGAGACGCGGCCCTGTTGGAGT
miR-3140	38	19	2	1	AAGAGCTTTTGGGAATTCAGG
miR-4667	6	19	17	0	ACTGGGGAGCAGAAGGAGAAC
miR-301a-5p	681	19	289	281	UCUCUGACACACGCCCUCCUGC
miR-1240	10	17	33	2	TCACCATGACCCTGATCCCACT
miR-548d-5p	12	16	4	0	GGCAAAAACCACAATTTCTTTT
miR-548d-3p	12	16	4	0	CAAAAACCACAATTTCTTTTGC
miR-4768-5p	37	16	32	68	AUUCUCUCUGGAUCCCAUGGAU
miR-2964a-3p	39	15	88	37	AGAAUUGCGUUUGGACAAUCAGU
miR-1234	27	13	20	2	TCGGCCTGACCACCCACCCCAC
miR-548b	18	13	8	3	CAAAAACCTCAATTGCTTTTGT
miR-627	11	13	5	2	TCCTCTTTTCTTAGAGACTCAC
miR-675	8	13	1	0	TGGTGCGGAGAGGGCCCACAGTG
miR-933	4	13	3	0	TGTGCGCAGGGAGACCTCTCCC
miR-452-5p	3	12	10	6	CACUGUUUCCUUUCUGAGUGGA
miR-323-5p	3	11	104	0	AGGTGGTCCGTGGCGCGTTCGC
miR-544	2	11	30	0	ATTCTGCATTTTTAGCAAGTTC
miR-6134	3	11	94	49	TGAGGTAGTAGGATGTAGA
miR-770-5p	4	11	69	0	TCCAGTACCACGTGTCAGGGCCA
miR-939-3p	730	11	264	265	UCCUGGGCUUUGGCAGACAGCU
miR-3154	7	9	6	0	CAGAAGGGGAGTTGGGAGC
miR-4632-5p	12	9	19	17	CAGGGCAGUCUUUGGAAUUCUGGU
miR-150	85	8	14	3	TCTCCCAACCCTTGTACCAGTG
miR-516b	76	8	0	0	ATCTGGAGGTAAGAAGCACTTT
miR-632	3	8	11	0	GTGTCTGCTTCCTGTGGGA
miR-1258	1	7	0	0	AGTTAGGATTAGGTCGTGGAA
miR-142-3p	101	7	2	1	TGTAGTGTTTCCTACTTTATGGA
miR-513a	4	7	0	2	TTCACAGGGAGGTGTCATTTAT
miR-518a-3p	5	7	0	0	GAAAGTGCTTCTCTTTGCTGG
miR-525	30	7	2	0	CTCCAGAGGGATGCACTTTCT
miR-589	25	7	2	4	TGAGAACCACGTCTGCTCTGAG
miR-2114	0	6	5	1	CGAGCCTCAAGCAAGGGACTTC
miR-643	9	6	1	0	ACTTGTATTCTAGCTCAGGTAG
miR-1230	0	5	8	1	GTGGGTGGGGGCATCTCGGA
miR-4650	3	5	2	0	TGGAAGGTAGAATGAGGCCTGAT
miR-506	1	5	1	1	TAAGGCACCCTTCTGAGTAGA
miR-578	4	5	15	0	CTTCTTGTGCTCTGGGATTGT
miR-580	7	5	3	0	TTGAGTCTGATGAATCATTAGG
miR-891a	0	5	1	4	TGCAACTTACCTGAGTCATTGA
miR-944	0	5	0	0	AAATTATTGTATATCAGATGAG
miR-1200	55	5	15	3	AUCCUGAGAUCAAAUUAGCGGA
miR-1207-5p	27	5	64	38	AGGCAGGGACUUGUGGACCUCC
miR-1235	1	4	1	0	TCTAACCGCACCGTCCCCCAG
miR-371-3p	814	4	1	0	AAGTGCCGCCATGTTTTGAGTGT
miR-512-3p	507	4	0	0	AAGTGCTGTCATTGCTGAGATC
miR-517a	12	4	0	0	ATCGTGCATCCTTTTAGAGTGT
miR-518d	79	4	0	0	CTCTAGAGGAAAGCGCTTACTG
miR-548e	3	4	1	0	CAAAACCGGCAGTTACTTTTGC
miR-586	22	4	2	1	TATGCATATTGTATTTTTAGGTCC
miR-599	0	4	2	0	GTTGTGTCAGTTTATCAAAC
miR-663	2	4	2	193	AGGCGGGGCGCTGCGGGACCGC
miR-34a-5p	6	4	10	14	UGGCAGUGGAGUUAGUGAUUGU
miR-1233	1	3	3	0	TGAGCCCTGTCCTCCCGCAG
miR-1255b	18	3	4	1	TACGGATAAGCAAAGAAAGTGG
miR-223	4	3	0	0	TGTCAGTTTGTCAAATACCCC
miR-514a	0	3	0	0	ATTGACACTTCTGTGAGTAGA
miR-518c	23	3	0	0	CAAAGCGCTTCTCTTTAGAGAGT
miR-519b	0	3	0	0	AACGTGCATCCCTTTAGAGGGTT
miR-523b	7	3	0	0	CTCTAGAGCGAAGCGCTTTCTG
miR-581	6	3	2	0	TCTTGTGTTCTGTAGATCAGT
miR-1266	155	3	18	22	CCUCAGGGCUGUAGAACAGGACU
miR-3151	3	2	0	0	ACGGGTGGCGCAATGGGATCAG
miR-487a	0	2	4	0	AATCATACAGGGACATCCAGTT
miR-517c	31	2	0	0	ATCGTGCAGCCTTTTAGAGTG
miR-1283	27	1	0	0	CTACAAAGGAAAGCACTTTC
miR-208a	0	1	3	0	ATAAGACGAGCAAAAAGCTTGT
miR-519c	69	1	0	0	AAAGTGCATCATTTTAGAGGAT
miR-524	12	1	0	0	CTACAAAGGCAAGCACTTTCTC
miR-526b	6	1	0	0	CTCTTGAGGGAAGCACTTTCTGT
miR-642	12	1	2	7	GTCCCTCTCCAAATGTGTCTTG
miR-1323	25	0	0	0	TCAAAACTGAGGGGCATTTTC
miR-144	2	0	3	0	TACAGTATAGATGATGTACT
miR-4743	1	0	4	0	TGGCCGGATGGGACAGGAGGCA
miR-498	6	0	0	0	TTTCAAGCCAGGGGGCGTTTTTC
miR-499-3p	4	0	15	5	AACATCACAGCAAGTCTGTGCT
miR-511	4	0	1	0	TGTCTTTTGCTCTGCAGTCA
miR-512-5p	99	0	0	0	CACTCAGCCTCGGGGGCACTTTC
miR-518b	22	0	0	0	CAAAGCGCTCCCCTTTAGAGG
miR-518f	35	0	0	0	AAAGCGCTTCCCTTCAGAGGA
miR-519a	62	0	0	0	AAAGTGCTTCCTTTTAGAGGGTTAC
miR-519d	14	0	0	0	CAAAGTGCTTCCTTTTAGAGTG
miR-519e	29	0	0	0	TTCTCCAATGGGAAGCACCTTC
miR-520a	6	0	0	0	AAAGTGCTTCCCTTTGGACTGT
miR-523a	4	0	0	0	AATGCGCTTCCCTTTAGAGGG
miR-615-5p	7	0	0	0	GGGGGTCCCCGGTGCTCGGATC
