# Supplementary material for: mRNA-Seq and MicroRNA-Seq Whole-Transcriptome Analyses of Rhesus Monkey Embryonic Stem Cell Neural Differentiation Revealed the Potential Regulators of Rosette Neural Stem Cells
Source: DNA Res. 2014 Jun 17;21(5):541–54. doi: 10.1093/dnares/dsu019 (PMC4195499; doi:10.1093/dnares/dsu019)
Supplement: Supplementary Data [file supp_dsu019_dsu019supp_table8.xls]

## Sheet: ESC prevalent miRNAs
Supplementary Table S8. Prevalent miRNAs in each stage of rhesus monkey ESC neural differentiation.
miRNAs	Reads_ESC	Reads_R-NSCP1	Reads_R-NSCP6	Reads_NPC	Mature_sequences	Tissue_with_max_Reads	Maximum_reads	Second_maximum_reads	Fold change (Max_FPKM/second reads)
miR-1323	25	0	0	0	TCAAAACTGAGGGGCATTTTC	ESC	25	0	Inf
miR-498	6	0	0	0	TTTCAAGCCAGGGGGCGTTTTTC	ESC	6	0	Inf
miR-512-5p	99	0	0	0	CACTCAGCCTCGGGGGCACTTTC	ESC	99	0	Inf
miR-518b	22	0	0	0	CAAAGCGCTCCCCTTTAGAGG	ESC	22	0	Inf
miR-518f	35	0	0	0	AAAGCGCTTCCCTTCAGAGGA	ESC	35	0	Inf
miR-519a	62	0	0	0	AAAGTGCTTCCTTTTAGAGGGTTAC	ESC	62	0	Inf
miR-519d	14	0	0	0	CAAAGTGCTTCCTTTTAGAGTG	ESC	14	0	Inf
miR-519e	29	0	0	0	TTCTCCAATGGGAAGCACCTTC	ESC	29	0	Inf
miR-520a	6	0	0	0	AAAGTGCTTCCCTTTGGACTGT	ESC	6	0	Inf
miR-523a	4	0	0	0	AATGCGCTTCCCTTTAGAGGG	ESC	4	0	Inf
miR-615-5p	7	0	0	0	GGGGGTCCCCGGTGCTCGGATC	ESC	7	0	Inf
miR-373	15328	54	48	1	GAAGTGCTTCGATTTTGGGGTGT	ESC	15328	54	283.852
miR-372	20283	96	68	1	AAAGTGCTGCGACATTTGAGCGT	ESC	20283	96	211.281
miR-371-3p	814	4	1	0	AAGTGCCGCCATGTTTTGAGTGT	ESC	814	4	203.5
miR-371-5p	16940	64	87	2	ACTCAAACTGTGGGGGCACT	ESC	16940	87	194.713
miR-512-3p	507	4	0	0	AAGTGCTGTCATTGCTGAGATC	ESC	507	4	126.75
miR-519c	69	1	0	0	AAAGTGCATCATTTTAGAGGAT	ESC	69	1	69
miR-367	47699	735	9	6	AATTGCACTTTAGCAATGGTGA	ESC	47699	735	64.8966
miR-302d	932960	22788	174	88	TAAGTGCTTCCATGTTTGAGTGT	ESC	932960	22788	40.9408
miR-187	15453	292	401	206	TCGTGTCTTGTGTTGCAGCCGG	ESC	15453	401	38.5362
miR-302c	254374	7022	35	25	TAAGTGCTTCCATGTTTCAGTGG	ESC	254374	7022	36.2253
miR-1283	27	1	0	0	CTACAAAGGAAAGCACTTTC	ESC	27	1	27
miR-302b	464085	18219	97	44	TAAGTGCTTCCATGTTTTAGTAG	ESC	464085	18219	25.4726
miR-302a	562981	22594	76	44	TAAGTGCTTCCATGTTTTGGTGA	ESC	562981	22594	24.9173
miR-518d	79	4	0	0	CTCTAGAGGAAAGCGCTTACTG	ESC	79	4	19.75
miR-517c	31	2	0	0	ATCGTGCAGCCTTTTAGAGTG	ESC	31	2	15.5
miR-142-3p	101	7	2	1	TGTAGTGTTTCCTACTTTATGGA	ESC	101	7	14.4286
miR-615-3p	421	33	5	0	TCCGAGCCTGGGTCTCCCTCTT	ESC	421	33	12.7576
miR-524	12	1	0	0	CTACAAAGGCAAGCACTTTCTC	ESC	12	1	12
miR-516b	76	8	0	0	ATCTGGAGGTAAGAAGCACTTT	ESC	76	8	9.5
miR-142-5p	367	43	9	4	CATAAAGTAGAAAGCACTACT	ESC	367	43	8.53488
miR-193b	14354	1334	1746	767	AACTGGCCCTCAAAGTCCCGCT	ESC	14354	1746	8.22108
miR-1304	1969	255	121	66	TTCGAGGCTACAATGAGATGTG	ESC	1969	255	7.72157
miR-518c	23	3	0	0	CAAAGCGCTTCTCTTTAGAGAGT	ESC	23	3	7.66667
miR-1266	155	3	18	22	CCUCAGGGCUGUAGAACAGGACU	ESC	155	22	7.04545
miR-150	85	8	14	3	TCTCCCAACCCTTGTACCAGTG	ESC	85	14	6.07143
miR-526b	6	1	0	0	CTCTTGAGGGAAGCACTTTCTGT	ESC	6	1	6
miR-1243	1216	207	176	89	AAACTGGATCAATTATAGGAG	ESC	1216	207	5.8744
miR-196a	286.5	52	2	0	TAGGTAGTTTCATGTTGTTGG	ESC	286.5	52	5.50962
miR-586	22	4	2	1	TATGCATATTGTATTTTTAGGTCC	ESC	22	4	5.5
miR-143	132611	24182	238	236	TGAGATGAAGCACTGTAGCTC	ESC	132611	24182	5.48387
miR-1255b	18	3	4	1	TACGGATAAGCAAAGAAAGTGG	ESC	18	4	4.5
miR-525	30	7	2	0	CTCCAGAGGGATGCACTTTCT	ESC	30	7	4.28571
miR-199a-3p	47523.5	11217	1316.5	191	ACAGTAGTCTGCACATTGGTTA	ESC	47523.5	11217	4.23674
miR-200c	3404	814	29	3	AATACTGCCGGGTAATGATGGA	ESC	3404	814	4.18182
miR-511	4	0	1	0	TGTCTTTTGCTCTGCAGTCA	ESC	4	1	4
miR-199a	22510.5	5717.67	476.167	71.6667	CCCAGTGTTCAGACTACCTGTTC	ESC	22510.5	5717.67	3.93701
miR-1200	55	5	15	3	AUCCUGAGAUCAAAUUAGCGGA	ESC	55	15	3.66667
miR-589	25	7	2	4	TGAGAACCACGTCTGCTCTGAG	ESC	25	7	3.57143
miR-378a	152490	43365	37549	2469	ACTGGACTTGGAGTCAGAAGG	ESC	152490	43365	3.51643
miR-141	3589	1025	38	7	AACACTGTCTGGTAAAGATGG	ESC	3589	1025	3.50146
miR-199a-5p	10004	2968	56	12	CCCAGTGTTCAGACTACCTGTTC	ESC	10004	2968	3.37062
miR-31	1044.25	105.375	169.125	311.125	GGCAAGATGCTGGCATAGCTG	ESC	1044.25	311.125	3.35637
miR-214	3807	1209	45	7	ACAGCAGGCACAGACAGGCAG	ESC	3807	1209	3.14888
miR-577	3671	1167	595	176	TAGATAAAATATTGGTACCTG	ESC	3671	1167	3.14567
miR-517a	12	4	0	0	ATCGTGCATCCTTTTAGAGTGT	ESC	12	4	3
miR-196b	281	97	0	1	TAGGTAGTTTCCTGTTGTTGGG	ESC	281	97	2.89691
miR-939-3p	730	11	264	265	UCCUGGGCUUUGGCAGACAGCU	ESC	730	265	2.75472
miR-550	253	94	70	26	AGTGCCTGAGGGAGTAAGAGCCC	ESC	253	94	2.69149
miR-145	873	330	4	6	GTCCAGTTTTCCCAGGAATCCCTT	ESC	873	330	2.64545
miR-942	1992	776	496	215	CTTCTCTGTTTTGGCCATGTG	ESC	1992	776	2.56701
miR-301a-5p	681	19	289	281	UCUCUGACACACGCCCUCCUGC	ESC	681	289	2.3564
miR-378d	4245	1810	1291	85	ACTGGACTTGGAGTCAGAAGCA	ESC	4245	1810	2.3453
miR-523b	7	3	0	0	CTCTAGAGCGAAGCGCTTTCTG	ESC	7	3	2.33333
miR-624	123	53	44	11	CACAAGATACTGGTATTACCT	ESC	123	53	2.32075
miR-34c-5p	22624	5023	9923	911	AGGCAGTGTAGTTAGCTGATTGC	ESC	22624	9923	2.27996
miR-34b	373	90	167	10	CAATCACTAACTCCACTGCCAT	ESC	373	167	2.23353
miR-296-3p	4927	2228	2219	181	GAGGGTTGGGTGGAGGCTCTCC	ESC	4927	2228	2.2114
miR-182	165480	76170	5678	2519	TTTGGCAATGGTAGAACTCACA	ESC	165480	76170	2.17251
miR-939	86	40	37	8	TGGGGAGCTGAGGCTCTGGGGGTG	ESC	86	40	2.15
miR-34c-3p	183	55	87	7	AATCACTAACCACACGGCCAGG	ESC	183	87	2.10345
miR-3122	215	86	105	17	GTTGGGACAAGAGAACGGTCT	ESC	215	105	2.04762
miR-3140	38	19	2	1	AAGAGCTTTTGGGAATTCAGG	ESC	38	19	2
miR-581	6	3	2	0	TCTTGTGTTCTGTAGATCAGT	ESC	6	3	2

## Sheet: R-NSCP1 prevalent miRNAs
Supplementary Table S8. Prevalent miRNAs in R-NSCP1 stage in rhesus embryonic stem cell neural differentiation.
miRNAs	Reads_ESC	Reads_R-NSCP1	Reads_R-NSCP6	Reads_NPC	Mature_sequences	Tissue_with_max_Reads	Maximum_reads	Second_maximum_reads	Fold change (Max_FPKM/second reads)
miR-514a	0	3	0	0	ATTGACACTTCTGTGAGTAGA	R-NSCP1	3	0	Inf
miR-519b	0	3	0	0	AACGTGCATCCCTTTAGAGGGTT	R-NSCP1	3	0	Inf
miR-934	0	29	0	0	TGTCTACTACTGGAGACACTG	R-NSCP1	29	0	Inf
miR-944	0	5	0	0	AAATTATTGTATATCAGATGAG	R-NSCP1	5	0	Inf
miR-193a-5p	33	548	13	8	TGGGTCTTTGCGGGCGAGATGA	R-NSCP1	548	33	16.6061
miR-219-3p	158	4228	40	335	AGAATTGTGGCTGGACATCTGT	R-NSCP1	4228	335	12.6209
miR-203	247	2358	17	3	GTGAAATGTTTAGGACCACTAG	R-NSCP1	2358	247	9.54656
miR-1258	1	7	0	0	AGTTAGGATTAGGTCGTGGAA	R-NSCP1	7	1	7
miR-362-5p	234	1842	281	142	AATCCTTGGAACCTAGGTGTGAGT	R-NSCP1	1842	281	6.55516
miR-516a-5p	5	28	0	0	GTCTCGAGGAAAGAAGCACTTT	R-NSCP1	28	5	5.6
miR-500	224	1660	325	79	TAATCCTTGCTACCTGGGTGAGA	R-NSCP1	1660	325	5.10769
miR-506	1	5	1	1	TAAGGCACCCTTCTGAGTAGA	R-NSCP1	5	1	5
miR-20b	24368	107856	21182	658	CAAAGTGCTCATAGTGCAGGTAG	R-NSCP1	107856	24368	4.42613
miR-502-5p	65	400	94	34	ATCCTTGCTATCTGGGTGCTA	R-NSCP1	400	94	4.25532
miR-135a	2711	137160	33916	8194	TATGGCTTTTTATTCCTATGTGA	R-NSCP1	137160	33916	4.04412
miR-375	250	1869	466	16	TTTGTTCGTTCGGCTCGCGTGA	R-NSCP1	1869	466	4.01073
miR-146b-5p	22717	247013	61668	10987	TGAGAACTGAATTCCATAGGCT	R-NSCP1	247013	61668	4.00553
miR-1235	1	4	1	0	TCTAACCGCACCGTCCCCCAG	R-NSCP1	4	1	4
miR-99b	212869	2252754	566306	102551	CACCCGTAGAACCGACCTTGCG	R-NSCP1	2252754	566306	3.97798
miR-152	601	2310	344	297	TCAGTGCATGACAGAACTTGG	R-NSCP1	2310	601	3.84359
miR-374a	2796	12882	3576	1500	TTATAATACAACCTGATAAGTG	R-NSCP1	12882	3576	3.60235
miR-18b	8136	29118	6400	108	TAAGGTGCATCTAGTGCAGTTAG	R-NSCP1	29118	8136	3.57891
miR-876-5p	1	28	8	0	TGGATTTCTTTGTGAATCACCA	R-NSCP1	28	8	3.5
miR-491-5p	104	346	90	33	AGTGGGGAACCCTTCCATGAGG	R-NSCP1	346	104	3.32692
miR-106a	17754	58830	13913	438	AAAAGTGCTTACAGTGCAGGTAGC	R-NSCP1	58830	17754	3.31362
miR-122a	1	33	10	5	TGGAGTGTGACAATGGTGTTTG	R-NSCP1	33	10	3.3
miR-933	4	13	3	0	TGTGCGCAGGGAGACCTCTCCC	R-NSCP1	13	4	3.25
miR-874	4928	15527	4540	717	CTGCCCTGGCCCGAGGGACCGA	R-NSCP1	15527	4928	3.15077
miR-362-3p	37	118	39	8	AACACACCTATTCAAGGATTCA	R-NSCP1	118	39	3.02564
miR-301b	31867	307325	105771	7824	CAGTGCAATGATATTGTCAAAGC	R-NSCP1	307325	105771	2.90557
miR-508	11	103	36	10	TGATTGTCGCCTTTTTGAGTAGA	R-NSCP1	103	36	2.86111
miR-17-5p	75697	213339	60288	10082	CAAAGTGCTTACAGTGCAGGTAGT	R-NSCP1	213339	75697	2.81833
miR-1271	1998	8525	3148	837	CTTGGCACCTAGCAAGCACTCA	R-NSCP1	8525	3148	2.70807
miR-20a	69171	179920	43525	10984	TAAAGTGCTTATAGTGCAGGTA	R-NSCP1	179920	69171	2.60109
miR-660	3121	20682	7964	1716	TACCCATTGCATATCGGAGTTG	R-NSCP1	20682	7964	2.59694
miR-455-5p	1139	3634	1408	715	TATGTGCCTTTGGACTACATCG	R-NSCP1	3634	1408	2.58097
miR-605	32	389	152	10	TAAATCCCACGGTGCCTTCTCCT	R-NSCP1	389	152	2.55921
miR-193a-3p	1119	2827	182	57	AACTGGCCTACAAAGTCCCAGT	R-NSCP1	2827	1119	2.52636
miR-191	692860	1724859	644234	388129	CAACGGAATCCCAAAAGCAGCTG	R-NSCP1	1724859	692860	2.48948
miR-129-5p	1643	7352.5	3015	170	CTTTTTGCGGTCTGGGCTTGC	R-NSCP1	7352.5	3015	2.43864
miR-1226	86	394	162	19	TCACCAGCCCTGTGTTCCCTAG	R-NSCP1	394	162	2.4321
miR-365	1997	4712.5	286	154.5	TAATGCCCCTAAAAATCCTTAT	R-NSCP1	4712.5	1997	2.35979
miR-135b	4796	41529	17645	821	TATGGCTTTTCATTCCTATGTGA	R-NSCP1	41529	17645	2.35358
miR-18a	25110	59010	12006	1239	TAAGGTGCATCTAGTGCAGATA	R-NSCP1	59010	25110	2.35006
miR-200a	499	1151	100	1	TAACACTGTCTGGTAACGATGT	R-NSCP1	1151	499	2.30661
miR-1277	14	34	15	6	TACGTAGATATATATGTATTT	R-NSCP1	34	15	2.26667
miR-361-5p	9215	28294	12569	4067	TTATCAGAATCTCCAGGGGTAC	R-NSCP1	28294	12569	2.25109
miR-106b	19903	65145	30065	7549	TAAAGTGCTGACAGTGCAGAT	R-NSCP1	65145	30065	2.16681
miR-129	4086.29	8851.29	2712.71	171.857	CTTTTTGCGGTCTGGGCTTGC	R-NSCP1	8851.29	4086.29	2.1661
miR-501	128	677	314	45	AATCCTTTGTCCCTGGGTGAGA	R-NSCP1	677	314	2.15605
miR-451	23	49	2	1	AAACCGTTACCATTACTGAGTT	R-NSCP1	49	23	2.13043
miR-124a	855	19548	9210.5	116	TTAAGGCACGCGGTGAATGCCA	R-NSCP1	19548	9210.5	2.12236
miR-19b	43136	96856.5	46624	11112.5	TGTGCAAATCCATGCAAAACTGA	R-NSCP1	96856.5	46624	2.0774
miR-502-3p	315	1392	673	140	AATGCACCTGGGCAAGGATTCA	R-NSCP1	1392	673	2.06835
miR-491-3p	136	279	57	27	CTTATGCAAGATTCCCTTCTAC	R-NSCP1	279	136	2.05147
miR-363	90457	287884	140731	2732	AATTGCACGGTATCCATCTGTA	R-NSCP1	287884	140731	2.04563
miR-188	395	1458	723	128	CATCCCTTGCATGGTGGAGGGT	R-NSCP1	1458	723	2.0166
miR-490-5p	5	30	15	1	CCATGGATCTCCAGGTGGGT	R-NSCP1	30	15	2
miR-599	0	4	2	0	GTTGTGTCAGTTTATCAAAC	R-NSCP1	4	2	2

## Sheet: R-NSCP6 prevalent miRNAs
Supplementary Table S8. Prevalent miRNAs in R-NSCP6 stage in rhesus embryonic stem cell neural differentiation.
miRNAs	Reads_ESC	Reads_R-NSCP1	Reads_R-NSCP6	Reads_NPC	Mature_sequences	Tissue_with_max_Reads	Maximum_reads	Second_maximum_reads	Fold change (Max_FPKM/second reads)
miR-323-5p	3	11	104	0	AGGTGGTCCGTGGCGCGTTCGC	R-NSCP6	104	11	9.45455
miR-485-5p	73	49	689	0	AGAGGCTGGCCGTGATGAATTC	R-NSCP6	689	73	9.43836
miR-487b	229	615	5573	4	AATCGTACAGGGTCATCCACTT	R-NSCP6	5573	615	9.06179
miR-2113	18	20	279	31	AUUUGUGCUUGGCUCUGUCAC	R-NSCP6	279	31	9
miR-370	233	387	3061	3	GCCTGCTGGGGTGGAACCTGGT	R-NSCP6	3061	387	7.90956
miR-329	6	36	273	0	AACACACCTGGTTAACCTCTTT	R-NSCP6	273	36	7.58333
miR-656	21	109	811	2	AATATTATACAGTCAACCTCT	R-NSCP6	811	109	7.44037
miR-323-3p	228	761	5390	3	CACATTACACGGTCGACCTCT	R-NSCP6	5390	761	7.08279
miR-582-3p	329	556	3837	252	TAACTGGTTGAACAACTGAACC	R-NSCP6	3837	556	6.90108
miR-376c	156	464	2911	2	AACATAGAGGAAATTCCACGT	R-NSCP6	2911	464	6.27371
miR-770-5p	4	11	69	0	TCCAGTACCACGTGTCAGGGCCA	R-NSCP6	69	11	6.27273
miR-369-5p	185	196	1228	2	AGATCGACCGTGTTATATTCGC	R-NSCP6	1228	196	6.26531
miR-299-3p	645	700	4081	10	TATGTGGGACGGTAAACCGCTT	R-NSCP6	4081	700	5.83
miR-485-3p	258	237	1466	0	GTCATACACGGCTCTCCTCTCT	R-NSCP6	1466	258	5.68217
miR-1185	17	122	673	0	AGAGGATACCCTTTGTATGT	R-NSCP6	673	122	5.51639
miR-409-3p	4325	7020	38577	55	GAATGTTGCTCGGTGAACCCCT	R-NSCP6	38577	7020	5.4953
miR-346	11	134	712	2	TGTCTGCCCGCATGCCTGCCTCT	R-NSCP6	712	134	5.31343
miR-381	5215	5655	28323	21	TATACAAGGGCAAGCTCTCTGT	R-NSCP6	28323	5655	5.00849
miR-541	50	139	683	1	AAAGGATTCTGCTGTCGGTCCCACT	R-NSCP6	683	139	4.91367
miR-338-5p	51	346	1581	170	AACAATATCCTGGTGCTGAGTG	R-NSCP6	1581	346	4.56936
miR-758	988	2422	10903	10	TTTGTGACCTGGTCCACTACCC	R-NSCP6	10903	2422	4.50165
miR-493	118	106	514	0	TGAAGGTCTACTGTGTGCCAGG	R-NSCP6	514	118	4.35593
miR-543	95	203	880	0	AAACATTCGCGGTGCACTTCTT	R-NSCP6	880	203	4.33498
miR-539	12	29	125	0	GGAGAAATTATCCTTGGTGTGT	R-NSCP6	125	29	4.31034
miR-654-5p	18	247	1052	2	TGGTGGGCCGCAGAACATGTGC	R-NSCP6	1052	247	4.25911
miR-382	721	477	2918	2	GAAGTTGTTCGTGGTGGATTCG	R-NSCP6	2918	721	4.04716
miR-380	606	2376	9558	1	TATGTAATATGGTCCACGTCTT	R-NSCP6	9558	2376	4.02273
miR-4743	1	0	4	0	TGGCCGGATGGGACAGGAGGCA	R-NSCP6	4	1	4
miR-432	187	816	3234	0	TCTTGGAGTAGGTCATTGGGTGG	R-NSCP6	3234	816	3.96324
miR-410	9507	15214	55897	74	AATATAACACAGATGGCCTGT	R-NSCP6	55897	15214	3.67405
miR-889	741	4268	15327	18	TTAATATCGGACAACCATTGT	R-NSCP6	15327	4268	3.59114
miR-154	77	87	306	3	TAGGTTATCCGTGTTGCCTTCG	R-NSCP6	306	87	3.51724
miR-149	5779	44126	154996	17501	TCTGGCTCCGTGTCTTCACTCCC	R-NSCP6	154996	44126	3.51258
miR-376b	28	237	803	1	ATCATAGAGGAAAATCCATGTT	R-NSCP6	803	237	3.38819
miR-654-3p	2936	15011	49798	48	TATGTCTGCTGACCATCACCTT	R-NSCP6	49798	15011	3.31743
miR-337-3p	48	157	512	0	CTCCTATATGATGCCTTTCTTC	R-NSCP6	512	157	3.26115
miR-134	1451	1039	4464	3	TGTGACTGGTTGACCAGAGGGG	R-NSCP6	4464	1451	3.0765
let-7e	1908	16231	48955	7494	TGAGGTAGGAGGTTGTATAGTT	R-NSCP6	48955	16231	3.01614
miR-208a	0	1	3	0	ATAAGACGAGCAAAAAGCTTGT	R-NSCP6	3	1	3
miR-499-3p	4	0	15	5	AACATCACAGCAAGTCTGTGCT	R-NSCP6	15	5	3
miR-578	4	5	15	0	CTTCTTGTGCTCTGGGATTGT	R-NSCP6	15	5	3
miR-665	16	21	63	0	ACCAGGAGGCTGAGGCCCCT	R-NSCP6	63	21	3
miR-383	24	142	425	5	AGATCAGAAGGTGATTGTGGCT	R-NSCP6	425	142	2.99296
miR-369-3p	205	473	1405	1	AATAATACATGGTTGATCTTT	R-NSCP6	1405	473	2.9704
let-7g	3069	8682	67408	24042	TGAGGTAGTAGTTTGTACAGTT	R-NSCP6	67408	24042	2.80376
miR-139-3p	12	19	53	2	GGAGACGCGGCCCTGTTGGAGT	R-NSCP6	53	19	2.78947
miR-494	190	47	530	2	TGAAACATACACGGGAAACCTC	R-NSCP6	530	190	2.78947
miR-376a	218	285	790	1	ATCATAGAGGAAAATCCACGT	R-NSCP6	790	285	2.77193
miR-544	2	11	30	0	ATTCTGCATTTTTAGCAAGTTC	R-NSCP6	30	11	2.72727
miR-582-5p	173	889	2340	142	TTACAGTTGTTCAACCAGTTACT	R-NSCP6	2340	889	2.63217
miR-412	16	24	63	0	ACTTCACCTGGTCCACTAGCCGT	R-NSCP6	63	24	2.625
miR-885-3p	3	34	88	4	AGGCAGCGGGGTGTAGTGGATA	R-NSCP6	88	34	2.58824
miR-139-5p	108	340	863	70	TCTACAGTGCACGTGTCTCCAG	R-NSCP6	863	340	2.53824
miR-4330	9	20	62	25	CCUCAGAUUCUGGAUUCCUACC	R-NSCP6	62	25	2.48
miR-221	36131	37906	92839	27675	AGCTACATTGTCTGCTGGGTTTC	R-NSCP6	92839	37906	2.44919
miR-504	674	3761	9083	34	AGACCCTGGTCTGCACTCTATC	R-NSCP6	9083	3761	2.41505
miR-127	36583.7	33123.3	87967	308.667	TCGGATCCGTCTGAGCTTGGCT	R-NSCP6	87967	36583.7	2.40454
miR-495	186	650	1506	2	AAACAAACATGGTGCACTTCTT	R-NSCP6	1506	650	2.31692
miR-668	109	43	246	0	TGTCACTCGGCTCGGCCCACTAC	R-NSCP6	246	109	2.25688
miR-2964a-3p	39	15	88	37	AGAAUUGCGUUUGGACAAUCAGU	R-NSCP6	88	39	2.25641
miR-337-5p	3	37	83	0	GAACGGCTTCATACAGGAGTT	R-NSCP6	83	37	2.24324
miR-548ao-5p	101	106	445	201	AGAAGUAAUUGCUGUUUUUGCC	R-NSCP6	445	201	2.21393
miR-33b	114	364	787	93	GTGCATTGCTGTTGCATTGC	R-NSCP6	787	364	2.16209
miR-128b	13316	13880	29712	2345	TCACAGTGAACCGGTCTCTTT	R-NSCP6	29712	13880	2.14063
miR-411	21335	14806	45163	73	TAGTAGACCGTATAGCGTACG	R-NSCP6	45163	21335	2.11685
miR-496	135	211	444	1	TGAGTATTACATGGCCAATCTC	R-NSCP6	444	211	2.10427
miR-377	27	144	302	0	ATCACACAAAGGCAACTTTTGT	R-NSCP6	302	144	2.09722
miR-885-5p	61	1401	2914	211	TCCATTACACTACCCTGCCTCT	R-NSCP6	2914	1401	2.07994
miR-181a-5p	58878.5	511622	1.03911e+06	234773	AACATTCAACGCTGTCGGTGAGT	R-NSCP6	1.03911e+06	511622	2.03102
miR-299-5p	125	176	355	1	TGGTTTACCGTCCCACATACAT	R-NSCP6	355	176	2.01705
miR-128a	14137	15659	31525	2667	TCACAGTGAACCGGTCTCTTTT	R-NSCP6	31525	15659	2.01322
miR-487a	0	2	4	0	AATCATACAGGGACATCCAGTT	R-NSCP6	4	2	2
miR-489	22	51	102	9	GTGACATCACATATACGGCAGC	R-NSCP6	102	51	2

## Sheet: NPC prevalent miRNAs
Supplementary Table S8. Prevalent miRNAs in NPC stage in rhesus embryonic stem cell neural differentiation.
miRNAs	Reads_ESC	Reads_R-NSCP1	Reads_R-NSCP6	Reads_NPC	Mature_sequences	Tissue_with_max_Reads	Maximum_reads	Second_maximum_reads	Fold change (Max_FPKM/second reads)
miR-663	2	4	2	193	AGGCGGGGCGCTGCGGGACCGC	NPC	193	4	48.25
miR-29b	1037	293.5	109	3460	TAGCACCATTTGAAATCAGTGTT	NPC	3460	1037	3.33655
miR-23a	2836	7829	5652	21379	ATCACATTGCCAGGGATTTCC	NPC	21379	7829	2.73074
miR-21	23810.4	18345.6	11147.7	56926.2	TAGCTTATCAGACTGATGTTGA	NPC	56926.2	23810.4	2.39081
let-7b	1346	445	8541	19617	TGAGGTAGTAGGTTGTGTGGTT	NPC	19617	8541	2.2968
miR-542-5p	21	22	25	57	TCGGGGATCATCATGTCACGAGA	NPC	57	25	2.28
