# Supplementary material for: mRNA-Seq and MicroRNA-Seq Whole-Transcriptome Analyses of Rhesus Monkey Embryonic Stem Cell Neural Differentiation Revealed the Potential Regulators of Rosette Neural Stem Cells
Source: DNA Res. 2014 Jun 17;21(5):541–54. doi: 10.1093/dnares/dsu019 (PMC4195499; doi:10.1093/dnares/dsu019)
Supplement: Supplementary Data [file supp_dsu019_dsu019supp_table9.xls]

## Sheet: Supplementary Table S9
Supplementary Table S9. Rhesus-Mouse ortholog marker genes in ESC neural differentiation.
Gene Symbols	Gene Description
AATK	apoptosis-associated tyrosine kinase
ADAMTS1	ADAM metallopeptidase with thrombospondin type 1 motif, 1
AMBN	ameloblastin (enamel matrix protein)
ARHGAP5	Rho GTPase activating protein 5
ARX	aristaless related homeobox
B4GALT2	UDP-Gal:betaGlcNAc beta 1,4- galactosyltransferase, polypeptide 2
BAD	BCL2-associated agonist of cell death
CDH13	cadherin 13
COL4A6	collagen, type IV, alpha 6
CTBP1	C-terminal binding protein 1
DCX	doublecortin
DLL3	delta-like 3 (Drosophila)
DNER	delta/notch-like EGF repeat containing
DOK4	docking protein 4
E4F1	E4F transcription factor 1
ELOVL4	ELOVL fatty acid elongase 4
EMILIN1	elastin microfibril interfacer 1
EPHA5	EPH receptor A5
EVL	Enah/Vasp-like
EXT1	exostosin glycosyltransferase 1
FBXW5	F-box and WD repeat domain containing 5
FGFR3	fibroblast growth factor receptor 3
FKBP7	FK506 binding protein 7
GNAZ	guanine nucleotide binding protein (G protein), alpha z polypeptide
GRID1	glutamate receptor, ionotropic, delta 1
GSTM3	glutathione S-transferase mu 3 (brain)
HES6	hes family bHLH transcription factor 6
HMGN2	high mobility group nucleosomal binding domain 2
KCNA6	potassium voltage-gated channel, shaker-related subfamily, member 6
LHX2	LIM homeobox 2
LIM2	lens intrinsic membrane protein 2, 19kDa
MAP2K2	mitogen-activated protein kinase kinase 2
MEF2C	myocyte enhancer factor 2C
MYLK	myosin light chain kinase
NKD1	naked cuticle homolog 1 (Drosophila)
NNAT	neuronatin
NR2F1	nuclear receptor subfamily 2, group F, member 1
NR2F2	nuclear receptor subfamily 2, group F, member 2
OGFR	opioid growth factor receptor
OLFM1	olfactomedin 1
PANX1	pannexin 1
PARD6G	par-6 family cell polarity regulator gamma
PCDHB2	protocadherin beta 2
PDE10A	phosphodiesterase 10A
PEMT	phosphatidylethanolamine N-methyltransferase
PGF	placental growth factor
PHF1	PHD finger protein 1
PPP1R16A	protein phosphatase 1, regulatory subunit 16A
PPP3CC	protein phosphatase 3, catalytic subunit, gamma isozyme
RAB3A	RAB3A, member RAS oncogene family
RDH5	retinol dehydrogenase 5 (11-cis/9-cis)
RELN	reelin
RNF25	ring finger protein 25
RPS6KB2	ribosomal protein S6 kinase, 70kDa, polypeptide 2
RTN2	reticulon 2
SEMA6C	sema domain, transmembrane domain (TM), and cytoplasmic domain, (semaphorin) 6C
SLC1A1	solute carrier family 1 (neuronal/epithelial high affinity glutamate transporter, system Xag), member 1
SMARCD3	SWI/SNF related, matrix associated, actin dependent regulator of chromatin, subfamily d, member 3
SMPD2	sphingomyelin phosphodiesterase 2, neutral membrane (neutral sphingomyelinase)
SNAP91	synaptosomal-associated protein, 91kDa
SPOCK1	sparc/osteonectin, cwcv and kazal-like domains proteoglycan (testican) 1
SREBF1	sterol regulatory element binding transcription factor 1
STRN4	striatin, calmodulin binding protein 4
STXBP1	syntaxin binding protein 1
TGFBR1	transforming growth factor, beta receptor 1
TNFRSF19	tumor necrosis factor receptor superfamily, member 19
USP2	ubiquitin specific peptidase 2
ZDHHC1	zinc finger, DHHC-type containing 1
ZFP36L1	ZFP36 ring finger protein-like 1
